# Supplementary material for: SMRT sequencing of the Oryza rufipogon genome reveals the genomic basis of rice adaptation
Source: Commun Biol. 2020 Apr 7;3:167. doi: 10.1038/s42003-020-0890-8 (PMC7138787; doi:10.1038/s42003-020-0890-8)
Supplement: Supplementary file 2 — Supplementary Data 1 [file 42003_2020_890_MOESM2_ESM.xlsx]

## Sheet: Supplementary Data 1
Supplementary Data 1. List of the identified genes affected by CNVs between the RUF/NIV and SAT genomes.
GeneID	Physical location	Type	#Wild species
LOC_Os01g01030	12648-15915	CNV-gain	1
LOC_Os01g01040	16292-20323	CNV-gain	1
LOC_Os01g01050	22841-26971	CNV-gain	1
LOC_Os01g01060	27136-28651	CNV-gain	1
LOC_Os01g01070	29818-34493	CNV-gain	1
LOC_Os01g01080	35581-41180	CNV-gain	1
LOC_Os01g01110	57082-57972	CNV-loss	1
LOC_Os01g01130	63244-66302	CNV-gain	1
LOC_Os01g01290	139820-141588	CNV-gain	1
LOC_Os01g01295	141936-144554	CNV-gain	1
LOC_Os01g01302	145577-147852	CNV-gain	1
LOC_Os01g01307	148045-150577	CNV-gain	1
LOC_Os01g01670	330238-332345	CNV-gain	1
LOC_Os01g01680	332667-333689	CNV-gain	1
LOC_Os01g01689	335809-371191	CNV-gain	1
LOC_Os01g01700	371831-374470	CNV-gain	1
LOC_Os01g01710	374728-380716	CNV-gain	1
LOC_Os01g01720	383047-386701	CNV-gain	1
LOC_Os01g01730	390051-390623	CNV-gain	1
LOC_Os01g01780	412579-415830	CNV-gain	1
LOC_Os01g01790	416241-420497	CNV-gain	1
LOC_Os01g01800	422462-431692	CNV-gain	1
LOC_Os01g01830	437613-449137	CNV-gain	1
LOC_Os01g01870	478325-481166	CNV-gain	1
LOC_Os01g01880	482332-482956	CNV-gain	1
LOC_Os01g01890	483885-486492	CNV-gain	1
LOC_Os01g01920	498454-506264	CNV-gain	1
LOC_Os01g01950	512840-513502	CNV-gain	1
LOC_Os01g01960	513890-522448	CNV-gain	1
LOC_Os01g02139	624087-624613	CNV-gain	1
LOC_Os01g02150	625976-627024	CNV-gain	1
LOC_Os01g02160	632093-632913	CNV-gain	1
LOC_Os01g02170	634011-639309	CNV-gain	1
LOC_Os01g02180	640588-644269	CNV-gain	1
LOC_Os01g02200	648128-651881	CNV-gain	1
LOC_Os01g02250	689792-694013	CNV-loss	1
LOC_Os01g02270	700533-705670	CNV-loss	1
LOC_Os01g02280	707340-714322	CNV-loss	1
LOC_Os01g02290	720629-723317	CNV-gain	1
LOC_Os01g02300	723693-726321	CNV-gain	1
LOC_Os01g02310	728977-730930	CNV-gain	1
LOC_Os01g02320	731149-738020	CNV-gain	1
LOC_Os01g02350	742272-745156	CNV-gain	1
LOC_Os01g02360	745452-748945	CNV-gain	1
LOC_Os01g02370	752080-754992	CNV-loss	1
LOC_Os01g02390	767169-769681	CNV-gain	1
LOC_Os01g02400	770332-773851	CNV-gain	1
LOC_Os01g02410	774727-779237	CNV-gain	1
LOC_Os01g02420	781442-784424	CNV-gain	1
LOC_Os01g02430	786171-788619	CNV-gain	1
LOC_Os01g02440	789967-792411	CNV-gain	1
LOC_Os01g02460	794499-795413	CNV-gain	1
LOC_Os01g02490	804084-806932	CNV-gain	1
LOC_Os01g02500	807850-809721	CNV-gain	1
LOC_Os01g02580	857957-860583	CNV-loss	1
LOC_Os01g02600	865966-869063	CNV-gain	1
LOC_Os01g02610	870318-874817	CNV-loss	1
LOC_Os01g02690	915639-919674	CNV-gain	1
LOC_Os01g02700	920992-923630	CNV-gain	1
LOC_Os01g02710	924451-925175	CNV-gain	1
LOC_Os01g02720	929883-934914	CNV-gain	1
LOC_Os01g02730	935574-938367	CNV-loss/gain	2
LOC_Os01g02750	954075-956817	CNV-loss	1
LOC_Os01g02760	957907-960626	CNV-loss	1
LOC_Os01g02770	961681-965151	CNV-loss	2
LOC_Os01g02780	969308-973327	CNV-loss	2
LOC_Os01g02790	976766-980431	CNV-loss	2
LOC_Os01g02800	984301-986760	CNV-loss	2
LOC_Os01g02810	987591-990647	CNV-loss	2
LOC_Os01g02830	994710-997262	CNV-loss/gain	2
LOC_Os01g02840	997963-1000997	CNV-gain	1
LOC_Os01g02860	1002459-1007068	CNV-gain	1
LOC_Os01g02870	1010259-1012410	CNV-gain	1
LOC_Os01g02880	1016065-1019545	CNV-gain	1
LOC_Os01g02890	1046604-1053166	CNV-gain	1
LOC_Os01g03340	1347567-1348786	CNV-loss	2
LOC_Os01g03380	1363516-1364303	CNV-loss	2
LOC_Os01g03410	1372963-1374138	CNV-loss	1
LOC_Os01g03464	1395980-1396769	CNV-loss	2
LOC_Os01g03480	1401504-1403598	CNV-gain	1
LOC_Os01g03490	1404155-1407187	CNV-gain	1
LOC_Os01g03500	1410987-1413093	CNV-gain	1
LOC_Os01g03510	1413839-1419043	CNV-gain	1
LOC_Os01g03520	1421693-1428049	CNV-gain	1
LOC_Os01g03530	1433033-1436811	CNV-gain	1
LOC_Os01g03549	1437163-1445689	CNV-gain	1
LOC_Os01g03570	1446849-1450473	CNV-gain	1
LOC_Os01g03720	1549229-1551011	CNV-gain	1
LOC_Os01g03730	1566138-1569472	CNV-gain	1
LOC_Os01g03740	1562612-1566554	CNV-gain	1
LOC_Os01g04030	1754332-1757728	CNV-gain	1
LOC_Os01g04040	1757812-1758730	CNV-gain	1
LOC_Os01g04050	1760140-1761135	CNV-gain	1
LOC_Os01g04070	1765034-1768669	CNV-gain	1
LOC_Os01g04080	1771369-1772410	CNV-gain	1
LOC_Os01g04250	1876913-1879903	CNV-gain	1
LOC_Os01g04260	1888524-1892298	CNV-gain	1
LOC_Os01g04520	2014821-2018057	CNV-loss	2
LOC_Os01g04540	2023879-2026177	CNV-loss	2
LOC_Os01g04550	2036118-2038198	CNV-loss	1
LOC_Os01g04800	2202264-2203860	CNV-gain	1
LOC_Os01g04814	2215586-2222837	CNV-gain	1
LOC_Os01g04830	2224683-2225060	CNV-gain	1
LOC_Os01g04840	2226000-2229526	CNV-gain	1
LOC_Os01g04950	2292111-2298407	CNV-loss	1
LOC_Os01g04990	2349919-2353502	CNV-gain	1
LOC_Os01g05000	2356183-2357045	CNV-gain	1
LOC_Os01g05010	2357769-2360444	CNV-gain	1
LOC_Os01g05020	2361799-2363814	CNV-gain	1
LOC_Os01g05040	2369529-2371316	CNV-gain	1
LOC_Os01g05050	2372323-2374066	CNV-gain	1
LOC_Os01g05060	2374472-2376768	CNV-gain	1
LOC_Os01g05070	2378810-2382690	CNV-gain	1
LOC_Os01g05080	2383530-2385638	CNV-gain	1
LOC_Os01g05090	2386373-2388611	CNV-gain	1
LOC_Os01g05100	2388208-2390483	CNV-gain	1
LOC_Os01g05120	2400945-2402884	CNV-gain	1
LOC_Os01g05130	2403270-2405982	CNV-gain	1
LOC_Os01g05140	2406438-2408067	CNV-gain	1
LOC_Os01g05150	2414271-2415072	CNV-loss	1
LOC_Os01g05210	2448716-2449048	CNV-loss	1
LOC_Os01g05260	2478076-2480001	CNV-loss	1
LOC_Os01g05280	2487387-2487986	CNV-loss	1
LOC_Os01g05310	2500280-2501249	CNV-loss	1
LOC_Os01g05330	2514678-2515682	CNV-gain	1
LOC_Os01g05340	2520384-2522110	CNV-gain	1
LOC_Os01g05360	2535300-2535680	CNV-gain	1
LOC_Os01g05420	2560858-2565373	CNV-gain	1
LOC_Os01g05430	2568051-2570029	CNV-gain	1
LOC_Os01g05440	2570072-2571997	CNV-gain	1
LOC_Os01g05470	2579552-2583575	CNV-gain	1
LOC_Os01g05480	2584986-2589023	CNV-gain	1
LOC_Os01g05490	2589537-2593641	CNV-gain	1
LOC_Os01g05500	2599850-2612865	CNV-gain	1
LOC_Os01g05540	2640937-2644665	CNV-gain	1
LOC_Os01g05600	2669952-2672924	CNV-gain	1
LOC_Os01g05610	2674400-2675373	CNV-gain	2
LOC_Os01g05620	2682019-2684988	CNV-gain	1
LOC_Os01g05630	2686729-2687700	CNV-gain	1
LOC_Os01g05640	2688623-2692186	CNV-gain	1
LOC_Os01g05650	2693134-2695085	CNV-gain	1
LOC_Os01g05660	2698928-2704553	CNV-gain	1
LOC_Os01g05670	2707498-2711428	CNV-gain	1
LOC_Os01g05680	2713412-2716075	CNV-gain	1
LOC_Os01g05830	2791224-2795865	CNV-gain	1
LOC_Os01g05840	2800436-2803742	CNV-gain	1
LOC_Os01g05940	2830325-2836425	CNV-gain	2
LOC_Os01g05960	2839934-2843514	CNV-gain	2
LOC_Os01g05980	2851954-2855225	CNV-gain	1
LOC_Os01g06050	2892919-2894707	CNV-loss	1
LOC_Os01g06060	2896685-2898069	CNV-loss	1
LOC_Os01g06450	3039298-3041232	CNV-gain	1
LOC_Os01g06454	3041412-3044348	CNV-gain	1
LOC_Os01g06460	3044483-3047221	CNV-gain	1
LOC_Os01g06470	3047504-3051989	CNV-gain	1
LOC_Os01g06510	3060994-3066189	CNV-loss	1
LOC_Os01g06520	3067323-3071243	CNV-loss	1
LOC_Os01g06720	3176544-3179602	CNV-gain	1
LOC_Os01g06730	3181950-3185346	CNV-gain	2
LOC_Os01g06790	3222303-3226257	CNV-gain	1
LOC_Os01g06900	3272839-3276416	CNV-loss	1
LOC_Os01g06920	3282976-3286357	CNV-gain	1
LOC_Os01g07060	3320451-3321035	CNV-gain	1
LOC_Os01g07090	3332952-3336075	CNV-gain	1
LOC_Os01g07100	3336408-3342886	CNV-gain	1
LOC_Os01g07110	3345203-3355066	CNV-gain	1
LOC_Os01g07170	3386907-3390756	CNV-gain	1
LOC_Os01g07212	3401288-3407358	CNV-gain	1
LOC_Os01g07240	3414659-3415986	CNV-gain	1
LOC_Os01g07250	3422011-3425559	CNV-gain	1
LOC_Os01g07260	3425737-3429654	CNV-gain	1
LOC_Os01g07280	3431606-3435618	CNV-gain	2
LOC_Os01g07310	3446936-3450222	CNV-gain	1
LOC_Os01g07320	3455254-3456059	CNV-gain	1
LOC_Os01g07330	3456200-3464954	CNV-gain	1
LOC_Os01g07340	3465634-3467520	CNV-gain	1
LOC_Os01g07360	3473760-3477924	CNV-gain	1
LOC_Os01g07364	3478537-3478980	CNV-gain	1
LOC_Os01g07370	3479338-3484579	CNV-gain	1
LOC_Os01g07376	3489310-3491991	CNV-gain	1
LOC_Os01g07382	3493219-3496598	CNV-gain	1
LOC_Os01g07390	3501094-3504833	CNV-gain	1
LOC_Os01g07400	3505665-3510531	CNV-gain	1
LOC_Os01g07410	3511835-3515902	CNV-gain	1
LOC_Os01g07420	3516658-3519175	CNV-gain	1
LOC_Os01g07430	3520778-3521976	CNV-gain	1
LOC_Os01g07450	3532859-3533749	CNV-gain	1
LOC_Os01g07460	3536083-3536467	CNV-gain	1
LOC_Os01g07470	3540841-3541272	CNV-gain	1
LOC_Os01g07480	3551044-3553146	CNV-gain	1
LOC_Os01g07490	3559732-3574280	CNV-gain	1
LOC_Os01g07540	3610392-3615764	CNV-gain	1
LOC_Os01g07550	3616498-3619216	CNV-gain	1
LOC_Os01g07560	3621211-3625356	CNV-loss	1
LOC_Os01g07590	3645587-3650362	CNV-gain	1
LOC_Os01g07600	3652273-3656479	CNV-gain	1
LOC_Os01g07610	3661688-3664319	CNV-gain	1
LOC_Os01g07630	3667439-3673065	CNV-gain	1
LOC_Os01g07640	3676303-3680660	CNV-gain	1
LOC_Os01g07650	3682143-3682364	CNV-gain	1
LOC_Os01g07660	3682943-3687407	CNV-gain	1
LOC_Os01g07680	3694855-3695301	CNV-gain	1
LOC_Os01g07700	3696142-3699805	CNV-gain	1
LOC_Os01g07710	3702448-3704723	CNV-gain	1
LOC_Os01g07720	3705420-3709016	CNV-gain	1
LOC_Os01g07730	3711212-3713653	CNV-gain	1
LOC_Os01g07750	3720115-3723166	CNV-gain	1
LOC_Os01g07760	3724314-3729284	CNV-gain	1
LOC_Os01g07770	3732150-3733930	CNV-gain	1
LOC_Os01g07780	3735829-3736828	CNV-gain	1
LOC_Os01g07790	3737893-3740685	CNV-gain	1
LOC_Os01g07800	3737903-3742067	CNV-gain	1
LOC_Os01g07810	3742694-3744539	CNV-gain	1
LOC_Os01g07870	3804528-3811069	CNV-gain	1
LOC_Os01g08050	3901384-3901836	CNV-loss	2
LOC_Os01g08190	3975902-3984922	CNV-gain	1
LOC_Os01g08200	3986612-3995398	CNV-gain	1
LOC_Os01g08240	4023146-4023442	CNV-gain	1
LOC_Os01g08260	4033751-4037473	CNV-gain	1
LOC_Os01g08270	4051856-4057690	CNV-gain	1
LOC_Os01g08280	4059510-4063190	CNV-gain	1
LOC_Os01g08290	4063704-4066374	CNV-gain	1
LOC_Os01g08310	4068617-4070372	CNV-gain	1
LOC_Os01g08320	4073676-4076438	CNV-gain	1
LOC_Os01g08330	4081316-4082680	CNV-gain	1
LOC_Os01g08340	4091068-4094859	CNV-gain	1
LOC_Os01g08360	4099383-4101882	CNV-gain	1
LOC_Os01g08370	4106828-4108541	CNV-gain	1
LOC_Os01g08380	4110380-4112127	CNV-gain	1
LOC_Os01g08400	4118041-4122579	CNV-gain	1
LOC_Os01g08410	4123420-4126379	CNV-gain	1
LOC_Os01g08420	4133703-4140633	CNV-gain	1
LOC_Os01g08430	4143351-4150414	CNV-gain	1
LOC_Os01g08440	4152864-4154680	CNV-gain	1
LOC_Os01g08450	4160946-4165165	CNV-gain	1
LOC_Os01g08460	4167511-4171559	CNV-gain	1
LOC_Os01g08464	4175051-4177259	CNV-gain	1
LOC_Os01g08490	4196937-4198833	CNV-loss	1
LOC_Os01g08540	4234514-4244531	CNV-gain	1
LOC_Os01g08550	4245417-4249851	CNV-gain	1
LOC_Os01g08560	4253838-4259626	CNV-gain	1
LOC_Os01g08570	4264247-4270356	CNV-gain	1
LOC_Os01g08580	4272797-4276333	CNV-gain	1
LOC_Os01g08590	4278871-4279113	CNV-gain	1
LOC_Os01g08600	4281714-4283625	CNV-gain	1
LOC_Os01g08610	4284626-4288083	CNV-gain	1
LOC_Os01g08650	4306882-4309963	CNV-gain	1
LOC_Os01g08670	4317974-4318780	CNV-gain	1
LOC_Os01g08680	4322727-4326342	CNV-gain	1
LOC_Os01g08690	4326578-4328863	CNV-gain	1
LOC_Os01g08700	4329152-4338486	CNV-gain	1
LOC_Os01g08830	4434089-4437971	CNV-gain	1
LOC_Os01g08840	4440901-4441368	CNV-gain	1
LOC_Os01g08850	4444670-4448386	CNV-gain	1
LOC_Os01g08880	4454755-4457084	CNV-loss	1
LOC_Os01g09000	4514298-4520613	CNV-gain	1
LOC_Os01g09010	4527986-4532893	CNV-gain	1
LOC_Os01g09020	4534021-4540216	CNV-gain	1
LOC_Os01g09030	4542296-4546560	CNV-gain	1
LOC_Os01g09150	4596060-4596812	CNV-loss	1
LOC_Os01g09190	4614882-4615827	CNV-loss	1
LOC_Os01g09200	4621677-4631365	CNV-gain	1
LOC_Os01g09350	4758725-4758988	CNV-loss	1
LOC_Os01g09360	4759946-4760712	CNV-loss	1
LOC_Os01g09384	4768735-4782706	CNV-loss	1
LOC_Os01g09420	4796155-4798479	CNV-loss	1
LOC_Os01g10490	5549619-5551003	CNV-gain	1
LOC_Os01g10504	5559548-5568844	CNV-gain	1
LOC_Os01g10630	5675585-5679551	CNV-gain	1
LOC_Os01g10680	5699651-5707758	CNV-loss	1
LOC_Os01g10690	5718883-5724184	CNV-gain	1
LOC_Os01g10700	5727326-5729756	CNV-gain	1
LOC_Os01g10710	5731783-5734320	CNV-gain	1
LOC_Os01g10740	5748869-5749270	CNV-loss	1
LOC_Os01g10750	5750067-5750435	CNV-loss	1
LOC_Os01g10790	5760481-5764641	CNV-gain	1
LOC_Os01g10800	5764652-5767959	CNV-gain	1
LOC_Os01g10810	5768209-5769462	CNV-gain	1
LOC_Os01g10820	5770150-5772034	CNV-gain	1
LOC_Os01g10830	5773300-5774192	CNV-gain	1
LOC_Os01g11250	6017742-6022156	CNV-gain	1
LOC_Os01g11260	6025074-6029649	CNV-gain	1
LOC_Os01g11270	6031025-6032833	CNV-gain	1
LOC_Os01g11280	6037423-6039070	CNV-gain	1
LOC_Os01g11300	6057440-6059109	CNV-gain	1
LOC_Os01g11360	6108958-6111317	CNV-gain	1
LOC_Os01g11710	6319130-6322474	CNV-gain	1
LOC_Os01g11946	6500706-6507149	CNV-gain	1
LOC_Os01g11952	6507356-6514891	CNV-gain	1
LOC_Os01g12400	6774200-6777805	CNV-gain	1
LOC_Os01g12460	6830104-6832770	CNV-gain	1
LOC_Os01g12464	6833050-6835300	CNV-gain	1
LOC_Os01g12470	6837120-6841269	CNV-gain	1
LOC_Os01g12480	6841526-6843538	CNV-gain	1
LOC_Os01g12490	6857032-6860962	CNV-gain	1
LOC_Os01g12510	6875888-6876100	CNV-gain	1
LOC_Os01g12520	6879905-6881968	CNV-gain	1
LOC_Os01g12530	6889351-6896414	CNV-gain	1
LOC_Os01g12540	6897557-6904259	CNV-gain	1
LOC_Os01g12550	6904506-6909594	CNV-gain	1
LOC_Os01g12560	6909691-6912131	CNV-gain	1
LOC_Os01g12860	7115771-7124102	CNV-gain	1
LOC_Os01g13150	7325145-7332536	CNV-gain	1
LOC_Os01g13160	7333691-7339244	CNV-gain	1
LOC_Os01g13180	7345590-7346978	CNV-gain	1
LOC_Os01g13190	7348563-7352146	CNV-gain	1
LOC_Os01g13200	7352175-7357620	CNV-gain	1
LOC_Os01g13210	7363643-7366111	CNV-gain	1
LOC_Os01g13720	7677147-7678869	CNV-gain	1
LOC_Os01g13730	7679030-7685923	CNV-gain	1
LOC_Os01g13770	7718189-7722451	CNV-gain	1
LOC_Os01g13880	7780251-7781054	CNV-loss	1
LOC_Os01g14070	7876233-7878802	CNV-gain	1
LOC_Os01g14080	7879931-7882632	CNV-gain	1
LOC_Os01g14090	7891541-7894725	CNV-gain	1
LOC_Os01g14100	7894959-7900874	CNV-gain	1
LOC_Os01g14110	7903813-7904466	CNV-gain	1
LOC_Os01g14720	8234625-8235833	CNV-loss	1
LOC_Os01g14810	8275474-8283966	CNV-gain	1
LOC_Os01g14820	8284418-8289120	CNV-gain	1
LOC_Os01g14830	8291337-8296221	CNV-gain	1
LOC_Os01g14840	8297586-8302407	CNV-gain	1
LOC_Os01g14850	8305547-8306555	CNV-gain	1
LOC_Os01g14860	8329704-8334052	CNV-gain	1
LOC_Os01g14932	8367184-8375401	CNV-gain	1
LOC_Os01g14970	8394453-8395803	CNV-gain	1
LOC_Os01g14980	8396498-8398622	CNV-gain	1
LOC_Os01g14990	8401311-8402406	CNV-gain	1
LOC_Os01g15000	8404247-8408377	CNV-gain	1
LOC_Os01g15010	8413832-8419026	CNV-gain	1
LOC_Os01g15020	8420923-8430280	CNV-gain	1
LOC_Os01g15530	8732427-8734486	CNV-gain	1
LOC_Os01g15540	8735984-8740559	CNV-gain	1
LOC_Os01g15780	8885505-8892462	CNV-gain	1
LOC_Os01g15840	8921590-8925372	CNV-loss	1
LOC_Os01g15910	8958411-8967207	CNV-gain	1
LOC_Os01g15920	8968727-8968933	CNV-gain	1
LOC_Os01g15950	8979005-8979280	CNV-gain	1
LOC_Os01g15970	8986253-8987398	CNV-gain	1
LOC_Os01g15979	8988867-8992581	CNV-gain	1
LOC_Os01g15990	8994977-8997083	CNV-gain	1
LOC_Os01g16000	9004101-9008221	CNV-gain	1
LOC_Os01g16010	9013002-9016711	CNV-gain	1
LOC_Os01g16020	9018144-9019762	CNV-gain	1
LOC_Os01g16030	9019841-9024052	CNV-gain	1
LOC_Os01g16040	9024897-9028876	CNV-gain	1
LOC_Os01g16060	9041580-9046087	CNV-gain	1
LOC_Os01g16070	9053511-9053928	CNV-gain	1
LOC_Os01g16080	9057835-9061059	CNV-gain	1
LOC_Os01g16090	9063968-9066787	CNV-gain	1
LOC_Os01g16100	9067360-9071396	CNV-gain	1
LOC_Os01g16110	9074613-9083795	CNV-gain	1
LOC_Os01g16120	9088088-9089111	CNV-gain	1
LOC_Os01g16180	9159606-9165693	CNV-gain	1
LOC_Os01g16190	9166353-9169971	CNV-gain	1
LOC_Os01g16200	9171628-9172899	CNV-loss	1
LOC_Os01g16230	9192249-9193439	CNV-gain	1
LOC_Os01g16240	9195527-9198962	CNV-gain	1
LOC_Os01g16260	9203963-9211788	CNV-gain	1
LOC_Os01g16280	9221082-9221504	CNV-gain	1
LOC_Os01g16290	9225213-9237059	CNV-gain	1
LOC_Os01g16510	9370599-9373674	CNV-gain	1
LOC_Os01g16520	9373716-9378204	CNV-gain	1
LOC_Os01g16530	9378864-9383183	CNV-gain	1
LOC_Os01g16540	9386194-9390635	CNV-gain	1
LOC_Os01g16650	9445679-9446566	CNV-gain	1
LOC_Os01g16670	9454976-9456923	CNV-gain	1
LOC_Os01g16730	9494809-9503181	CNV-gain	1
LOC_Os01g16890	9657980-9661279	CNV-gain	1
LOC_Os01g16900	9665409-9670237	CNV-gain	1
LOC_Os01g17180	9878631-9885134	CNV-gain	1
LOC_Os01g17190	9887626-9889328	CNV-gain	1
LOC_Os01g17214	9889548-9902738	CNV-gain	1
LOC_Os01g17240	9913390-9917318	CNV-gain	1
LOC_Os01g17260	9928866-9935981	CNV-gain	1
LOC_Os01g17279	9936753-9947940	CNV-gain	1
LOC_Os01g17300	9954154-9955696	CNV-gain	1
LOC_Os01g17320	9962629-9966966	CNV-gain	1
LOC_Os01g18330	10297713-10298039	CNV-gain	1
LOC_Os01g18730	10559887-10560969	CNV-loss	1
LOC_Os01g18800	10622795-10627552	CNV-gain	1
LOC_Os01g19340	10945292-10945711	CNV-gain	1
LOC_Os01g19350	10950432-10950836	CNV-gain	1
LOC_Os01g19440	10997593-10999294	CNV-gain	1
LOC_Os01g19450	10999316-11006013	CNV-gain	1
LOC_Os01g19470	11025443-11038870	CNV-gain	1
LOC_Os01g19480	11058878-11063978	CNV-gain	1
LOC_Os01g19490	11064694-11068774	CNV-gain	1
LOC_Os01g19500	11071480-11071791	CNV-gain	1
LOC_Os01g19529	11078199-11083482	CNV-gain	1
LOC_Os01g19830	11246926-11247221	CNV-gain	1
LOC_Os01g19840	11249654-11251232	CNV-gain	1
LOC_Os01g19850	11254144-11261684	CNV-gain	1
LOC_Os01g20140	11444192-11444686	CNV-loss	1
LOC_Os01g20160	11458955-11463442	CNV-gain	1
LOC_Os01g21144	11800239-11803815	CNV-gain	1
LOC_Os01g21160	11804111-11809061	CNV-gain	1
LOC_Os01g21170	11810685-11811951	CNV-gain	1
LOC_Os01g21180	11812178-11815791	CNV-gain	1
LOC_Os01g21590	12091633-12093276	CNV-loss	2
LOC_Os01g21610	12108869-12110717	CNV-gain	1
LOC_Os01g21630	12117107-12123195	CNV-gain	1
LOC_Os01g21640	12126422-12127233	CNV-gain	1
LOC_Os01g21710	12184857-12186827	CNV-gain	1
LOC_Os01g21790	12225123-12225766	CNV-gain	1
LOC_Os01g21810	12232535-12234767	CNV-gain	1
LOC_Os01g21820	12235262-12248213	CNV-gain	1
LOC_Os01g22370	12578189-12582301	CNV-gain	1
LOC_Os01g22380	12582735-12583462	CNV-gain	1
LOC_Os01g22390	12584652-12594761	CNV-gain	1
LOC_Os01g22440	12621246-12621704	CNV-loss	2
LOC_Os01g22480	12636380-12640675	CNV-loss	2
LOC_Os01g22630	12725141-12731526	CNV-gain	1
LOC_Os01g22660	12742056-12746046	CNV-gain	1
LOC_Os01g22670	12745130-12747081	CNV-gain	1
LOC_Os01g22870	12848912-12853410	CNV-gain	1
LOC_Os01g22900	12870228-12874264	CNV-gain	1
LOC_Os01g22930	12890486-12891513	CNV-gain	1
LOC_Os01g22954	12896174-12915380	CNV-gain	1
LOC_Os01g22980	12914948-12919210	CNV-gain	1
LOC_Os01g23530	13211987-13218563	CNV-gain	1
LOC_Os01g23590	13246387-13262228	CNV-gain	1
LOC_Os01g23600	13264930-13266669	CNV-gain	1
LOC_Os01g23610	13272614-13282201	CNV-gain	1
LOC_Os01g23620	13286103-13288466	CNV-gain	1
LOC_Os01g23630	13291338-13294467	CNV-gain	1
LOC_Os01g23640	13296332-13305295	CNV-gain	1
LOC_Os01g23650	13309978-13310316	CNV-gain	1
LOC_Os01g23680	13319295-13323947	CNV-gain	1
LOC_Os01g23740	13353629-13357510	CNV-gain	1
LOC_Os01g24010	13517518-13528480	CNV-gain	1
LOC_Os01g24020	13523472-13531777	CNV-gain	1
LOC_Os01g24030	13539762-13541958	CNV-loss	1
LOC_Os01g24430	13775186-13776654	CNV-gain	1
LOC_Os01g24440	13778572-13779786	CNV-gain	1
LOC_Os01g24460	13788467-13789890	CNV-gain	1
LOC_Os01g24470	13794686-13799906	CNV-gain	1
LOC_Os01g24480	13799955-13804790	CNV-gain	1
LOC_Os01g24940	14047801-14054910	CNV-gain	1
LOC_Os01g24950	14059572-14064905	CNV-gain	1
LOC_Os01g24970	14076321-14076620	CNV-gain	1
LOC_Os01g24980	14077629-14080716	CNV-gain	1
LOC_Os01g25170	14220784-14221379	CNV-loss/gain	2
LOC_Os01g25189	14224896-14233656	CNV-gain	1
LOC_Os01g25270	14264078-14267208	CNV-gain	1
LOC_Os01g27160	15146084-15152518	CNV-gain	1
LOC_Os01g27190	15160423-15161640	CNV-loss	1
LOC_Os01g27260	15216813-15217959	CNV-loss	1
LOC_Os01g27530	15361032-15361951	CNV-loss	1
LOC_Os01g27740	15474284-15478322	CNV-gain	1
LOC_Os01g27750	15479968-15493549	CNV-gain	1
LOC_Os01g27760	15494889-15496280	CNV-gain	1
LOC_Os01g27770	15503196-15511672	CNV-gain	1
LOC_Os01g27940	15618221-15624566	CNV-gain	1
LOC_Os01g28570	15990575-15991315	CNV-gain	1
LOC_Os01g31270	17105524-17110230	CNV-gain	1
LOC_Os01g32120	17581113-17582133	CNV-loss	1
LOC_Os01g32770	17975816-17977327	CNV-loss	1
LOC_Os01g32840	18022008-18024750	CNV-gain	1
LOC_Os01g32860	18031416-18032617	CNV-gain	1
LOC_Os01g32870	18041759-18050240	CNV-gain	1
LOC_Os01g32880	18051517-18054939	CNV-gain	1
LOC_Os01g33670	18530424-18530992	CNV-loss	1
LOC_Os01g33684	18531902-18540820	CNV-loss	1
LOC_Os01g33710	18555703-18556813	CNV-gain	1
LOC_Os01g33762	18585545-18587695	CNV-gain	1
LOC_Os01g33770	18589667-18590308	CNV-gain	1
LOC_Os01g33784	18595126-18597589	CNV-gain	1
LOC_Os01g33800	18600976-18611575	CNV-gain	1
LOC_Os01g33810	18613744-18616560	CNV-gain	1
LOC_Os01g33820	18617450-18617898	CNV-gain	1
LOC_Os01g33930	18659094-18665469	CNV-gain	1
LOC_Os01g33950	18671229-18675674	CNV-gain	1
LOC_Os01g34000	18710781-18711770	CNV-gain	1
LOC_Os01g34010	18719946-18723104	CNV-gain	1
LOC_Os01g34850	19242042-19243853	CNV-gain	1
LOC_Os01g34870	19252668-19257404	CNV-gain	1
LOC_Os01g34880	19258341-19260839	CNV-gain	1
LOC_Os01g34890	19264464-19280458	CNV-gain	1
LOC_Os01g34930	19303350-19306036	CNV-gain	1
LOC_Os01g36080	19962457-19970111	CNV-gain	1
LOC_Os01g36090	19972083-19973030	CNV-gain	1
LOC_Os01g36740	20407638-20409669	CNV-gain	2
LOC_Os01g36760	20414316-20416262	CNV-gain	2
LOC_Os01g37110	20714138-20716708	CNV-gain	1
LOC_Os01g37120	20717034-20722254	CNV-gain	1
LOC_Os01g37460	20935789-20937446	CNV-gain	1
LOC_Os01g37470	20938332-20941357	CNV-gain	1
LOC_Os01g37480	20942118-20945758	CNV-gain	1
LOC_Os01g37490	20950401-20951941	CNV-gain	1
LOC_Os01g37500	20952086-20953296	CNV-gain	1
LOC_Os01g37510	20953958-20955515	CNV-gain	1
LOC_Os01g37560	20987760-20992534	CNV-gain	1
LOC_Os01g38030	21306387-21308275	CNV-loss	1
LOC_Os01g38190	21392229-21393771	CNV-loss	1
LOC_Os01g38310	21487877-21488470	CNV-loss	2
LOC_Os01g38359	21525440-21549830	CNV-loss	2
LOC_Os01g38880	21814796-21817281	CNV-loss	1
LOC_Os01g38890	21821581-21826231	CNV-loss	1
LOC_Os01g39340	22144756-22145079	CNV-loss	1
LOC_Os01g39350	22146536-22148748	CNV-loss	2
LOC_Os01g39990	22552874-22554531	CNV-gain	1
LOC_Os01g40000	22557450-22561727	CNV-gain	1
LOC_Os01g40070	22604519-22606808	CNV-loss	1
LOC_Os01g40110	22625206-22628058	CNV-gain	1
LOC_Os01g40150	22645023-22650145	CNV-gain	1
LOC_Os01g40170	22656369-22664571	CNV-gain	1
LOC_Os01g40180	22666117-22667013	CNV-gain	1
LOC_Os01g40250	22709587-22728525	CNV-gain	1
LOC_Os01g40330	22767811-22772679	CNV-gain	1
LOC_Os01g40340	22776946-22782787	CNV-gain	1
LOC_Os01g40350	22782914-22783516	CNV-gain	1
LOC_Os01g40360	22785626-22787966	CNV-gain	1
LOC_Os01g40370	22791112-22793723	CNV-gain	1
LOC_Os01g40380	22797625-22798966	CNV-gain	1
LOC_Os01g40390	22803686-22808204	CNV-gain	1
LOC_Os01g40410	22815073-22817909	CNV-gain	1
LOC_Os01g40420	22820220-22823182	CNV-gain	1
LOC_Os01g40430	22824809-22827116	CNV-gain	1
LOC_Os01g40450	22835778-22840127	CNV-gain	1
LOC_Os01g40470	22855458-22859753	CNV-gain	1
LOC_Os01g40920	23145188-23147620	CNV-gain	1
LOC_Os01g41190	23316216-23322915	CNV-gain	1
LOC_Os01g41200	23324465-23325296	CNV-gain	1
LOC_Os01g41220	23333006-23337594	CNV-gain	1
LOC_Os01g41230	23338856-23339283	CNV-gain	1
LOC_Os01g41240	23343306-23345461	CNV-gain	1
LOC_Os01g41250	23347750-23349394	CNV-gain	1
LOC_Os01g41310	23376598-23378594	CNV-gain	1
LOC_Os01g41320	23384201-23384691	CNV-gain	1
LOC_Os01g41330	23387876-23388428	CNV-gain	1
LOC_Os01g41340	23392955-23394611	CNV-loss	1
LOC_Os01g41350	23397521-23400741	CNV-gain	1
LOC_Os01g41360	23402326-23404122	CNV-gain	1
LOC_Os01g41370	23408623-23411173	CNV-gain	1
LOC_Os01g41510	23498443-23502377	CNV-gain	1
LOC_Os01g41760	23637242-23637568	CNV-loss	1
LOC_Os01g41770	23639654-23642880	CNV-loss	1
LOC_Os01g41780	23648265-23651499	CNV-loss	1
LOC_Os01g41920	23772315-23772683	CNV-loss	1
LOC_Os01g41930	23775861-23779747	CNV-loss	1
LOC_Os01g41950	23782487-23785775	CNV-loss	1
LOC_Os01g42260	23938369-23949895	CNV-gain	1
LOC_Os01g42270	23952800-23963455	CNV-gain	1
LOC_Os01g42440	24130519-24130791	CNV-gain	1
LOC_Os01g42460	24136871-24144338	CNV-gain	1
LOC_Os01g42470	24145843-24149003	CNV-gain	1
LOC_Os01g42480	24150983-24154101	CNV-gain	1
LOC_Os01g42490	24155647-24162572	CNV-gain	1
LOC_Os01g42500	24163351-24166211	CNV-gain	1
LOC_Os01g42510	24168245-24171441	CNV-gain	1
LOC_Os01g42600	24229902-24230153	CNV-gain	1
LOC_Os01g42610	24234629-24238989	CNV-gain	1
LOC_Os01g42620	24239930-24245230	CNV-gain	1
LOC_Os01g42630	24245731-24249379	CNV-gain	1
LOC_Os01g42690	24277095-24281049	CNV-gain	1
LOC_Os01g42700	24282735-24285310	CNV-gain	1
LOC_Os01g42800	24354151-24360484	CNV-gain	1
LOC_Os01g42810	24364146-24367721	CNV-gain	1
LOC_Os01g42820	24368724-24372204	CNV-gain	1
LOC_Os01g42830	24375877-24379929	CNV-gain	1
LOC_Os01g42840	24380082-24380597	CNV-gain	1
LOC_Os01g42850	24380636-24386687	CNV-gain	1
LOC_Os01g42860	24392841-24393423	CNV-gain	1
LOC_Os01g42870	24395057-24396820	CNV-gain	1
LOC_Os01g42880	24397508-24400705	CNV-gain	1
LOC_Os01g43030	24534827-24546695	CNV-gain	1
LOC_Os01g43080	24575303-24576859	CNV-loss	1
LOC_Os01g43280	24739092-24741088	CNV-loss	1
LOC_Os01g43290	24741719-24742228	CNV-loss	1
LOC_Os01g43372	24808519-24813010	CNV-gain	1
LOC_Os01g43380	24813546-24818485	CNV-gain	1
LOC_Os01g43390	24823997-24828163	CNV-gain	1
LOC_Os01g43410	24839124-24843618	CNV-gain	1
LOC_Os01g43540	24937665-24942905	CNV-gain	1
LOC_Os01g43620	24988275-24992769	CNV-gain	1
LOC_Os01g43630	24994732-25002855	CNV-gain	1
LOC_Os01g43670	25026787-25028075	CNV-loss	1
LOC_Os01g43680	25029794-25033246	CNV-gain	1
LOC_Os01g44220	25353769-25362199	CNV-gain	1
LOC_Os01g44230	25363036-25367161	CNV-gain	1
LOC_Os01g44240	25367445-25367900	CNV-gain	1
LOC_Os01g44250	25368481-25371011	CNV-gain	1
LOC_Os01g44950	25499099-25500967	CNV-gain	1
LOC_Os01g44960	25501848-25504409	CNV-gain	1
LOC_Os01g44970	25513806-25518242	CNV-gain	1
LOC_Os01g45010	25534632-25539975	CNV-gain	1
LOC_Os01g45020	25541772-25548916	CNV-gain	1
LOC_Os01g45140	25615863-25617353	CNV-gain	1
LOC_Os01g45160	25627258-25627872	CNV-gain	1
LOC_Os01g45200	25640719-25647224	CNV-gain	1
LOC_Os01g45340	25742034-25742462	CNV-gain	1
LOC_Os01g45350	25745252-25747963	CNV-gain	1
LOC_Os01g45360	25748192-25750466	CNV-gain	1
LOC_Os01g45750	25973522-25980440	CNV-gain	1
LOC_Os01g45960	26106836-26111222	CNV-gain	1
LOC_Os01g45970	26111942-26114190	CNV-gain	1
LOC_Os01g46570	26514543-26521761	CNV-gain	1
LOC_Os01g46580	26527476-26532567	CNV-gain	1
LOC_Os01g46590	26522715-26527305	CNV-gain	1
LOC_Os01g46600	26532174-26532425	CNV-gain	1
LOC_Os01g46610	26533016-26537191	CNV-gain	1
LOC_Os01g46620	26540420-26540773	CNV-gain	1
LOC_Os01g46700	26591955-26599634	CNV-gain	1
LOC_Os01g46926	26781039-26784541	CNV-gain	1
LOC_Os01g46932	26785187-26788665	CNV-gain	1
LOC_Os01g46940	26790276-26791669	CNV-gain	1
LOC_Os01g46980	26811849-26816727	CNV-gain	1
LOC_Os01g47040	26862081-26863434	CNV-gain	1
LOC_Os01g47410	27085745-27092240	CNV-gain	1
LOC_Os01g47420	27095458-27100314	CNV-gain	1
LOC_Os01g47430	27102119-27110016	CNV-gain	1
LOC_Os01g47450	27115662-27121178	CNV-gain	1
LOC_Os01g47460	27123486-27129401	CNV-gain	1
LOC_Os01g47470	27130541-27134194	CNV-gain	1
LOC_Os01g47490	27144907-27149034	CNV-gain	1
LOC_Os01g47500	27151992-27153258	CNV-gain	1
LOC_Os01g47530	27171287-27178431	CNV-gain	1
LOC_Os01g47540	27178681-27183842	CNV-gain	1
LOC_Os01g47550	27185633-27191256	CNV-gain	1
LOC_Os01g48120	27546819-27548239	CNV-loss	1
LOC_Os01g48180	27587377-27598835	CNV-gain	1
LOC_Os01g48190	27601487-27604926	CNV-gain	1
LOC_Os01g48200	27605913-27608676	CNV-gain	1
LOC_Os01g48300	27677194-27681560	CNV-gain	1
LOC_Os01g48310	27681724-27685685	CNV-gain	1
LOC_Os01g48320	27690411-27692209	CNV-gain	1
LOC_Os01g48330	27692557-27702476	CNV-gain	1
LOC_Os01g48380	27725324-27732481	CNV-gain	1
LOC_Os01g48390	27733409-27739844	CNV-gain	1
LOC_Os01g48400	27740679-27740900	CNV-gain	1
LOC_Os01g48410	27742226-27745236	CNV-gain	1
LOC_Os01g48525	27826973-27828097	CNV-gain	1
LOC_Os01g48530	27833883-27836030	CNV-gain	1
LOC_Os01g48720	27938768-27947047	CNV-gain	1
LOC_Os01g49010	28161732-28166115	CNV-gain	1
LOC_Os01g49024	28167063-28172563	CNV-gain	1
LOC_Os01g49026	28173827-28176118	CNV-gain	1
LOC_Os01g49050	28180868-28181677	CNV-gain	1
LOC_Os01g49060	28187853-28193358	CNV-gain	1
LOC_Os01g49065	28193378-28196715	CNV-gain	1
LOC_Os01g49120	28234702-28238634	CNV-gain	1
LOC_Os01g49150	28242146-28246259	CNV-gain	1
LOC_Os01g49154	28246607-28248021	CNV-gain	1
LOC_Os01g49160	28249920-28251516	CNV-gain	1
LOC_Os01g49180	28261415-28273067	CNV-gain	1
LOC_Os01g49340	28367976-28370532	CNV-gain	1
LOC_Os01g49350	28370855-28374508	CNV-gain	1
LOC_Os01g49360	28376398-28379686	CNV-gain	1
LOC_Os01g49370	28380902-28381882	CNV-gain	1
LOC_Os01g49380	28384020-28387158	CNV-gain	1
LOC_Os01g49470	28447887-28458990	CNV-gain	1
LOC_Os01g49640	28537873-28538617	CNV-gain	1
LOC_Os01g49650	28538774-28539704	CNV-gain	1
LOC_Os01g49660	28539994-28541254	CNV-gain	1
LOC_Os01g49670	28541536-28545424	CNV-gain	1
LOC_Os01g49690	28555935-28560699	CNV-gain	1
LOC_Os01g50010	28728977-28735072	CNV-gain	1
LOC_Os01g50020	28735749-28738223	CNV-gain	1
LOC_Os01g50030	28739987-28744762	CNV-gain	1
LOC_Os01g50040	28746512-28751346	CNV-gain	1
LOC_Os01g50050	28752055-28755585	CNV-gain	1
LOC_Os01g50060	28756047-28759294	CNV-gain	1
LOC_Os01g50080	28774281-28780365	CNV-gain	1
LOC_Os01g50100	28786109-28793300	CNV-gain	1
LOC_Os01g50110	28796516-28797732	CNV-gain	1
LOC_Os01g50120	28798874-28804461	CNV-gain	1
LOC_Os01g50280	28874539-28875046	CNV-gain	1
LOC_Os01g50290	28876391-28877108	CNV-gain	1
LOC_Os01g50300	28878149-28878667	CNV-gain	1
LOC_Os01g50310	28881393-28882954	CNV-gain	1
LOC_Os01g50320	28885409-28890942	CNV-gain	1
LOC_Os01g50450	28970632-28974473	CNV-gain	1
LOC_Os01g50460	28975563-28977354	CNV-gain	1
LOC_Os01g50470	28978119-28983868	CNV-gain	1
LOC_Os01g50590	29045049-29047994	CNV-gain	1
LOC_Os01g50610	29050751-29053594	CNV-gain	1
LOC_Os01g50616	29066657-29072196	CNV-gain	1
LOC_Os01g50760	29158263-29162718	CNV-gain	1
LOC_Os01g50770	29166419-29170411	CNV-gain	1
LOC_Os01g50980	29290326-29295442	CNV-gain	1
LOC_Os01g50990	29298041-29299464	CNV-gain	1
LOC_Os01g51000	29301260-29302430	CNV-gain	1
LOC_Os01g51010	29306448-29312618	CNV-gain	1
LOC_Os01g51020	29314183-29316912	CNV-gain	1
LOC_Os01g51030	29317540-29318159	CNV-gain	1
LOC_Os01g51190	29423421-29428115	CNV-gain	1
LOC_Os01g51200	29431601-29436466	CNV-gain	1
LOC_Os01g51210	29437276-29439882	CNV-gain	1
LOC_Os01g51220	29442650-29447144	CNV-gain	1
LOC_Os01g51250	29458644-29463035	CNV-gain	1
LOC_Os01g51280	29479108-29482865	CNV-gain	1
LOC_Os01g51290	29483207-29492556	CNV-gain	1
LOC_Os01g51300	29501122-29506955	CNV-gain	1
LOC_Os01g51310	29508272-29509435	CNV-gain	1
LOC_Os01g51320	29513284-29514918	CNV-loss/gain	2
LOC_Os01g51380	29536683-29542409	CNV-gain	1
LOC_Os01g51390	29544661-29548524	CNV-gain	1
LOC_Os01g51410	29560350-29567065	CNV-gain	1
LOC_Os01g51610	29637792-29642902	CNV-gain	1
LOC_Os01g51620	29645867-29649216	CNV-gain	1
LOC_Os01g51630	29652580-29655625	CNV-gain	1
LOC_Os01g51632	29662432-29667980	CNV-gain	1
LOC_Os01g51634	29669980-29675358	CNV-gain	1
LOC_Os01g51640	29679090-29683010	CNV-gain	1
LOC_Os01g51735	29750793-29751436	CNV-gain	1
LOC_Os01g51754	29760719-29770037	CNV-gain	1
LOC_Os01g52110	29965064-29970767	CNV-gain	1
LOC_Os01g52430	30124951-30128956	CNV-loss	2
LOC_Os01g52440	30130364-30130885	CNV-loss	1
LOC_Os01g52450	30131348-30135287	CNV-gain	1
LOC_Os01g52460	30135763-30137746	CNV-gain	1
LOC_Os01g52640	30257752-30263989	CNV-gain	1
LOC_Os01g52650	30263383-30264381	CNV-gain	1
LOC_Os01g52770	30361755-30364101	CNV-gain	1
LOC_Os01g52780	30363062-30370212	CNV-gain	1
LOC_Os01g52790	30372204-30376917	CNV-gain	1
LOC_Os01g52810	30381099-30383392	CNV-gain	1
LOC_Os01g52820	30385985-30386359	CNV-gain	1
LOC_Os01g52830	30386374-30387917	CNV-gain	1
LOC_Os01g52864	30398944-30405920	CNV-gain	1
LOC_Os01g52890	30412827-30413574	CNV-loss	1
LOC_Os01g52900	30413604-30415814	CNV-loss	1
LOC_Os01g52920	30426929-30432086	CNV-gain	1
LOC_Os01g53210	30574861-30576287	CNV-loss	2
LOC_Os01g53280	30608363-30611884	CNV-gain	1
LOC_Os01g53294	30622671-30634405	CNV-gain	1
LOC_Os01g53420	30689847-30691598	CNV-loss	1
LOC_Os01g53600	30775102-30779273	CNV-gain	1
LOC_Os01g53610	30779393-30782727	CNV-gain	1
LOC_Os01g53650	30824689-30825670	CNV-gain	1
LOC_Os01g53670	30832796-30836734	CNV-gain	1
LOC_Os01g53700	30850589-30856227	CNV-gain	1
LOC_Os01g53820	30940085-30940402	CNV-loss	1
LOC_Os01g53840	30949378-30954738	CNV-gain	1
LOC_Os01g53920	31006026-31010423	CNV-gain	1
LOC_Os01g53930	31009006-31014001	CNV-gain	1
LOC_Os01g53940	31015873-31017516	CNV-gain	1
LOC_Os01g54010	31065121-31070148	CNV-gain	1
LOC_Os01g54020	31070166-31076279	CNV-gain	1
LOC_Os01g54030	31076571-31081377	CNV-gain	1
LOC_Os01g54040	31078609-31088007	CNV-gain	1
LOC_Os01g54050	31092032-31094953	CNV-gain	1
LOC_Os01g54060	31096588-31097195	CNV-gain	1
LOC_Os01g54070	31097509-31097829	CNV-gain	1
LOC_Os01g54080	31099393-31106826	CNV-gain	1
LOC_Os01g54090	31108317-31110148	CNV-gain	1
LOC_Os01g54100	31111291-31116151	CNV-gain	1
LOC_Os01g54240	31203443-31211275	CNV-gain	1
LOC_Os01g54784	31511534-31519595	CNV-gain	1
LOC_Os01g54800	31521222-31521674	CNV-gain	1
LOC_Os01g54810	31524048-31527177	CNV-gain	1
LOC_Os01g54850	31550655-31553052	CNV-gain	1
LOC_Os01g54860	31552457-31556837	CNV-gain	1
LOC_Os01g54870	31559209-31560836	CNV-gain	1
LOC_Os01g54880	31561385-31564166	CNV-gain	1
LOC_Os01g54900	31568908-31575611	CNV-gain	1
LOC_Os01g54910	31575708-31583605	CNV-gain	1
LOC_Os01g54920	31585098-31589135	CNV-gain	1
LOC_Os01g54940	31599157-31604594	CNV-gain	1
LOC_Os01g54950	31605287-31607662	CNV-gain	1
LOC_Os01g54960	31608076-31609714	CNV-gain	1
LOC_Os01g54969	31610738-31612133	CNV-gain	1
LOC_Os01g54980	31612795-31614644	CNV-gain	1
LOC_Os01g54990	31617167-31623205	CNV-gain	1
LOC_Os01g55010	31634046-31635118	CNV-loss	1
LOC_Os01g55030	31638589-31640485	CNV-gain	1
LOC_Os01g55040	31641231-31648756	CNV-gain	1
LOC_Os01g55050	31651616-31656531	CNV-gain	1
LOC_Os01g55060	31659521-31659790	CNV-gain	1
LOC_Os01g55070	31661724-31664293	CNV-gain	1
LOC_Os01g55080	31669728-31670015	CNV-gain	1
LOC_Os01g55094	31678311-31689927	CNV-gain	1
LOC_Os01g55150	31728015-31730389	CNV-gain	1
LOC_Os01g55160	31731974-31732949	CNV-gain	1
LOC_Os01g55170	31738055-31742794	CNV-gain	1
LOC_Os01g55290	31825966-31830182	CNV-gain	1
LOC_Os01g55300	31830297-31836984	CNV-gain	1
LOC_Os01g55310	31836495-31839636	CNV-gain	1
LOC_Os01g55440	31938442-31940188	CNV-loss	1
LOC_Os01g55450	31943528-31948580	CNV-gain	1
LOC_Os01g55490	31969293-31974175	CNV-gain	1
LOC_Os01g55530	31992087-31996466	CNV-gain	1
LOC_Os01g55560	32010477-32013420	CNV-gain	1
LOC_Os01g55570	32014398-32016278	CNV-gain	1
LOC_Os01g55580	32016622-32022401	CNV-gain	1
LOC_Os01g55590	32026305-32032687	CNV-gain	1
LOC_Os01g55670	32070785-32072083	CNV-gain	1
LOC_Os01g55690	32076732-32078743	CNV-gain	1
LOC_Os01g55700	32072449-32082488	CNV-gain	1
LOC_Os01g55710	32083016-32083693	CNV-gain	1
LOC_Os01g55720	32088256-32089049	CNV-gain	1
LOC_Os01g55730	32091564-32094141	CNV-gain	1
LOC_Os01g55740	32094403-32098715	CNV-gain	1
LOC_Os01g55750	32106832-32109745	CNV-gain	1
LOC_Os01g55770	32123247-32128053	CNV-gain	1
LOC_Os01g55780	32130586-32137004	CNV-gain	1
LOC_Os01g55790	32130255-32130647	CNV-gain	1
LOC_Os01g55799	32137366-32143435	CNV-gain	1
LOC_Os01g55850	32165440-32165796	CNV-gain	1
LOC_Os01g55860	32167881-32171343	CNV-gain	1
LOC_Os01g55870	32171722-32175018	CNV-gain	1
LOC_Os01g55880	32177890-32181792	CNV-gain	1
LOC_Os01g55890	32185406-32189756	CNV-gain	1
LOC_Os01g55900	32189931-32193462	CNV-gain	1
LOC_Os01g55940	32221376-32225123	CNV-gain	1
LOC_Os01g55950	32226885-32229632	CNV-gain	1
LOC_Os01g55960	32231125-32232573	CNV-gain	1
LOC_Os01g55974	32233035-32238980	CNV-gain	1
LOC_Os01g56000	32241235-32250788	CNV-gain	1
LOC_Os01g56010	32249971-32251625	CNV-gain	1
LOC_Os01g56100	32298855-32303035	CNV-gain	1
LOC_Os01g56110	32303699-32306637	CNV-gain	1
LOC_Os01g56130	32318613-32322673	CNV-gain	1
LOC_Os01g56140	32327698-32332777	CNV-gain	1
LOC_Os01g56150	32334652-32338090	CNV-gain	1
LOC_Os01g56380	32501013-32502957	CNV-loss	1
LOC_Os01g56460	32538899-32541617	CNV-gain	1
LOC_Os01g56470	32543304-32545209	CNV-gain	1
LOC_Os01g56490	32552611-32569756	CNV-gain	1
LOC_Os01g56500	32573887-32575893	CNV-loss	1
LOC_Os01g56510	32580710-32586143	CNV-gain	1
LOC_Os01g56520	32586873-32592046	CNV-gain	1
LOC_Os01g56530	32592867-32593956	CNV-loss	1
LOC_Os01g56580	32615694-32622894	CNV-gain	1
LOC_Os01g56590	32624170-32647048	CNV-gain	1
LOC_Os01g56600	32652482-32656601	CNV-gain	1
LOC_Os01g56610	32656664-32658481	CNV-gain	1
LOC_Os01g56620	32660700-32667425	CNV-gain	1
LOC_Os01g56630	32669491-32676573	CNV-gain	1
LOC_Os01g56640	32675440-32681407	CNV-gain	1
LOC_Os01g56650	32682983-32683387	CNV-gain	1
LOC_Os01g56660	32693760-32696486	CNV-gain	1
LOC_Os01g56670	32699024-32709287	CNV-gain	1
LOC_Os01g56680	32707831-32709294	CNV-gain	1
LOC_Os01g56780	32759124-32764841	CNV-gain	1
LOC_Os01g56790	32768597-32773281	CNV-gain	1
LOC_Os01g56800	32773479-32784325	CNV-gain	1
LOC_Os01g56820	32815108-32819452	CNV-gain	1
LOC_Os01g56840	32830508-32831818	CNV-gain	1
LOC_Os01g56850	32835841-32838252	CNV-gain	1
LOC_Os01g56860	32838523-32842473	CNV-gain	1
LOC_Os01g56870	32842662-32847884	CNV-gain	1
LOC_Os01g56880	32848236-32852610	CNV-gain	1
LOC_Os01g56890	32855275-32858101	CNV-gain	1
LOC_Os01g56900	32860932-32863510	CNV-gain	1
LOC_Os01g56910	32869293-32878216	CNV-gain	1
LOC_Os01g56930	32886850-32892644	CNV-gain	1
LOC_Os01g56940	32893379-32899784	CNV-gain	1
LOC_Os01g56980	32910262-32925565	CNV-gain	1
LOC_Os01g56990	32929037-32932792	CNV-gain	1
LOC_Os01g57066	32956909-32963292	CNV-gain	1
LOC_Os01g57073	32965305-32977407	CNV-gain	1
LOC_Os01g57082	32984982-32994519	CNV-gain	1
LOC_Os01g57210	33050635-33058497	CNV-gain	1
LOC_Os01g57220	33059187-33065392	CNV-gain	1
LOC_Os01g57260	33089182-33090312	CNV-loss	1
LOC_Os01g57270	33091621-33096363	CNV-loss	1
LOC_Os01g57280	33098072-33104550	CNV-loss	1
LOC_Os01g57310	33116117-33124371	CNV-loss	2
LOC_Os01g57490	33218394-33223744	CNV-gain	1
LOC_Os01g57930	33489285-33492959	CNV-gain	1
LOC_Os01g58270	33674405-33679717	CNV-gain	1
LOC_Os01g58280	33684778-33688225	CNV-gain	1
LOC_Os01g58290	33691773-33696746	CNV-gain	1
LOC_Os01g58850	33997100-33998320	CNV-loss	1
LOC_Os01g59120	34149431-34152417	CNV-gain	1
LOC_Os01g59130	34153330-34160139	CNV-gain	1
LOC_Os01g59140	34163519-34166383	CNV-gain	1
LOC_Os01g59150	34167933-34171810	CNV-gain	1
LOC_Os01g59160	34175921-34179798	CNV-gain	1
LOC_Os01g59170	34180683-34180994	CNV-loss/gain	2
LOC_Os01g59180	34182291-34186865	CNV-gain	1
LOC_Os01g59340	34295651-34307049	CNV-gain	1
LOC_Os01g59350	34306514-34313319	CNV-gain	1
LOC_Os01g59400	34351380-34351859	CNV-gain	1
LOC_Os01g59410	34356640-34357450	CNV-gain	1
LOC_Os01g59470	34398430-34400141	CNV-gain	1
LOC_Os01g59480	34401712-34403106	CNV-gain	1
LOC_Os01g59490	34406376-34409218	CNV-gain	1
LOC_Os01g59500	34409226-34412582	CNV-gain	1
LOC_Os01g59510	34412853-34416988	CNV-gain	1
LOC_Os01g59520	34417077-34420330	CNV-gain	1
LOC_Os01g59980	34677991-34682230	CNV-gain	1
LOC_Os01g59990	34682518-34685485	CNV-gain	1
LOC_Os01g60000	34685701-34689745	CNV-gain	1
LOC_Os01g60010	34689869-34691517	CNV-gain	1
LOC_Os01g60230	34834372-34839824	CNV-gain	1
LOC_Os01g60270	34862487-34866145	CNV-gain	1
LOC_Os01g60280	34868404-34879449	CNV-gain	1
LOC_Os01g60330	34899156-34901733	CNV-gain	1
LOC_Os01g60340	34902303-34906955	CNV-gain	1
LOC_Os01g60350	34908079-34912602	CNV-gain	1
LOC_Os01g60360	34917682-34919409	CNV-gain	1
LOC_Os01g60410	34937720-34941996	CNV-gain	1
LOC_Os01g60430	34946618-34949027	CNV-loss	1
LOC_Os01g61170	35407930-35408598	CNV-loss	1
LOC_Os01g61190	35412930-35417584	CNV-gain	1
LOC_Os01g61200	35415706-35417584	CNV-gain	1
LOC_Os01g61410	35508867-35513112	CNV-gain	1
LOC_Os01g61420	35513518-35517546	CNV-gain	1
LOC_Os01g61430	35518547-35523582	CNV-gain	1
LOC_Os01g61620	35653186-35658406	CNV-gain	1
LOC_Os01g61890	35814079-35820868	CNV-gain	1
LOC_Os01g62870	36410638-36414610	CNV-gain	1
LOC_Os01g62880	36418114-36420455	CNV-gain	1
LOC_Os01g62890	36420024-36422893	CNV-gain	1
LOC_Os01g62900	36430978-36440843	CNV-gain	1
LOC_Os01g62910	36438948-36442944	CNV-gain	1
LOC_Os01g62920	36445019-36449951	CNV-gain	1
LOC_Os01g63060	36540147-36545196	CNV-gain	1
LOC_Os01g63160	36606535-36608135	CNV-gain	1
LOC_Os01g63240	36652405-36655714	CNV-gain	1
LOC_Os01g63250	36656340-36660768	CNV-gain	1
LOC_Os01g63260	36667119-36667925	CNV-gain	1
LOC_Os01g63270	36670221-36676478	CNV-gain	1
LOC_Os01g63354	36717974-36723161	CNV-gain	1
LOC_Os01g63780	37005746-37011356	CNV-gain	1
LOC_Os01g63790	37011897-37013536	CNV-gain	1
LOC_Os01g63800	37017028-37018048	CNV-gain	1
LOC_Os01g63810	37021488-37024131	CNV-gain	1
LOC_Os01g63820	37023041-37031680	CNV-gain	1
LOC_Os01g63830	37034026-37036018	CNV-gain	1
LOC_Os01g63840	37039556-37043234	CNV-gain	1
LOC_Os01g63870	37060600-37064615	CNV-gain	1
LOC_Os01g63940	37118464-37121374	CNV-gain	1
LOC_Os01g63950	37123072-37126849	CNV-gain	1
LOC_Os01g63970	37133557-37135392	CNV-gain	1
LOC_Os01g64000	37174547-37176550	CNV-gain	1
LOC_Os01g64010	37177434-37184932	CNV-gain	1
LOC_Os01g64020	37181216-37188580	CNV-gain	1
LOC_Os01g64030	37190435-37197804	CNV-gain	1
LOC_Os01g64240	37301619-37302030	CNV-gain	1
LOC_Os01g64250	37303517-37307958	CNV-gain	1
LOC_Os01g64262	37310829-37314736	CNV-gain	1
LOC_Os01g64270	37315291-37316689	CNV-gain	1
LOC_Os01g64280	37315291-37320517	CNV-gain	1
LOC_Os01g64290	37321895-37323504	CNV-gain	1
LOC_Os01g64300	37323884-37324908	CNV-gain	1
LOC_Os01g64360	37358204-37359596	CNV-loss	1
LOC_Os01g64480	37415815-37416480	CNV-gain	1
LOC_Os01g64490	37417030-37423374	CNV-gain	1
LOC_Os01g64500	37425276-37426964	CNV-gain	1
LOC_Os01g64620	37505155-37506089	CNV-gain	1
LOC_Os01g64630	37509885-37513369	CNV-gain	1
LOC_Os01g64640	37513746-37514564	CNV-gain	1
LOC_Os01g64650	37514763-37518597	CNV-gain	1
LOC_Os01g64660	37519523-37522613	CNV-gain	1
LOC_Os01g64670	37521803-37524040	CNV-gain	1
LOC_Os01g64680	37526134-37526646	CNV-gain	1
LOC_Os01g64690	37527399-37529102	CNV-gain	1
LOC_Os01g64700	37535946-37539386	CNV-gain	1
LOC_Os01g64720	37551977-37556502	CNV-gain	1
LOC_Os01g64730	37556674-37560104	CNV-gain	1
LOC_Os01g64740	37561852-37563838	CNV-gain	1
LOC_Os01g64750	37566051-37575992	CNV-gain	1
LOC_Os01g64760	37576887-37579109	CNV-gain	1
LOC_Os01g64770	37580452-37585228	CNV-gain	1
LOC_Os01g64780	37584160-37588117	CNV-gain	1
LOC_Os01g64810	37615955-37622095	CNV-gain	1
LOC_Os01g64820	37625795-37636034	CNV-gain	1
LOC_Os01g64830	37637212-37639865	CNV-gain	1
LOC_Os01g64850	37647019-37649292	CNV-loss	1
LOC_Os01g64870	37655319-37661234	CNV-gain	1
LOC_Os01g64880	37661778-37662433	CNV-gain	1
LOC_Os01g64890	37664117-37667349	CNV-gain	1
LOC_Os01g64900	37666708-37681708	CNV-gain	1
LOC_Os01g64910	37682288-37684066	CNV-gain	1
LOC_Os01g64920	37686056-37689486	CNV-gain	1
LOC_Os01g64930	37690300-37693389	CNV-gain	1
LOC_Os01g64949	37695077-37696485	CNV-gain	1
LOC_Os01g64960	37696778-37699752	CNV-gain	1
LOC_Os01g64970	37710241-37715296	CNV-gain	1
LOC_Os01g64980	37714296-37720652	CNV-gain	1
LOC_Os01g64990	37722310-37731905	CNV-gain	1
LOC_Os01g65030	37745526-37748604	CNV-loss	1
LOC_Os01g65050	37757670-37758419	CNV-loss	1
LOC_Os01g65060	37760557-37762299	CNV-loss	1
LOC_Os01g65090	37779509-37782884	CNV-gain	1
LOC_Os01g65580	38064439-38071696	CNV-gain	1
LOC_Os01g65840	38226380-38228440	CNV-gain	1
LOC_Os01g65860	38238475-38240305	CNV-gain	1
LOC_Os01g65870	38245827-38246622	CNV-gain	1
LOC_Os01g65880	38254049-38257687	CNV-gain	1
LOC_Os01g65890	38257941-38261766	CNV-gain	1
LOC_Os01g65900	38261836-38265509	CNV-gain	1
LOC_Os01g65902	38271601-38272684	CNV-gain	2
LOC_Os01g65904	38273297-38274818	CNV-gain	1
LOC_Os01g65920	38275055-38279030	CNV-gain	1
LOC_Os01g65940	38283278-38286847	CNV-gain	1
LOC_Os01g66130	38409201-38413065	CNV-gain	1
LOC_Os01g66140	38413166-38424621	CNV-gain	1
LOC_Os01g66150	38431286-38433670	CNV-gain	1
LOC_Os01g66160	38435460-38437074	CNV-loss	1
LOC_Os01g66170	38436842-38440460	CNV-gain	1
LOC_Os01g66180	38443627-38446431	CNV-gain	1
LOC_Os01g66190	38447688-38450501	CNV-gain	1
LOC_Os01g66200	38454786-38460564	CNV-gain	1
LOC_Os01g66230	38469633-38475218	CNV-gain	1
LOC_Os01g66240	38475617-38480790	CNV-gain	1
LOC_Os01g66250	38481235-38484007	CNV-gain	1
LOC_Os01g66270	38489525-38490169	CNV-gain	1
LOC_Os01g66280	38491271-38494134	CNV-gain	1
LOC_Os01g66290	38500880-38505127	CNV-gain	1
LOC_Os01g66300	38509123-38513616	CNV-gain	1
LOC_Os01g66310	38516417-38516837	CNV-gain	1
LOC_Os01g66320	38517502-38520259	CNV-gain	1
LOC_Os01g66330	38520632-38526409	CNV-gain	1
LOC_Os01g66350	38534823-38540370	CNV-gain	1
LOC_Os01g66360	38541818-38546204	CNV-gain	1
LOC_Os01g66630	38699042-38701558	CNV-gain	1
LOC_Os01g66640	38704701-38707473	CNV-gain	1
LOC_Os01g66650	38712011-38716756	CNV-gain	1
LOC_Os01g66920	38864020-38867949	CNV-gain	1
LOC_Os01g67250	39025095-39035050	CNV-gain	1
LOC_Os01g67270	39047142-39047912	CNV-gain	1
LOC_Os01g67290	39052262-39058974	CNV-gain	1
LOC_Os01g67310	39066175-39068651	CNV-gain	1
LOC_Os01g67314	39070132-39072668	CNV-gain	1
LOC_Os01g67330	39085081-39091029	CNV-gain	1
LOC_Os01g67340	39091728-39095339	CNV-gain	1
LOC_Os01g67350	39099009-39101767	CNV-gain	1
LOC_Os01g67360	39102276-39105764	CNV-gain	1
LOC_Os01g67370	39129736-39134858	CNV-gain	1
LOC_Os01g67380	39136361-39136861	CNV-gain	1
LOC_Os01g67390	39136937-39139380	CNV-gain	1
LOC_Os01g67400	39140444-39140762	CNV-gain	1
LOC_Os01g67410	39141130-39145479	CNV-gain	1
LOC_Os01g67430	39177169-39178676	CNV-loss	1
LOC_Os01g67590	39289297-39296646	CNV-gain	1
LOC_Os01g67600	39296926-39299837	CNV-gain	1
LOC_Os01g67680	39328805-39329617	CNV-loss	1
LOC_Os01g67720	39357455-39362884	CNV-gain	1
LOC_Os01g67730	39363241-39365639	CNV-gain	1
LOC_Os01g67740	39365920-39374228	CNV-gain	1
LOC_Os01g67750	39374936-39379568	CNV-gain	1
LOC_Os01g67760	39381628-39382364	CNV-gain	1
LOC_Os01g67770	39387230-39391101	CNV-gain	1
LOC_Os01g67790	39401181-39401663	CNV-gain	1
LOC_Os01g67870	39437967-39442873	CNV-gain	1
LOC_Os01g67880	39449661-39454731	CNV-gain	1
LOC_Os01g67890	39459599-39461050	CNV-gain	1
LOC_Os01g67910	39465264-39466348	CNV-loss	1
LOC_Os01g67950	39483755-39484808	CNV-loss	1
LOC_Os01g68010	39538143-39541096	CNV-gain	1
LOC_Os01g68020	39544224-39548624	CNV-gain	1
LOC_Os01g68030	39549164-39550832	CNV-gain	1
LOC_Os01g68040	39551421-39555254	CNV-gain	1
LOC_Os01g68050	39562495-39565691	CNV-gain	1
LOC_Os01g68060	39565751-39570176	CNV-gain	1
LOC_Os01g68070	39577048-39580186	CNV-gain	1
LOC_Os01g68090	39582355-39583722	CNV-gain	1
LOC_Os01g68104	39588269-39591239	CNV-gain	1
LOC_Os01g68130	39608023-39612003	CNV-gain	1
LOC_Os01g68140	39612598-39614338	CNV-gain	1
LOC_Os01g68200	39638781-39641275	CNV-gain	1
LOC_Os01g68460	39780783-39783345	CNV-loss	1
LOC_Os01g68470	39789653-39791224	CNV-loss	1
LOC_Os01g68960	40067821-40069605	CNV-gain	1
LOC_Os01g68970	40070752-40073764	CNV-gain	1
LOC_Os01g69040	40115907-40121114	CNV-gain	1
LOC_Os01g69050	40127415-40132674	CNV-gain	1
LOC_Os01g69060	40133062-40138351	CNV-gain	1
LOC_Os01g69070	40136225-40142764	CNV-gain	1
LOC_Os01g69080	40146507-40150833	CNV-gain	1
LOC_Os01g69090	40153160-40157182	CNV-gain	1
LOC_Os01g69100	40167740-40170253	CNV-gain	1
LOC_Os01g69110	40170871-40173290	CNV-gain	1
LOC_Os01g69120	40175649-40181633	CNV-gain	1
LOC_Os01g69130	40182716-40190921	CNV-gain	1
LOC_Os01g69200	40215071-40216944	CNV-gain	1
LOC_Os01g69210	40220890-40229264	CNV-gain	1
LOC_Os01g69220	40230199-40233220	CNV-gain	1
LOC_Os01g69230	40235090-40238446	CNV-gain	1
LOC_Os01g69250	40240807-40244736	CNV-gain	1
LOC_Os01g69260	40252603-40255416	CNV-gain	1
LOC_Os01g69850	40344329-40364584	CNV-gain	1
LOC_Os01g69870	40371946-40373618	CNV-gain	1
LOC_Os01g69890	40379245-40379472	CNV-gain	1
LOC_Os01g69900	40385312-40389442	CNV-gain	2
LOC_Os01g69910	40397303-40403249	CNV-gain	1
LOC_Os01g69920	40403715-40409615	CNV-gain	1
LOC_Os01g69960	40460001-40461483	CNV-gain	1
LOC_Os01g69970	40463007-40467759	CNV-gain	1
LOC_Os01g70060	40540964-40554751	CNV-gain	1
LOC_Os01g70080	40556007-40561361	CNV-loss	1
LOC_Os01g70100	40566660-40569777	CNV-gain	1
LOC_Os01g70120	40584383-40586080	CNV-gain	1
LOC_Os01g70130	40584971-40591302	CNV-gain	1
LOC_Os01g70140	40595852-40599111	CNV-gain	1
LOC_Os01g70150	40601294-40602413	CNV-gain	1
LOC_Os01g70220	40654188-40664396	CNV-gain	1
LOC_Os01g70230	40665090-40666542	CNV-gain	1
LOC_Os01g70240	40668623-40671874	CNV-gain	1
LOC_Os01g70250	40674891-40677841	CNV-gain	1
LOC_Os01g70280	40704794-40705722	CNV-gain	1
LOC_Os01g70290	40706975-40708123	CNV-gain	1
LOC_Os01g70300	40708640-40712960	CNV-gain	1
LOC_Os01g70310	40714145-40717179	CNV-gain	1
LOC_Os01g70320	40723385-40730507	CNV-gain	1
LOC_Os01g70330	40739077-40743760	CNV-gain	1
LOC_Os01g70340	40744003-40750822	CNV-gain	1
LOC_Os01g70350	40755754-40756885	CNV-gain	1
LOC_Os01g70360	40759332-40763911	CNV-gain	1
LOC_Os01g70370	40766918-40771614	CNV-gain	1
LOC_Os01g70380	40774498-40778604	CNV-gain	1
LOC_Os01g70490	40825681-40830301	CNV-gain	1
LOC_Os01g70500	40833544-40834861	CNV-gain	1
LOC_Os01g70640	40897653-40898496	CNV-loss	1
LOC_Os01g70650	40899421-40899846	CNV-loss	1
LOC_Os01g70660	40902493-40907438	CNV-gain	1
LOC_Os01g70670	40915335-40920785	CNV-gain	1
LOC_Os01g70680	40921899-40922318	CNV-gain	1
LOC_Os01g70690	40923718-40924053	CNV-gain	1
LOC_Os01g70700	40926204-40929357	CNV-gain	1
LOC_Os01g70710	40930472-40932733	CNV-gain	1
LOC_Os01g70740	40947071-40949593	CNV-gain	1
LOC_Os01g70770	40962401-40964248	CNV-gain	1
LOC_Os01g70780	40966659-40971092	CNV-gain	1
LOC_Os01g70790	40973255-40974782	CNV-gain	1
LOC_Os01g70800	40978433-40983586	CNV-gain	1
LOC_Os01g70810	40984436-40992970	CNV-gain	1
LOC_Os01g70820	40994303-40997132	CNV-gain	1
LOC_Os01g70830	40999828-41000884	CNV-gain	1
LOC_Os01g70840	41002434-41004063	CNV-gain	1
LOC_Os01g70850	41004288-41006137	CNV-gain	1
LOC_Os01g70860	41007321-41009242	CNV-gain	1
LOC_Os01g70870	41011306-41015063	CNV-gain	1
LOC_Os01g70920	41052348-41056649	CNV-gain	1
LOC_Os01g70930	41057016-41058872	CNV-gain	1
LOC_Os01g70940	41061091-41067527	CNV-gain	1
LOC_Os01g70950	41066583-41070764	CNV-gain	1
LOC_Os01g70960	41074429-41079312	CNV-gain	1
LOC_Os01g70970	41079469-41082009	CNV-gain	1
LOC_Os01g70980	41085901-41088168	CNV-gain	1
LOC_Os01g70990	41090303-41090680	CNV-gain	1
LOC_Os01g71000	41095905-41100367	CNV-gain	1
LOC_Os01g71010	41100496-41105056	CNV-gain	1
LOC_Os01g71020	41106628-41106936	CNV-gain	1
LOC_Os01g71040	41112004-41114858	CNV-gain	1
LOC_Os01g71050	41116985-41122312	CNV-gain	1
LOC_Os01g71256	41230854-41235660	CNV-gain	1
LOC_Os01g71262	41236330-41238799	CNV-gain	1
LOC_Os01g71270	41242467-41243837	CNV-gain	1
LOC_Os01g71280	41245570-41249927	CNV-gain	1
LOC_Os01g71300	41251226-41272319	CNV-gain	1
LOC_Os01g71310	41300203-41303044	CNV-gain	1
LOC_Os01g71490	41403470-41404404	CNV-loss	1
LOC_Os01g71540	41439295-41447524	CNV-loss	1
LOC_Os01g71558	41485349-41486014	CNV-loss	1
LOC_Os01g71570	41457270-41459896	CNV-loss	1
LOC_Os01g71590	41470275-41478510	CNV-loss	1
LOC_Os01g71630	41510185-41519730	CNV-loss	1
LOC_Os01g71820	41597270-41598692	CNV-gain	1
LOC_Os01g71830	41603297-41604680	CNV-gain	1
LOC_Os01g72340	41954633-41962787	CNV-gain	1
LOC_Os01g72360	41971985-41973023	CNV-gain	1
LOC_Os01g72370	41971444-41978408	CNV-gain	1
LOC_Os01g72380	41982116-41985044	CNV-loss	1
LOC_Os01g72390	41986078-41988856	CNV-loss	1
LOC_Os01g72460	42018059-42019514	CNV-gain	1
LOC_Os01g72470	42020859-42021464	CNV-gain	1
LOC_Os01g72480	42025672-42027986	CNV-gain	1
LOC_Os01g72630	42138649-42143038	CNV-gain	1
LOC_Os01g72650	42149710-42156852	CNV-gain	1
LOC_Os01g72710	42190284-42194070	CNV-gain	1
LOC_Os01g72760	42211882-42213692	CNV-gain	1
LOC_Os01g72780	42216976-42228070	CNV-gain	1
LOC_Os01g72790	42229506-42232641	CNV-gain	1
LOC_Os01g72800	42234584-42237458	CNV-gain	1
LOC_Os01g72820	42240786-42245248	CNV-gain	1
LOC_Os01g72834	42247696-42255403	CNV-gain	1
LOC_Os01g72850	42255655-42257190	CNV-gain	1
LOC_Os01g72860	42260295-42264942	CNV-gain	1
LOC_Os01g72870	42265021-42268525	CNV-gain	1
LOC_Os01g72880	42268880-42274913	CNV-gain	1
LOC_Os01g72900	42281272-42281973	CNV-gain	1
LOC_Os01g72910	42282832-42283632	CNV-gain	1
LOC_Os01g72930	42297255-42300253	CNV-gain	1
LOC_Os01g72940	42303454-42311177	CNV-gain	1
LOC_Os01g72950	42312149-42313577	CNV-gain	1
LOC_Os01g72960	42315264-42317679	CNV-gain	1
LOC_Os01g72970	42325823-42329066	CNV-gain	1
LOC_Os01g72980	42329246-42335754	CNV-gain	1
LOC_Os01g72990	42336217-42349399	CNV-gain	1
LOC_Os01g73000	42350927-42355398	CNV-gain	1
LOC_Os01g73005	42358083-42360654	CNV-gain	1
LOC_Os01g73024	42369770-42370365	CNV-gain	1
LOC_Os01g73040	42377194-42381600	CNV-gain	1
LOC_Os01g73070	42392184-42395736	CNV-loss/gain	2
LOC_Os01g73080	42393402-42401215	CNV-loss/gain	2
LOC_Os01g73110	42411939-42413227	CNV-gain	1
LOC_Os01g73120	42413338-42416590	CNV-gain	1
LOC_Os01g73130	42417816-42418739	CNV-gain	1
LOC_Os01g73140	42419164-42421379	CNV-gain	1
LOC_Os01g73150	42421671-42424864	CNV-gain	1
LOC_Os01g73160	42425424-42427258	CNV-gain	1
LOC_Os01g73170	42429502-42432618	CNV-gain	1
LOC_Os01g73230	42447904-42450923	CNV-gain	1
LOC_Os01g73234	42451116-42454309	CNV-gain	1
LOC_Os01g73240	42456839-42457477	CNV-gain	1
LOC_Os01g73250	42460555-42462334	CNV-loss/gain	2
LOC_Os01g73260	42467067-42468282	CNV-gain	1
LOC_Os01g73270	42470327-42471850	CNV-gain	1
LOC_Os01g73280	42472609-42474070	CNV-gain	1
LOC_Os01g73290	42474669-42475371	CNV-gain	1
LOC_Os01g73300	42479663-42483372	CNV-gain	1
LOC_Os01g73310	42484073-42487451	CNV-gain	1
LOC_Os01g73370	42526911-42527381	CNV-gain	1
LOC_Os01g73390	42532251-42533953	CNV-gain	1
LOC_Os01g73400	42537688-42537949	CNV-gain	1
LOC_Os01g73410	42541330-42547122	CNV-gain	1
LOC_Os01g73420	42547599-42548991	CNV-gain	1
LOC_Os01g73430	42549843-42556862	CNV-gain	1
LOC_Os01g73450	42562817-42566993	CNV-gain	1
LOC_Os01g73460	42567843-42573082	CNV-gain	1
LOC_Os01g73470	42574827-42577818	CNV-gain	1
LOC_Os01g73480	42579342-42583645	CNV-gain	1
LOC_Os01g73490	42585170-42586070	CNV-gain	1
LOC_Os01g73500	42587236-42590338	CNV-gain	1
LOC_Os01g73514	42590881-42598002	CNV-gain	1
LOC_Os01g73530	42600571-42612433	CNV-gain	1
LOC_Os01g73540	42613763-42614641	CNV-gain	1
LOC_Os01g73550	42614788-42618386	CNV-gain	1
LOC_Os01g73560	42618474-42621727	CNV-gain	1
LOC_Os01g73580	42626321-42630440	CNV-gain	1
LOC_Os01g73590	42635728-42637905	CNV-gain	1
LOC_Os01g73620	42646047-42654120	CNV-gain	1
LOC_Os01g73640	42656421-42662572	CNV-loss	2
LOC_Os01g73656	42673021-42678116	CNV-loss	2
LOC_Os01g73662	42679241-42680546	CNV-loss	2
LOC_Os01g73750	42715724-42721562	CNV-gain	1
LOC_Os01g73760	42723514-42726767	CNV-gain	1
LOC_Os01g73770	42727426-42728363	CNV-gain	1
LOC_Os01g73780	42735992-42737940	CNV-gain	1
LOC_Os01g73790	42738667-42742174	CNV-gain	1
LOC_Os01g73800	42752981-42757186	CNV-gain	1
LOC_Os01g73860	42796444-42799490	CNV-loss	1
LOC_Os01g74120	42918202-42918522	CNV-gain	1
LOC_Os01g74140	42946753-42948750	CNV-gain	1
LOC_Os01g74146	42949414-42952714	CNV-gain	1
LOC_Os01g74152	42954163-42956646	CNV-gain	1
LOC_Os01g74170	42967050-42970144	CNV-gain	1
LOC_Os01g74180	42970340-42976918	CNV-gain	1
LOC_Os01g74190	42977145-42979816	CNV-gain	1
LOC_Os01g74280	43039984-43043991	CNV-gain	1
LOC_Os01g74300	43046955-43047961	CNV-gain	1
LOC_Os01g74310	43049162-43058849	CNV-gain	1
LOC_Os01g74320	43063740-43065484	CNV-gain	1
LOC_Os01g74330	43066680-43070166	CNV-gain	1
LOC_Os01g74350	43072748-43076541	CNV-gain	1
LOC_Os01g74510	43154091-43158225	CNV-gain	1
LOC_Os01g74520	43159497-43162849	CNV-gain	1
LOC_Os01g74530	43163463-43166987	CNV-gain	1
LOC_Os01g74600	43196120-43198668	CNV-gain	1
LOC_Os01g74610	43202474-43215253	CNV-gain	1
LOC_Os01g74620	43217065-43217883	CNV-gain	1
LOC_Os01g74640	43225959-43230590	CNV-gain	1
LOC_Os01g74650	43231935-43238506	CNV-gain	1
LOC_Os02g01080	42230-43816	CNV-loss	1
LOC_Os02g01090	48497-48880	CNV-gain	1
LOC_Os02g01100	50256-55886	CNV-gain	1
LOC_Os02g01110	59280-64726	CNV-gain	1
LOC_Os02g01170	86464-91606	CNV-gain	1
LOC_Os02g01180	97998-107892	CNV-gain	1
LOC_Os02g01380	219577-221707	CNV-loss	1
LOC_Os02g01610	349533-354294	CNV-gain	1
LOC_Os02g01710	391819-395803	CNV-gain	1
LOC_Os02g01720	397365-403540	CNV-gain	1
LOC_Os02g01730	404245-406691	CNV-gain	1
LOC_Os02g01750	419393-420208	CNV-gain	1
LOC_Os02g01800	442288-446000	CNV-gain	1
LOC_Os02g01810	447897-449824	CNV-gain	1
LOC_Os02g01850	470490-471675	CNV-gain	1
LOC_Os02g01920	496936-500134	CNV-gain	1
LOC_Os02g01940	509377-517148	CNV-gain	1
LOC_Os02g01960	534930-538203	CNV-gain	1
LOC_Os02g01970	540108-547449	CNV-gain	1
LOC_Os02g02050	573100-589743	CNV-gain	1
LOC_Os02g02110	623174-628425	CNV-gain	1
LOC_Os02g02120	627342-630655	CNV-gain	1
LOC_Os02g02130	633642-635608	CNV-gain	1
LOC_Os02g02200	676466-677742	CNV-loss	1
LOC_Os02g02240	717857-719511	CNV-gain	1
LOC_Os02g02250	726578-734046	CNV-gain	1
LOC_Os02g02270	743291-745498	CNV-gain	2
LOC_Os02g02275	745924-748174	CNV-gain	1
LOC_Os02g02310	763296-765023	CNV-gain	1
LOC_Os02g02320	767270-772138	CNV-gain	1
LOC_Os02g02330	774907-775182	CNV-gain	1
LOC_Os02g02360	785941-789235	CNV-gain	1
LOC_Os02g02370	789597-791081	CNV-gain	1
LOC_Os02g02390	818981-824546	CNV-gain	1
LOC_Os02g02400	824850-827644	CNV-gain	1
LOC_Os02g02410	838717-842672	CNV-gain	1
LOC_Os02g02424	853767-859880	CNV-gain	1
LOC_Os02g02470	870724-876616	CNV-gain	1
LOC_Os02g02480	874691-878615	CNV-gain	1
LOC_Os02g02510	894656-895733	CNV-gain	1
LOC_Os02g02520	896074-900377	CNV-gain	1
LOC_Os02g02524	900945-906395	CNV-gain	1
LOC_Os02g02530	906564-911664	CNV-gain	1
LOC_Os02g02540	918797-923970	CNV-gain	1
LOC_Os02g02550	924454-926632	CNV-gain	1
LOC_Os02g02560	926031-929945	CNV-gain	1
LOC_Os02g02570	930252-934291	CNV-gain	1
LOC_Os02g02580	934586-937786	CNV-gain	1
LOC_Os02g02590	938314-941308	CNV-gain	1
LOC_Os02g02600	950728-954728	CNV-gain	1
LOC_Os02g02620	961509-965543	CNV-gain	1
LOC_Os02g02630	965931-966388	CNV-gain	1
LOC_Os02g02640	967172-974497	CNV-loss	1
LOC_Os02g02650	975623-976077	CNV-loss	1
LOC_Os02g02670	988442-995506	CNV-loss	1
LOC_Os02g02710	1017473-1022003	CNV-gain	1
LOC_Os02g02720	1022071-1024751	CNV-gain	1
LOC_Os02g02730	1029925-1034242	CNV-gain	1
LOC_Os02g02740	1036857-1039710	CNV-gain	1
LOC_Os02g02750	1040528-1046183	CNV-gain	1
LOC_Os02g02770	1047595-1050120	CNV-gain	1
LOC_Os02g02780	1050786-1056830	CNV-gain	1
LOC_Os02g02790	1061877-1066213	CNV-gain	1
LOC_Os02g02800	1067025-1069448	CNV-gain	1
LOC_Os02g02810	1069017-1072090	CNV-gain	1
LOC_Os02g02820	1073551-1076776	CNV-gain	1
LOC_Os02g02830	1078475-1079652	CNV-gain	1
LOC_Os02g02840	1080513-1084283	CNV-gain	1
LOC_Os02g03070	1213995-1218060	CNV-gain	1
LOC_Os02g03090	1223211-1226876	CNV-gain	1
LOC_Os02g03100	1227308-1230217	CNV-gain	1
LOC_Os02g03110	1231020-1234484	CNV-gain	1
LOC_Os02g03220	1283277-1288182	CNV-gain	1
LOC_Os02g03230	1288971-1292421	CNV-gain	1
LOC_Os02g03250	1302273-1304324	CNV-gain	1
LOC_Os02g03260	1304820-1309845	CNV-gain	1
LOC_Os02g03270	1313910-1319031	CNV-gain	1
LOC_Os02g03280	1326922-1330316	CNV-gain	1
LOC_Os02g03294	1331347-1333420	CNV-gain	1
LOC_Os02g03310	1334563-1338610	CNV-gain	1
LOC_Os02g03320	1341178-1344290	CNV-gain	1
LOC_Os02g03330	1344644-1347027	CNV-gain	1
LOC_Os02g03340	1347132-1351335	CNV-gain	1
LOC_Os02g03710	1558479-1559143	CNV-gain	1
LOC_Os02g03720	1560693-1563343	CNV-gain	1
LOC_Os02g03730	1563393-1565446	CNV-gain	1
LOC_Os02g03740	1566087-1569573	CNV-gain	1
LOC_Os02g03750	1570082-1574900	CNV-gain	1
LOC_Os02g03760	1575431-1579232	CNV-gain	1
LOC_Os02g03780	1593186-1593406	CNV-gain	1
LOC_Os02g03790	1594561-1599327	CNV-gain	1
LOC_Os02g03800	1600388-1601422	CNV-gain	1
LOC_Os02g03810	1601977-1603063	CNV-gain	1
LOC_Os02g03820	1603358-1607212	CNV-gain	1
LOC_Os02g03840	1617326-1630169	CNV-gain	1
LOC_Os02g03850	1631971-1636772	CNV-gain	1
LOC_Os02g03870	1643966-1648808	CNV-gain	1
LOC_Os02g03880	1650815-1651072	CNV-gain	1
LOC_Os02g03890	1652074-1655460	CNV-gain	1
LOC_Os02g03900	1658576-1662644	CNV-gain	1
LOC_Os02g03910	1664217-1665802	CNV-gain	1
LOC_Os02g03920	1666678-1667007	CNV-gain	1
LOC_Os02g03930	1667744-1672318	CNV-gain	1
LOC_Os02g03940	1672928-1676493	CNV-gain	1
LOC_Os02g03950	1680213-1689438	CNV-gain	1
LOC_Os02g03960	1695454-1697219	CNV-gain	1
LOC_Os02g03970	1708915-1716927	CNV-gain	1
LOC_Os02g04040	1754546-1757790	CNV-gain	1
LOC_Os02g04050	1758439-1764006	CNV-gain	1
LOC_Os02g04130	1799733-1800811	CNV-loss	1
LOC_Os02g04160	1816290-1819094	CNV-gain	1
LOC_Os02g04170	1821855-1826394	CNV-gain	1
LOC_Os02g04190	1837868-1839002	CNV-gain	1
LOC_Os02g04210	1848216-1848884	CNV-gain	1
LOC_Os02g04220	1849862-1850173	CNV-gain	1
LOC_Os02g04230	1850954-1858237	CNV-gain	1
LOC_Os02g04240	1859994-1864612	CNV-gain	1
LOC_Os02g04610	2064263-2065869	CNV-gain	1
LOC_Os02g04620	2065874-2066200	CNV-gain	1
LOC_Os02g04630	2070492-2075369	CNV-gain	1
LOC_Os02g04640	2075496-2079149	CNV-gain	1
LOC_Os02g04650	2082474-2085271	CNV-gain	1
LOC_Os02g04660	2087063-2093051	CNV-gain	1
LOC_Os02g04670	2096202-2101457	CNV-gain	1
LOC_Os02g04680	2105726-2110544	CNV-gain	1
LOC_Os02g04690	2110921-2120419	CNV-gain	1
LOC_Os02g04700	2124896-2128770	CNV-gain	1
LOC_Os02g04710	2128229-2137102	CNV-gain	1
LOC_Os02g04915	2274553-2275713	CNV-loss	1
LOC_Os02g04945	2312150-2317216	CNV-gain	1
LOC_Os02g04950	2318091-2323337	CNV-loss	1
LOC_Os02g04970	2331669-2345505	CNV-gain	1
LOC_Os02g05000	2369557-2371348	CNV-loss	1
LOC_Os02g05040	2397461-2404976	CNV-gain	1
LOC_Os02g05050	2406657-2407019	CNV-gain	1
LOC_Os02g05060	2408524-2409355	CNV-gain	1
LOC_Os02g05120	2444345-2445715	CNV-gain	1
LOC_Os02g05130	2451316-2452589	CNV-gain	1
LOC_Os02g05310	2545984-2551240	CNV-gain	1
LOC_Os02g05610	2728848-2734454	CNV-gain	1
LOC_Os02g05790	2858633-2861705	CNV-loss	2
LOC_Os02g05800	2863337-2864536	CNV-loss	1
LOC_Os02g05820	2869670-2874218	CNV-gain	1
LOC_Os02g05830	2874934-2876452	CNV-gain	1
LOC_Os02g05870	2898892-2903751	CNV-gain	1
LOC_Os02g05880	2904357-2919109	CNV-gain	1
LOC_Os02g05890	2922354-2925073	CNV-gain	1
LOC_Os02g05900	2928922-2932227	CNV-gain	1
LOC_Os02g05910	2933894-2937379	CNV-gain	1
LOC_Os02g05920	2938046-2941648	CNV-gain	1
LOC_Os02g06340	3166574-3170816	CNV-gain	1
LOC_Os02g06580	3291235-3295480	CNV-gain	1
LOC_Os02g06584	3297210-3304412	CNV-gain	1
LOC_Os02g06588	3311245-3313330	CNV-gain	1
LOC_Os02g06600	3323238-3326725	CNV-gain	1
LOC_Os02g06610	3328664-3330206	CNV-gain	1
LOC_Os02g06630	3335547-3339094	CNV-gain	1
LOC_Os02g06640	3340311-3343062	CNV-gain	1
LOC_Os02g06650	3344763-3347430	CNV-gain	1
LOC_Os02g06660	3351127-3352610	CNV-gain	1
LOC_Os02g06690	3356970-3358282	CNV-gain	1
LOC_Os02g06720	3362047-3369519	CNV-gain	1
LOC_Os02g06725	3378928-3386412	CNV-gain	1
LOC_Os02g06730	3386882-3387277	CNV-gain	1
LOC_Os02g06754	3408024-3409076	CNV-gain	1
LOC_Os02g06760	3411220-3415305	CNV-gain	1
LOC_Os02g06770	3415481-3418462	CNV-gain	1
LOC_Os02g06779	3420172-3423446	CNV-gain	1
LOC_Os02g06790	3428547-3431075	CNV-gain	1
LOC_Os02g06830	3441719-3451214	CNV-gain	1
LOC_Os02g06890	3470534-3474168	CNV-gain	1
LOC_Os02g06910	3486813-3492950	CNV-gain	1
LOC_Os02g06920	3495208-3500149	CNV-gain	1
LOC_Os02g06930	3504421-3508756	CNV-gain	1
LOC_Os02g06950	3522909-3529543	CNV-gain	1
LOC_Os02g06960	3540933-3542667	CNV-loss	1
LOC_Os02g07040	3607089-3610234	CNV-gain	1
LOC_Os02g07044	3610968-3614080	CNV-gain	1
LOC_Os02g07050	3614624-3617164	CNV-gain	1
LOC_Os02g07060	3619838-3622862	CNV-gain	1
LOC_Os02g07070	3623608-3631551	CNV-gain	1
LOC_Os02g07120	3659093-3669323	CNV-gain	1
LOC_Os02g07180	3687919-3691368	CNV-gain	1
LOC_Os02g07190	3694692-3699527	CNV-gain	1
LOC_Os02g07200	3702931-3705410	CNV-gain	1
LOC_Os02g07210	3705886-3709904	CNV-gain	1
LOC_Os02g07220	3711144-3713440	CNV-gain	1
LOC_Os02g07230	3715275-3718267	CNV-gain	1
LOC_Os02g07240	3718309-3720155	CNV-gain	1
LOC_Os02g07250	3720874-3724570	CNV-gain	1
LOC_Os02g07260	3727494-3731349	CNV-gain	1
LOC_Os02g07300	3742584-3742990	CNV-gain	1
LOC_Os02g07310	3748363-3755492	CNV-gain	1
LOC_Os02g07330	3772299-3776107	CNV-gain	1
LOC_Os02g07340	3778037-3791876	CNV-gain	1
LOC_Os02g07350	3792680-3796762	CNV-gain	1
LOC_Os02g07360	3798022-3800737	CNV-gain	1
LOC_Os02g07410	3827674-3830184	CNV-gain	1
LOC_Os02g07420	3830481-3832335	CNV-gain	1
LOC_Os02g07430	3833129-3837135	CNV-gain	1
LOC_Os02g07440	3843538-3843987	CNV-gain	1
LOC_Os02g07460	3853277-3853737	CNV-gain	1
LOC_Os02g07480	3855934-3863872	CNV-gain	1
LOC_Os02g07495	3874598-3875019	CNV-gain	1
LOC_Os02g07680	3995980-4006898	CNV-gain	1
LOC_Os02g07830	4103333-4105657	CNV-gain	1
LOC_Os02g07840	4109770-4112884	CNV-gain	1
LOC_Os02g07870	4119976-4127542	CNV-gain	1
LOC_Os02g07880	4129120-4133824	CNV-gain	1
LOC_Os02g07890	4134903-4135672	CNV-gain	1
LOC_Os02g07900	4135897-4140415	CNV-gain	1
LOC_Os02g07910	4141491-4143681	CNV-gain	1
LOC_Os02g07920	4144322-4147062	CNV-gain	1
LOC_Os02g08360	4440184-4448768	CNV-gain	1
LOC_Os02g08364	4449777-4454808	CNV-gain	1
LOC_Os02g08370	4454840-4457748	CNV-gain	1
LOC_Os02g08380	4460300-4463704	CNV-gain	1
LOC_Os02g08400	4481872-4483470	CNV-gain	1
LOC_Os02g08410	4486471-4489409	CNV-gain	1
LOC_Os02g09230	4747253-4748213	CNV-loss	1
LOC_Os02g09290	4785203-4787184	CNV-gain	1
LOC_Os02g09420	4831146-4835216	CNV-gain	1
LOC_Os02g09430	4838492-4841905	CNV-gain	1
LOC_Os02g09440	4843093-4847183	CNV-gain	1
LOC_Os02g09450	4847700-4852504	CNV-gain	1
LOC_Os02g09460	4855908-4859073	CNV-gain	1
LOC_Os02g09470	4859711-4862875	CNV-gain	1
LOC_Os02g09690	4974454-4984763	CNV-gain	1
LOC_Os02g09710	4985043-4985863	CNV-gain	1
LOC_Os02g09720	4988483-4998043	CNV-gain	1
LOC_Os02g09730	5014837-5017780	CNV-gain	1
LOC_Os02g09740	5019765-5028028	CNV-gain	1
LOC_Os02g09750	5028562-5030420	CNV-gain	1
LOC_Os02g09760	5033316-5034311	CNV-gain	1
LOC_Os02g09770	5038459-5043329	CNV-gain	1
LOC_Os02g09780	5045335-5047101	CNV-gain	1
LOC_Os02g09790	5048656-5052503	CNV-gain	2
LOC_Os02g09800	5054309-5058039	CNV-gain	1
LOC_Os02g09810	5058716-5061965	CNV-gain	1
LOC_Os02g09820	5063137-5066805	CNV-gain	1
LOC_Os02g09830	5067166-5068042	CNV-gain	1
LOC_Os02g09840	5071315-5075536	CNV-gain	1
LOC_Os02g09850	5078943-5079712	CNV-gain	1
LOC_Os02g09880	5112715-5112945	CNV-gain	1
LOC_Os02g09890	5118284-5121952	CNV-gain	1
LOC_Os02g09910	5131380-5132629	CNV-gain	1
LOC_Os02g09920	5145548-5151131	CNV-gain	1
LOC_Os02g10180	5331895-5336987	CNV-gain	1
LOC_Os02g10190	5339008-5344518	CNV-gain	1
LOC_Os02g10200	5345590-5347486	CNV-gain	1
LOC_Os02g10220	5351467-5355147	CNV-gain	1
LOC_Os02g10230	5357310-5361634	CNV-gain	1
LOC_Os02g10250	5369277-5369552	CNV-gain	1
LOC_Os02g10260	5373056-5380164	CNV-gain	1
LOC_Os02g10290	5404703-5410764	CNV-gain	1
LOC_Os02g10300	5411327-5414291	CNV-gain	1
LOC_Os02g10310	5414913-5418652	CNV-gain	1
LOC_Os02g10320	5422121-5424926	CNV-gain	1
LOC_Os02g10370	5464034-5464324	CNV-gain	1
LOC_Os02g10380	5465521-5468118	CNV-gain	1
LOC_Os02g10390	5468367-5470496	CNV-gain	1
LOC_Os02g10400	5470929-5475134	CNV-gain	1
LOC_Os02g10410	5475698-5475958	CNV-gain	1
LOC_Os02g10420	5477110-5478166	CNV-gain	1
LOC_Os02g10430	5478698-5480881	CNV-gain	1
LOC_Os02g10440	5482728-5489303	CNV-gain	1
LOC_Os02g10450	5490496-5491873	CNV-gain	1
LOC_Os02g10460	5492446-5493614	CNV-gain	1
LOC_Os02g10470	5501165-5504381	CNV-gain	1
LOC_Os02g10480	5505016-5508425	CNV-gain	1
LOC_Os02g10490	5511434-5517919	CNV-gain	1
LOC_Os02g10630	5586939-5593645	CNV-gain	1
LOC_Os02g10640	5595400-5600889	CNV-gain	1
LOC_Os02g10650	5604236-5609533	CNV-gain	1
LOC_Os02g10660	5611553-5614461	CNV-gain	1
LOC_Os02g10830	5748604-5749500	CNV-loss	1
LOC_Os02g10900	5785295-5788769	CNV-gain	1
LOC_Os02g11020	5862711-5865569	CNV-loss	1
LOC_Os02g11950	6195010-6195441	CNV-loss	1
LOC_Os02g11980	6208684-6212210	CNV-gain	1
LOC_Os02g12280	6389914-6391121	CNV-loss	1
LOC_Os02g12290	6397342-6399236	CNV-gain	1
LOC_Os02g12300	6399355-6402186	CNV-gain	1
LOC_Os02g12310	6404018-6405879	CNV-gain	1
LOC_Os02g12330	6418378-6419378	CNV-loss	1
LOC_Os02g12850	6784169-6788332	CNV-gain	1
LOC_Os02g12900	6810648-6814112	CNV-gain	1
LOC_Os02g12910	6815291-6818362	CNV-gain	1
LOC_Os02g13110	6963959-6971934	CNV-gain	1
LOC_Os02g13390	7141810-7143857	CNV-loss	1
LOC_Os02g13400	7144545-7150537	CNV-gain	1
LOC_Os02g13410	7154364-7157124	CNV-loss	1
LOC_Os02g13420	7164822-7167891	CNV-loss	1
LOC_Os02g13650	7321447-7322891	CNV-gain	1
LOC_Os02g13660	7323776-7325175	CNV-gain	1
LOC_Os02g13840	7491165-7497891	CNV-gain	1
LOC_Os02g13850	7501283-7513594	CNV-gain	1
LOC_Os02g13860	7513963-7514649	CNV-gain	1
LOC_Os02g13890	7542594-7547071	CNV-gain	1
LOC_Os02g13900	7548246-7551644	CNV-gain	1
LOC_Os02g13930	7582245-7586531	CNV-gain	1
LOC_Os02g13940	7591255-7591569	CNV-gain	1
LOC_Os02g13950	7594952-7599871	CNV-gain	1
LOC_Os02g13960	7612541-7615851	CNV-gain	1
LOC_Os02g13965	7618738-7621248	CNV-gain	1
LOC_Os02g13970	7621905-7627260	CNV-gain	1
LOC_Os02g13980	7627748-7628170	CNV-gain	1
LOC_Os02g13990	7630852-7635244	CNV-gain	1
LOC_Os02g14000	7643702-7646134	CNV-gain	1
LOC_Os02g14020	7650388-7655631	CNV-gain	1
LOC_Os02g14110	7706619-7711598	CNV-gain	1
LOC_Os02g14120	7710512-7715739	CNV-gain	1
LOC_Os02g14130	7718903-7723687	CNV-gain	1
LOC_Os02g14500	7991881-7996778	CNV-loss	1
LOC_Os02g14630	8075861-8077510	CNV-loss	1
LOC_Os02g14640	8078800-8079481	CNV-loss	1
LOC_Os02g14650	8081870-8082580	CNV-loss	1
LOC_Os02g14680	8092152-8093847	CNV-loss	1
LOC_Os02g14700	8106666-8108741	CNV-loss	1
LOC_Os02g14800	8209595-8223356	CNV-loss	2
LOC_Os02g14820	8233528-8234628	CNV-loss	1
LOC_Os02g14870	8268233-8270189	CNV-loss	2
LOC_Os02g14874	8276806-8278503	CNV-loss	1
LOC_Os02g14880	8289302-8289688	CNV-loss	1
LOC_Os02g14900	8299857-8317191	CNV-gain	1
LOC_Os02g14910	8323891-8325791	CNV-gain	1
LOC_Os02g14929	8326083-8343178	CNV-gain	1
LOC_Os02g14970	8350306-8352195	CNV-loss/gain	2
LOC_Os02g15070	8401195-8403228	CNV-gain	1
LOC_Os02g15080	8405272-8405967	CNV-gain	1
LOC_Os02g15090	8406570-8408689	CNV-gain	1
LOC_Os02g15100	8411434-8411967	CNV-gain	1
LOC_Os02g15220	8490392-8498390	CNV-gain	1
LOC_Os02g15370	8602054-8602314	CNV-loss	1
LOC_Os02g15390	8607258-8608178	CNV-loss	1
LOC_Os02g15420	8626225-8628545	CNV-loss	1
LOC_Os02g15430	8640326-8644850	CNV-loss	1
LOC_Os02g15440	8652190-8652677	CNV-loss	1
LOC_Os02g15500	8679389-8680782	CNV-loss	1
LOC_Os02g15640	8801325-8805453	CNV-gain	1
LOC_Os02g15660	8809967-8813976	CNV-gain	1
LOC_Os02g15730	8866815-8867667	CNV-gain	1
LOC_Os02g15740	8869108-8871520	CNV-gain	1
LOC_Os02g15750	8873032-8876441	CNV-gain	1
LOC_Os02g16600	9486437-9494275	CNV-gain	1
LOC_Os02g16610	9495107-9495712	CNV-gain	1
LOC_Os02g16620	9497687-9500457	CNV-gain	1
LOC_Os02g16630	9502442-9505462	CNV-gain	1
LOC_Os02g16640	9506232-9509762	CNV-gain	1
LOC_Os02g16650	9510002-9514048	CNV-gain	1
LOC_Os02g16660	9514333-9518285	CNV-gain	1
LOC_Os02g16670	9523632-9531798	CNV-gain	1
LOC_Os02g16680	9535410-9538490	CNV-gain	1
LOC_Os02g16690	9539380-9542540	CNV-gain	1
LOC_Os02g16909	9641063-9642640	CNV-gain	1
LOC_Os02g16940	9650581-9656895	CNV-gain	1
LOC_Os02g17150	9826267-9829112	CNV-gain	1
LOC_Os02g17240	9885609-9888394	CNV-loss	1
LOC_Os02g17330	9950654-9954960	CNV-gain	1
LOC_Os02g17480	10066678-10067448	CNV-loss	1
LOC_Os02g17500	10074581-10081512	CNV-gain	1
LOC_Os02g17700	10207339-10212956	CNV-gain	1
LOC_Os02g17710	10213062-10216364	CNV-gain	1
LOC_Os02g18080	10503049-10508541	CNV-gain	1
LOC_Os02g18090	10509143-10512248	CNV-gain	1
LOC_Os02g18140	10535635-10539699	CNV-gain	1
LOC_Os02g18150	10540277-10543155	CNV-gain	1
LOC_Os02g18180	10552429-10558888	CNV-gain	1
LOC_Os02g18320	10634660-10641098	CNV-gain	1
LOC_Os02g18500	10772435-10773889	CNV-gain	2
LOC_Os02g18540	10803654-10812279	CNV-gain	1
LOC_Os02g18660	10870290-10874618	CNV-gain	1
LOC_Os02g18670	10880504-10886278	CNV-gain	2
LOC_Os02g18700	10908431-10916390	CNV-loss	1
LOC_Os02g18710	10920087-10920554	CNV-loss	1
LOC_Os02g18720	10922187-10923461	CNV-loss	1
LOC_Os02g19850	11663436-11668036	CNV-gain	1
LOC_Os02g19880	11693453-11698948	CNV-gain	1
LOC_Os02g19890	11701937-11708395	CNV-gain	1
LOC_Os02g20000	11771415-11777942	CNV-loss	1
LOC_Os02g20270	11935200-11941773	CNV-gain	1
LOC_Os02g20280	11948151-11949720	CNV-gain	1
LOC_Os02g20290	11950756-11953949	CNV-gain	2
LOC_Os02g20380	12008709-12015514	CNV-gain	1
LOC_Os02g20980	12414330-12421427	CNV-gain	1
LOC_Os02g21009	12432287-12451812	CNV-gain	1
LOC_Os02g21050	12473381-12473614	CNV-gain	1
LOC_Os02g21500	12751826-12754547	CNV-gain	1
LOC_Os02g21510	12758249-12762238	CNV-gain	1
LOC_Os02g21580	12815514-12817130	CNV-loss	1
LOC_Os02g21890	13014468-13015693	CNV-gain	1
LOC_Os02g21900	13025543-13026583	CNV-gain	1
LOC_Os02g21920	13039013-13040263	CNV-gain	1
LOC_Os02g21925	13039446-13040002	CNV-gain	1
LOC_Os02g22070	13127053-13132583	CNV-gain	1
LOC_Os02g22084	13137869-13141343	CNV-gain	1
LOC_Os02g22090	13144846-13149939	CNV-gain	1
LOC_Os02g22100	13156576-13164110	CNV-gain	1
LOC_Os02g22110	13164484-13164765	CNV-gain	1
LOC_Os02g22120	13169863-13171849	CNV-gain	2
LOC_Os02g22130	13173639-13176606	CNV-gain	2
LOC_Os02g22140	13179015-13184675	CNV-gain	2
LOC_Os02g22190	13223111-13227352	CNV-gain	1
LOC_Os02g22200	13231480-13231752	CNV-gain	1
LOC_Os02g22780	13560753-13565942	CNV-gain	1
LOC_Os02g22800	13582303-13588855	CNV-gain	1
LOC_Os02g26120	15346229-15348791	CNV-gain	1
LOC_Os02g26160	15363265-15367217	CNV-gain	1
LOC_Os02g26170	15368258-15368593	CNV-gain	1
LOC_Os02g26380	15492808-15493280	CNV-gain	1
LOC_Os02g26390	15495889-15499054	CNV-gain	1
LOC_Os02g26400	15502499-15507276	CNV-gain	1
LOC_Os02g26404	15510433-15512573	CNV-gain	1
LOC_Os02g26470	15543703-15544246	CNV-gain	1
LOC_Os02g26480	15549298-15558300	CNV-gain	1
LOC_Os02g26490	15560193-15561356	CNV-gain	2
LOC_Os02g26550	15584117-15590536	CNV-gain	1
LOC_Os02g26984	15842898-15856223	CNV-gain	1
LOC_Os02g27000	15865332-15876489	CNV-gain	1
LOC_Os02g27030	15891528-15895297	CNV-gain	1
LOC_Os02g27040	15899725-15901049	CNV-gain	1
LOC_Os02g27060	15910692-15915584	CNV-gain	1
LOC_Os02g27070	15916061-15919906	CNV-gain	1
LOC_Os02g27110	15931297-15950110	CNV-gain	1
LOC_Os02g27130	15957008-15977181	CNV-gain	1
LOC_Os02g27350	16111613-16114330	CNV-gain	1
LOC_Os02g27470	16208331-16216477	CNV-gain	1
LOC_Os02g27540	16311925-16315043	CNV-gain	1
LOC_Os02g27550	16320084-16320377	CNV-loss	1
LOC_Os02g27560	16321352-16322501	CNV-loss	1
LOC_Os02g27840	16485361-16486779	CNV-gain	1
LOC_Os02g28590	16922389-16923061	CNV-loss	1
LOC_Os02g28820	17039977-17041355	CNV-gain	1
LOC_Os02g28830	17046461-17052031	CNV-gain	1
LOC_Os02g28850	17074201-17082223	CNV-gain	1
LOC_Os02g28860	17083359-17083907	CNV-gain	1
LOC_Os02g28870	17085385-17088926	CNV-gain	1
LOC_Os02g29040	17196088-17204631	CNV-gain	1
LOC_Os02g29140	17257940-17266066	CNV-gain	1
LOC_Os02g29150	17271183-17275865	CNV-gain	1
LOC_Os02g29160	17277253-17290200	CNV-gain	1
LOC_Os02g29170	17293924-17295905	CNV-gain	1
LOC_Os02g29190	17309120-17316341	CNV-gain	1
LOC_Os02g29210	17327565-17335614	CNV-gain	1
LOC_Os02g29230	17354840-17362939	CNV-gain	1
LOC_Os02g29320	17416383-17419363	CNV-gain	1
LOC_Os02g29340	17428027-17431373	CNV-gain	1
LOC_Os02g29400	17464020-17464689	CNV-gain	1
LOC_Os02g29440	17484918-17485821	CNV-gain	1
LOC_Os02g29464	17489974-17507786	CNV-gain	1
LOC_Os02g29510	17527550-17539534	CNV-gain	1
LOC_Os02g29520	17541777-17542190	CNV-gain	1
LOC_Os02g29530	17559217-17562804	CNV-gain	1
LOC_Os02g29540	17564339-17564740	CNV-gain	1
LOC_Os02g29550	17575090-17582228	CNV-gain	1
LOC_Os02g29590	17606097-17607381	CNV-gain	1
LOC_Os02g29620	17617741-17619412	CNV-loss	1
LOC_Os02g30470	18145264-18146079	CNV-loss	2
LOC_Os02g30540	18173358-18178370	CNV-loss	1
LOC_Os02g30620	18227411-18231479	CNV-gain	1
LOC_Os02g30624	18231125-18235800	CNV-gain	1
LOC_Os02g30630	18236025-18238376	CNV-gain	1
LOC_Os02g30640	18239219-18241851	CNV-gain	1
LOC_Os02g30930	18474494-18476089	CNV-gain	1
LOC_Os02g30940	18479186-18481348	CNV-loss	1
LOC_Os02g31040	18546692-18552235	CNV-gain	1
LOC_Os02g31070	18564238-18568572	CNV-gain	1
LOC_Os02g31074	18569765-18573161	CNV-gain	1
LOC_Os02g31080	18575033-18581693	CNV-gain	1
LOC_Os02g32110	18972815-18976369	CNV-gain	1
LOC_Os02g32120	18980838-18984207	CNV-gain	1
LOC_Os02g32140	18986678-18988855	CNV-gain	1
LOC_Os02g32160	18994014-19001080	CNV-gain	1
LOC_Os02g32180	19008116-19012299	CNV-gain	1
LOC_Os02g32190	19016782-19020302	CNV-gain	1
LOC_Os02g32200	19021616-19024719	CNV-gain	1
LOC_Os02g32210	19026516-19032342	CNV-gain	1
LOC_Os02g32280	19058873-19063356	CNV-gain	1
LOC_Os02g32310	19078299-19078712	CNV-gain	1
LOC_Os02g32320	19084411-19085860	CNV-gain	1
LOC_Os02g32480	19211344-19212822	CNV-loss	1
LOC_Os02g32490	19219019-19225151	CNV-gain	1
LOC_Os02g32520	19251345-19256303	CNV-gain	1
LOC_Os02g32540	19260158-19262201	CNV-gain	1
LOC_Os02g32580	19303396-19304621	CNV-loss	1
LOC_Os02g32660	19355748-19367127	CNV-gain	2
LOC_Os02g32680	19388809-19389522	CNV-gain	2
LOC_Os02g32690	19405391-19420793	CNV-gain	2
LOC_Os02g32700	19423249-19423950	CNV-gain	1
LOC_Os02g32710	19430928-19432663	CNV-gain	1
LOC_Os02g32730	19437743-19442103	CNV-gain	1
LOC_Os02g32740	19444035-19446419	CNV-gain	1
LOC_Os02g32760	19455122-19458350	CNV-gain	1
LOC_Os02g32770	19459069-19463361	CNV-gain	1
LOC_Os02g32780	19466313-19469360	CNV-gain	1
LOC_Os02g32960	19584489-19585191	CNV-loss	1
LOC_Os02g33000	19619243-19623844	CNV-gain	1
LOC_Os02g33010	19623033-19628774	CNV-gain	1
LOC_Os02g33020	19632434-19635251	CNV-gain	1
LOC_Os02g33030	19636271-19638854	CNV-gain	1
LOC_Os02g33540	19942510-19948370	CNV-loss	1
LOC_Os02g33560	19962597-19967923	CNV-gain	1
LOC_Os02g33580	19973187-19977453	CNV-gain	1
LOC_Os02g33610	20005953-20013852	CNV-gain	1
LOC_Os02g33640	20034215-20036494	CNV-gain	1
LOC_Os02g33650	20039244-20039513	CNV-gain	1
LOC_Os02g33660	20040862-20043419	CNV-gain	1
LOC_Os02g33710	20109003-20112456	CNV-gain	1
LOC_Os02g33720	20118221-20118829	CNV-gain	1
LOC_Os02g33730	20125259-20130234	CNV-gain	1
LOC_Os02g33840	20174815-20177111	CNV-gain	1
LOC_Os02g33860	20182213-20186136	CNV-gain	1
LOC_Os02g34850	20899808-20907175	CNV-gain	1
LOC_Os02g35150	21110728-21116484	CNV-gain	1
LOC_Os02g35160	21115354-21122133	CNV-gain	1
LOC_Os02g35530	21365614-21366789	CNV-loss	1
LOC_Os02g35620	21419921-21422365	CNV-loss	1
LOC_Os02g35730	21468172-21468883	CNV-loss	1
LOC_Os02g35740	21470444-21471136	CNV-loss	1
LOC_Os02g35760	21474733-21477632	CNV-gain	1
LOC_Os02g35770	21487595-21489894	CNV-gain	1
LOC_Os02g35790	21507044-21507509	CNV-gain	1
LOC_Os02g35810	21513032-21513638	CNV-gain	2
LOC_Os02g35830	21525889-21528977	CNV-gain	1
LOC_Os02g35840	21529602-21532808	CNV-gain	1
LOC_Os02g35860	21543610-21548942	CNV-gain	1
LOC_Os02g35870	21549817-21555020	CNV-gain	1
LOC_Os02g35880	21558772-21560763	CNV-gain	1
LOC_Os02g35890	21561848-21563276	CNV-gain	1
LOC_Os02g35900	21563471-21566606	CNV-gain	1
LOC_Os02g36000	21625022-21625725	CNV-gain	1
LOC_Os02g36280	21904354-21906350	CNV-loss	1
LOC_Os02g36390	21980981-21986569	CNV-gain	1
LOC_Os02g36400	21986707-21991419	CNV-gain	1
LOC_Os02g36450	22013289-22017647	CNV-loss	1
LOC_Os02g36570	22077489-22085283	CNV-gain	1
LOC_Os02g36590	22095970-22100897	CNV-gain	1
LOC_Os02g36595	22096006-22100476	CNV-gain	1
LOC_Os02g36600	22102488-22105124	CNV-gain	1
LOC_Os02g36770	22174923-22178701	CNV-gain	1
LOC_Os02g36780	22180171-22181019	CNV-gain	1
LOC_Os02g36924	22294657-22301808	CNV-gain	1
LOC_Os02g36960	22327294-22331805	CNV-gain	1
LOC_Os02g37290	22550981-22551422	CNV-gain	1
LOC_Os02g37300	22553601-22554113	CNV-gain	1
LOC_Os02g37309	22556912-22558163	CNV-gain	1
LOC_Os02g37320	22559095-22559507	CNV-gain	1
LOC_Os02g37330	22561898-22562946	CNV-gain	1
LOC_Os02g37340	22564670-22564891	CNV-gain	1
LOC_Os02g37420	22599387-22602227	CNV-gain	1
LOC_Os02g37430	22602327-22605758	CNV-gain	1
LOC_Os02g37440	22607316-22609208	CNV-loss	1
LOC_Os02g37830	22822064-22826220	CNV-gain	1
LOC_Os02g37834	22835797-22838845	CNV-gain	1
LOC_Os02g37850	22865820-22870108	CNV-gain	1
LOC_Os02g37856	22872113-22880241	CNV-gain	1
LOC_Os02g37862	22882102-22884156	CNV-gain	1
LOC_Os02g37870	22885093-22888128	CNV-gain	1
LOC_Os02g37880	22892268-22897444	CNV-gain	1
LOC_Os02g37910	22910959-22915808	CNV-gain	1
LOC_Os02g37920	22917816-22924489	CNV-gain	1
LOC_Os02g37930	22927596-22930478	CNV-gain	1
LOC_Os02g37940	22930973-22933545	CNV-gain	1
LOC_Os02g38040	22978830-22981571	CNV-gain	1
LOC_Os02g38050	22981833-22987596	CNV-gain	1
LOC_Os02g38060	22990616-22995388	CNV-gain	1
LOC_Os02g38220	23116140-23120469	CNV-gain	1
LOC_Os02g38230	23121133-23123149	CNV-gain	1
LOC_Os02g38240	23126900-23129919	CNV-gain	1
LOC_Os02g38250	23132028-23140339	CNV-gain	1
LOC_Os02g38260	23142015-23144272	CNV-loss	1
LOC_Os02g38330	23175927-23176305	CNV-gain	1
LOC_Os02g38340	23177472-23182165	CNV-gain	1
LOC_Os02g38350	23183102-23186475	CNV-gain	1
LOC_Os02g38386	23209694-23210456	CNV-gain	2
LOC_Os02g38392	23211632-23220032	CNV-gain	1
LOC_Os02g38450	23246517-23247037	CNV-gain	1
LOC_Os02g38470	23255086-23262297	CNV-gain	1
LOC_Os02g38720	23405352-23406497	CNV-loss	1
LOC_Os02g38740	23415996-23416937	CNV-loss	1
LOC_Os02g38760	23420887-23424702	CNV-loss	1
LOC_Os02g38770	23426646-23427647	CNV-loss	1
LOC_Os02g38780	23432540-23442713	CNV-loss/gain	2
LOC_Os02g38790	23444066-23448837	CNV-loss/gain	2
LOC_Os02g38795	23449737-23451125	CNV-gain	1
LOC_Os02g38800	23451715-23454696	CNV-gain	1
LOC_Os02g38804	23454982-23460491	CNV-gain	1
LOC_Os02g38810	23461464-23465928	CNV-gain	1
LOC_Os02g38920	23527518-23530251	CNV-gain	1
LOC_Os02g38940	23535117-23536974	CNV-gain	1
LOC_Os02g38950	23538347-23540253	CNV-gain	1
LOC_Os02g38960	23541005-23541789	CNV-gain	1
LOC_Os02g38970	23544805-23549147	CNV-gain	1
LOC_Os02g38980	23549174-23554382	CNV-gain	1
LOC_Os02g39010	23562276-23566153	CNV-gain	1
LOC_Os02g39090	23609300-23610643	CNV-loss	1
LOC_Os02g39630	23909400-23913643	CNV-gain	1
LOC_Os02g39910	24133183-24139373	CNV-loss	1
LOC_Os02g39960	24163553-24165653	CNV-loss	1
LOC_Os02g39970	24166829-24174245	CNV-gain	1
LOC_Os02g39990	24178332-24181293	CNV-gain	1
LOC_Os02g40000	24196057-24201431	CNV-gain	1
LOC_Os02g40020	24228833-24229215	CNV-gain	1
LOC_Os02g40030	24235668-24239781	CNV-gain	1
LOC_Os02g40040	24240087-24242558	CNV-gain	1
LOC_Os02g40070	24261671-24266297	CNV-gain	1
LOC_Os02g40080	24268151-24270021	CNV-gain	1
LOC_Os02g40090	24270234-24273675	CNV-gain	1
LOC_Os02g40100	24276308-24281041	CNV-gain	1
LOC_Os02g40410	24471544-24477323	CNV-gain	1
LOC_Os02g40420	24482990-24487434	CNV-gain	1
LOC_Os02g40430	24489115-24501837	CNV-gain	1
LOC_Os02g40440	24516374-24518200	CNV-gain	1
LOC_Os02g40454	24526907-24530961	CNV-gain	1
LOC_Os02g40460	24531291-24534829	CNV-gain	1
LOC_Os02g41520	24899523-24905062	CNV-gain	1
LOC_Os02g41590	24940446-24946648	CNV-gain	1
LOC_Os02g41610	24953147-24960258	CNV-gain	1
LOC_Os02g41620	24962439-24962880	CNV-gain	1
LOC_Os02g41760	25103334-25105616	CNV-gain	1
LOC_Os02g41770	25109674-25113176	CNV-gain	1
LOC_Os02g42020	25242411-25256486	CNV-gain	1
LOC_Os02g42040	25273044-25284061	CNV-gain	1
LOC_Os02g42134	25329183-25341941	CNV-gain	1
LOC_Os02g42150	25348221-25351742	CNV-gain	1
LOC_Os02g42160	25356746-25360011	CNV-loss	1
LOC_Os02g42190	25374692-25377893	CNV-gain	1
LOC_Os02g42200	25379779-25392811	CNV-gain	1
LOC_Os02g42210	25392975-25394765	CNV-loss	1
LOC_Os02g42520	25565860-25569036	CNV-gain	1
LOC_Os02g42530	25569174-25574908	CNV-gain	1
LOC_Os02g42570	25589926-25590804	CNV-gain	1
LOC_Os02g42580	25591926-25595149	CNV-gain	1
LOC_Os02g42585	25595412-25597607	CNV-gain	1
LOC_Os02g42780	25723955-25726082	CNV-gain	1
LOC_Os02g42790	25727478-25729411	CNV-gain	1
LOC_Os02g42800	25730522-25732253	CNV-loss	1
LOC_Os02g42900	25803113-25803856	CNV-loss	1
LOC_Os02g42910	25805953-25813565	CNV-gain	1
LOC_Os02g43020	25895454-25899931	CNV-gain	1
LOC_Os02g43680	26363884-26364381	CNV-gain	1
LOC_Os02g43780	26413444-26415789	CNV-gain	2
LOC_Os02g44030	26583754-26584523	CNV-loss	1
LOC_Os02g44040	26585086-26586855	CNV-loss	1
LOC_Os02g44130	26689426-26690912	CNV-loss	1
LOC_Os02g44380	26867009-26880493	CNV-gain	1
LOC_Os02g44800	27132435-27132653	CNV-gain	1
LOC_Os02g44900	27204540-27207736	CNV-gain	1
LOC_Os02g44910	27208202-27212647	CNV-gain	1
LOC_Os02g44990	27248697-27251470	CNV-gain	1
LOC_Os02g45650	27764559-27770785	CNV-gain	1
LOC_Os02g45660	27773366-27775510	CNV-gain	1
LOC_Os02g45670	27776453-27781443	CNV-gain	1
LOC_Os02g45690	27798048-27803943	CNV-gain	1
LOC_Os02g45700	27803398-27805631	CNV-gain	1
LOC_Os02g46340	28246409-28247685	CNV-loss	1
LOC_Os02g46440	28289765-28291683	CNV-gain	1
LOC_Os02g46490	28345982-28350933	CNV-gain	1
LOC_Os02g46990	28689500-28694158	CNV-gain	1
LOC_Os02g47000	28694688-28696453	CNV-gain	1
LOC_Os02g47010	28696678-28700851	CNV-gain	1
LOC_Os02g47020	28701804-28704409	CNV-gain	1
LOC_Os02g47040	28706487-28708073	CNV-loss	1
LOC_Os02g47120	28759900-28767285	CNV-gain	1
LOC_Os02g47130	28768769-28772100	CNV-gain	1
LOC_Os02g47140	28772913-28774240	CNV-gain	2
LOC_Os02g47150	28777004-28784587	CNV-gain	1
LOC_Os02g47160	28789270-28794925	CNV-gain	1
LOC_Os02g47170	28795583-28800686	CNV-gain	1
LOC_Os02g47180	28802793-28805992	CNV-gain	1
LOC_Os02g47190	28808920-28811976	CNV-gain	1
LOC_Os02g48094	29438332-29440658	CNV-gain	1
LOC_Os02g48110	29451939-29457868	CNV-gain	1
LOC_Os02g48116	29458094-29461117	CNV-gain	1
LOC_Os02g48122	29463827-29465660	CNV-gain	1
LOC_Os02g48130	29465660-29468073	CNV-gain	1
LOC_Os02g48140	29468413-29469241	CNV-gain	1
LOC_Os02g48150	29471417-29472575	CNV-gain	1
LOC_Os02g48440	29664164-29664463	CNV-gain	1
LOC_Os02g48450	29667743-29669662	CNV-gain	1
LOC_Os02g48460	29670766-29674405	CNV-gain	1
LOC_Os02g48610	29756011-29758590	CNV-gain	1
LOC_Os02g48620	29763616-29775052	CNV-gain	1
LOC_Os02g48630	29783348-29786105	CNV-gain	1
LOC_Os02g48640	29786182-29789844	CNV-gain	1
LOC_Os02g48650	29792863-29795419	CNV-gain	1
LOC_Os02g48660	29795433-29797245	CNV-gain	1
LOC_Os02g48670	29799451-29800579	CNV-gain	1
LOC_Os02g48680	29800719-29801815	CNV-gain	1
LOC_Os02g48740	29833245-29838043	CNV-gain	1
LOC_Os02g48750	29844589-29845233	CNV-gain	1
LOC_Os02g48770	29850372-29852551	CNV-gain	1
LOC_Os02g48780	29853571-29854458	CNV-gain	1
LOC_Os02g48790	29859237-29867453	CNV-gain	1
LOC_Os02g48800	29867969-29869430	CNV-gain	1
LOC_Os02g48810	29871368-29875355	CNV-gain	1
LOC_Os02g48820	29875563-29876705	CNV-gain	1
LOC_Os02g48830	29877249-29881458	CNV-gain	1
LOC_Os02g49555	30290562-30293723	CNV-gain	1
LOC_Os02g49560	30295609-30296118	CNV-gain	1
LOC_Os02g49570	30297164-30306169	CNV-gain	1
LOC_Os02g49580	30308843-30309552	CNV-gain	1
LOC_Os02g49590	30310537-30313421	CNV-gain	1
LOC_Os02g49600	30316141-30319941	CNV-gain	1
LOC_Os02g49610	30323240-30325666	CNV-gain	1
LOC_Os02g49620	30325784-30329466	CNV-gain	1
LOC_Os02g49630	30330002-30332660	CNV-gain	1
LOC_Os02g49640	30336325-30339886	CNV-gain	1
LOC_Os02g49650	30340244-30344633	CNV-gain	1
LOC_Os02g49660	30346463-30347793	CNV-gain	1
LOC_Os02g50010	30557558-30560966	CNV-gain	1
LOC_Os02g50270	30695324-30698401	CNV-gain	1
LOC_Os02g50280	30698990-30701615	CNV-gain	1
LOC_Os02g50290	30701962-30703636	CNV-gain	1
LOC_Os02g50550	30861491-30871171	CNV-gain	1
LOC_Os02g50590	30895167-30898527	CNV-gain	1
LOC_Os02g50760	30994374-30998999	CNV-gain	1
LOC_Os02g50770	30999747-31001765	CNV-gain	1
LOC_Os02g50780	31003959-31008703	CNV-gain	1
LOC_Os02g50790	31009161-31014905	CNV-gain	1
LOC_Os02g50799	31023241-31033605	CNV-gain	1
LOC_Os02g50810	31038501-31040540	CNV-gain	1
LOC_Os02g50820	31046036-31051816	CNV-gain	1
LOC_Os02g50830	31054852-31059281	CNV-gain	1
LOC_Os02g50840	31064064-31071265	CNV-gain	1
LOC_Os02g50850	31078543-31083937	CNV-gain	1
LOC_Os02g50860	31084424-31088184	CNV-gain	1
LOC_Os02g50880	31096163-31101189	CNV-gain	1
LOC_Os02g50890	31106227-31106462	CNV-gain	1
LOC_Os02g50900	31111840-31114614	CNV-gain	1
LOC_Os02g50910	31120608-31124019	CNV-gain	1
LOC_Os02g50930	31141081-31142664	CNV-gain	1
LOC_Os02g50940	31145202-31146139	CNV-gain	1
LOC_Os02g51140	31290666-31299079	CNV-gain	1
LOC_Os02g51150	31299571-31301958	CNV-gain	1
LOC_Os02g51160	31303466-31306550	CNV-gain	1
LOC_Os02g51170	31308423-31309063	CNV-gain	1
LOC_Os02g51180	31309754-31312862	CNV-gain	1
LOC_Os02g51310	31416861-31417678	CNV-loss	1
[truncated: 6,201 more rows]
