# Supplementary material for: SMRT sequencing of the Oryza rufipogon genome reveals the genomic basis of rice adaptation
Source: Commun Biol. 2020 Apr 7;3:167. doi: 10.1038/s42003-020-0890-8 (PMC7138787; doi:10.1038/s42003-020-0890-8)
Supplement: Supplementary file 3 — Supplementary Data 2 [file 42003_2020_890_MOESM3_ESM.xlsx]

## Sheet: Supplementary Data 2
Supplementary Data 2. GO and PFAM functional enrichment analysis of genes affected by CNVs in the RUF and NIV genomes.
GO_ID	Description	CNV.with.GO.annotaiton(1230)	CNV.without.GO.annotaiton	all.genes.with.GO.annotation(34314)	all.genes.without.GO.annotation	P-value	FDR
GO:0000166	nucleotide binding	168	1062	3493	30821	3.30352e-05	0.00320441
GO:0009908	flower development	42	1188	663	33651	0.00015597	0.00756455
GO:0016301	kinase activity	125	1105	2700	31614	0.00139274	0.045032
GO:0005102	receptor binding	7	1223	69	34245	0.00321347	0.0779267
GO:0007049	cell cycle	28	1202	485	33829	0.00543207	0.105382
GO:0008135	translation factor activity, nucleic acid binding	13	1217	188	34126	0.0080949	0.112172
GO:0040029	regulation of gene expression, epigenetic	13	1217	188	34126	0.0080949	0.112172
GO:0006464	protein modification process	168	1062	3978	30336	0.0105812	0.128297
GO:0005635	nuclear envelope	8	1222	115	34199	0.0226956	0.244608
GO:0005515	protein binding	196	1034	4873	29441	0.0362624	0.351746
GO:0003774	motor activity	7	1223	109	34205	0.0424276	0.374134
GO:0005739	mitochondrion	69	1161	1612	32702	0.05697	0.460508
GO:0016043	cellular component organization	81	1149	1936	32378	0.0664679	0.467163
GO:0005764	lysosome	0	1230	2	34312	0.070407	0.467163
GO:0005575	cellular_component	268	962	6925	27389	0.0722416	0.467163
GO:0005634	nucleus	147	1083	3702	30612	0.0844697	0.512097
GO:0004872	receptor activity	11	1219	224	34090	0.109376	0.582083
GO:0019725	cellular homeostasis	16	1214	343	33971	0.112942	0.582083
GO:0009605	response to external stimulus	9	1221	180	34134	0.114048	0.582083
GO:0006412	translation	38	1192	894	33420	0.121348	0.582083
GO:0005886	plasma membrane	164	1066	4241	30073	0.135851	0.582083
GO:0004518	nuclease activity	12	1218	258	34056	0.13822	0.582083
GO:0009653	anatomical structure morphogenesis	47	1183	1141	33173	0.143048	0.582083
GO:0006091	generation of precursor metabolites and energy	21	1209	480	33834	0.144671	0.582083
GO:0030154	cell differentiation	30	1200	711	33603	0.153339	0.582083
GO:0005794	Golgi apparatus	20	1210	461	33853	0.157549	0.582083
GO:0009838	abscission	2	1228	40	34274	0.172054	0.582083
GO:0003676	nucleic acid binding	38	1192	929	33385	0.175004	0.582083
GO:0015979	photosynthesis	14	1216	324	33990	0.189548	0.582083
GO:0009835	ripening	0	1230	6	34308	0.196709	0.582083
GO:0045182	translation regulator activity	0	1230	6	34308	0.196709	0.582083
GO:0007275	multicellular organismal development	79	1151	2038	32276	0.212312	0.582083
GO:0008150	biological_process	401	829	10848	23466	0.214392	0.582083
GO:0006259	DNA metabolic process	24	1206	589	33725	0.220084	0.582083
GO:0030234	enzyme regulator activity	17	1213	410	33904	0.221383	0.582083
GO:0004871	signal transducer activity	17	1213	411	33903	0.22434	0.582083
GO:0005615	extracellular space	0	1230	7	34307	0.225508	0.582083
GO:0009536	plastid	177	1053	4707	29607	0.228136	0.582083
GO:0003677	DNA binding	82	1148	2135	32179	0.234034	0.582083
GO:0007165	signal transduction	74	1156	1953	32361	0.282664	0.655326
GO:0005618	cell wall	45	1185	1180	33134	0.299019	0.655326
GO:0016049	cell growth	22	1208	567	33747	0.301117	0.655326
GO:0005773	vacuole	65	1165	1721	32593	0.301325	0.655326
GO:0016020	membrane	189	1041	5111	29203	0.30159	0.655326
GO:0005215	transporter activity	76	1154	2021	32293	0.304017	0.655326
GO:0005840	ribosome	24	1206	628	33686	0.32381	0.680472
GO:0009606	tropism	5	1225	131	34183	0.329713	0.680472
GO:0009579	thylakoid	29	1201	773	33541	0.353531	0.714427
GO:0007610	behavior	0	1230	13	34301	0.377886	0.736718
GO:0009790	embryo development	30	1200	810	33504	0.379752	0.736718
GO:0005730	nucleolus	18	1212	495	33819	0.413104	0.757853
GO:0009875	pollen-pistil interaction	4	1226	118	34196	0.416822	0.757853
GO:0030312	external encapsulating structure	0	1230	15	34299	0.421704	0.757853
GO:0005622	intracellular	49	1181	1348	32966	0.421898	0.757853
GO:0008219	cell death	17	1213	478	33836	0.449181	0.775847
GO:0009856	pollination	8	1222	232	34082	0.452419	0.775847
GO:0000003	reproduction	43	1187	1198	33116	0.45591	0.775847
GO:0006139	nucleobase, nucleoside, nucleotide and nucleic acid metabolic process	179	1051	4981	29333	0.465087	0.777817
GO:0009719	response to endogenous stimulus	72	1158	2016	32298	0.481671	0.781501
GO:0005488	binding	183	1047	5108	29206	0.483403	0.781501
GO:0006950	response to stress	166	1064	4664	29650	0.51928	0.816055
GO:0005576	extracellular region	25	1205	723	33591	0.521602	0.816055
GO:0019825	oxygen binding	13	1217	390	33924	0.535888	0.825097
GO:0005737	cytoplasm	54	1176	1585	32729	0.618928	0.938063
GO:0007154	cell communication	11	1219	360	33954	0.64168	0.957584
GO:0030246	carbohydrate binding	8	1222	280	34034	0.676394	0.972531
GO:0003723	RNA binding	28	1202	876	33438	0.696517	0.972531
GO:0016787	hydrolase activity	135	1095	3943	30371	0.699785	0.972531
GO:0009791	post-embryonic development	52	1178	1573	32741	0.700353	0.972531
GO:0007267	cell-cell signaling	0	1230	35	34279	0.721482	0.972531
GO:0006810	transport	111	1119	3280	31034	0.723012	0.972531
GO:0005623	cell	109	1121	3229	31085	0.730186	0.972531
GO:0019538	protein metabolic process	52	1178	1592	32722	0.731905	0.972531
GO:0009056	catabolic process	66	1164	2008	32306	0.748088	0.974383
GO:0009991	response to extracellular stimulus	11	1219	393	33921	0.753389	0.974383
GO:0003674	molecular_function	262	968	7659	26655	0.798956	0.999874
GO:0009607	response to biotic stimulus	44	1186	1405	32909	0.803428	0.999874
GO:0005654	nucleoplasm	7	1223	291	34023	0.822174	0.999874
GO:0003682	chromatin binding	0	1230	49	34265	0.833032	0.999874
GO:0005829	cytosol	109	1121	3346	30968	0.846754	0.999874
GO:0003700	sequence-specific DNA binding transcription factor activity	75	1155	2375	31939	0.865616	0.999874
GO:0009628	response to abiotic stimulus	97	1133	3025	31289	0.869379	0.999874
GO:0005975	carbohydrate metabolic process	43	1187	1439	32875	0.880944	0.999874
GO:0005768	endosome	2	1228	149	34165	0.905883	0.999874
GO:0040007	growth	3	1227	189	34125	0.910343	0.999874
GO:0005777	peroxisome	6	1224	301	34013	0.917141	0.999874
GO:0008289	lipid binding	7	1223	346	33968	0.931219	0.999874
GO:0008152	metabolic process	334	896	10102	24212	0.961477	0.999874
GO:0005856	cytoskeleton	4	1226	264	34050	0.961849	0.999874
GO:0005198	structural molecule activity	15	1215	676	33638	0.972184	0.999874
GO:0009058	biosynthetic process	205	1025	6479	27835	0.977606	0.999874
GO:0016740	transferase activity	73	1157	2570	31744	0.982419	0.999874
GO:0003824	catalytic activity	156	1074	5168	29146	0.99126	0.999874
GO:0019748	secondary metabolic process	8	1222	583	33731	0.999058	0.999874
GO:0005783	endoplasmic reticulum	12	1218	768	33546	0.999434	0.999874
GO:0009987	cellular process	312	918	10157	24157	0.999557	0.999874
GO:0006629	lipid metabolic process	26	1204	1376	32938	0.999874	0.999874
PFAM_ID	Description	CNV.with.PFAM.annotaiton(1094)	CNV.without.PFAM.annotaiton	all.genes.with.PFAM.annotation(41643)	all.genes.without.PFAM.annotation	P-value	FDR
PF01813	ATPase, V1/A1 complex, subunit D	2	1092	2	41641	0	0
PF02012	BNR repeat	2	1092	2	41641	0	0
PF02445	Quinolinate synthetase A	3	1091	3	41640	0	0
PF03060	2-nitropropane dioxygenase, NPD	3	1091	3	41640	0	0
PF08041	PetM of cytochrome b6/f complex subunit 7	2	1092	2	41641	0	0
PF08145	BOP1, N-terminal	2	1092	2	41641	0	0
PF09767	Protein of unknown function DUF2053, membrane	3	1091	3	41640	0	0
PF10150	RNA-binding protein AU-1/Ribonuclease E/G	3	1091	3	41640	0	0
PF10236	Ribosomal protein S23/S29, mitochondrial	3	1091	3	41640	0	0
PF11265	Mediator complex subunit Med25, von Willebrand factor type A	2	1092	2	41641	0	0
PF00560	Leucine-rich repeat	47	1047	653	40990	2.34907e-10	2.00815e-08
PF05495	Zinc finger, CHY-type	8	1086	20	41623	7.46925e-10	6.22562e-08
PF08263	Leucine-rich repeat-containing N-terminal domain, type 2	33	1061	406	41237	3.96608e-09	3.2251e-07
PF03199	Glutathione synthase, substrate-binding, eukaryotic	4	1090	5	41638	1.24024e-08	9.39763e-07
PF03917	Glutathione synthase, eukaryotic	4	1090	5	41638	1.24024e-08	9.39763e-07
PF08920	Splicing factor 3B subunit 1	4	1090	5	41638	1.24024e-08	9.39763e-07
PF00931	NB-ARC	40	1054	595	41048	2.93569e-08	2.17502e-06
PF01125	G10 protein	5	1089	10	41633	6.22213e-08	4.50969e-06
PF00198	2-oxoacid dehydrogenase acyltransferase, catalytic domain	7	1087	23	41620	7.63681e-08	5.41726e-06
PF00069	Serine/threonine-protein kinase-like domain	73	1021	1496	40147	1.88966e-07	1.28574e-05
PF00364	Biotin/lipoyl attachment	7	1087	26	41617	2.26867e-07	1.51275e-05
PF00199	Catalase related subgroup	4	1090	7	41636	2.49224e-07	1.62924e-05
PF01253	Translation initiation factor SUI1	5	1089	12	41631	2.61672e-07	1.67772e-05
PF11955	RNA recognition domain, plant	6	1088	23	41620	1.43713e-06	8.99521e-05
PF00012	Heat shock protein 70	8	1086	43	41600	1.45693e-06	8.99521e-05
PF00326	Peptidase S9, prolyl oligopeptidase, catalytic domain	6	1088	24	41619	1.98281e-06	0.000118048
PF03105	SPX, N-terminal	6	1088	24	41619	1.98281e-06	0.000118048
PF07676	WD40-like Beta Propeller	4	1090	10	41633	2.79973e-06	0.000163759
PF01965	ThiJ/PfpI	4	1090	11	41632	5.02131e-06	0.000288639
PF01486	Transcription factor, K-box	9	1085	64	41579	6.29166e-06	0.000355532
PF02383	Synaptojanin, N-terminal	4	1090	12	41631	8.42105e-06	0.00046793
PF01336	Nucleic acid binding, OB-fold, tRNA/helicase-type	5	1089	21	41622	1.25451e-05	0.000685663
PF04815	Sec23/Sec24, helical domain	4	1090	13	41630	1.33873e-05	0.000708462
PF08033	Sec23/Sec24 beta-sandwich	4	1090	13	41630	1.33873e-05	0.000708462
PF00101	Ribulose bisphosphate carboxylase, small chain	3	1091	7	41636	1.55631e-05	0.000810742
PF01163	RIO-like kinase	2	1092	3	41640	1.80828e-05	0.000913455
PF01197	Ribosomal protein L31	2	1092	3	41640	1.80828e-05	0.000913455
PF03097	BRO1	4	1090	14	41629	2.0373e-05	0.000970338
PF04810	Zinc finger, Sec23/Sec24-type	4	1090	14	41629	2.0373e-05	0.000970338
PF04811	Sec23/Sec24, trunk domain	4	1090	14	41629	2.0373e-05	0.000970338
PF04853	Plant neutral invertase	4	1090	14	41629	2.0373e-05	0.000970338
PF00122	ATPase, P-type, ATPase-associated domain	8	1086	60	41583	2.56183e-05	0.00120298
PF00152	Aminoacyl-tRNA synthetase, class II (D/K/N)	4	1090	15	41628	2.98973e-05	0.00138441
PF04601	Protein of unknown function DUF569	4	1090	16	41627	4.25451e-05	0.00194309
PF01535	Pentatricopeptide repeat	31	1063	563	41080	4.67498e-05	0.00208446
PF03478	Protein of unknown function DUF295	14	1080	170	41473	4.68909e-05	0.00208446
PF00285	Citrate synthase-like	3	1091	9	41634	5.37123e-05	0.00235627
PF00060	Ionotropic glutamate receptor	5	1089	27	41616	5.98051e-05	0.00258948
PF04959	Arsenite-resistance protein 2	2	1092	4	41639	7.09098e-05	0.00284835
PF05753	Translocon-associated beta	2	1092	4	41639	7.09098e-05	0.00284835
PF06957	Coatomer, alpha subunit, C-terminal	2	1092	4	41639	7.09098e-05	0.00284835
PF08783	DWNN domain	2	1092	4	41639	7.09098e-05	0.00284835
PF12066	Protein of unknown function DUF3546	2	1092	4	41639	7.09098e-05	0.00284835
PF01915	Glycoside hydrolase, family 3, C-terminal	5	1089	28	41615	7.44279e-05	0.00295408
PF05761	HAD-superfamily hydrolase, subfamily IG, 5'-nucleotidase	3	1091	10	41633	8.7654e-05	0.0034381
PF00497	Extracellular solute-binding protein, family 3	5	1089	29	41614	9.17641e-05	0.00355746
PF00432	Prenyltransferase/squalene oxidase	4	1090	19	41624	0.000106067	0.0040647
PF00933	Glycoside hydrolase, family 3, N-terminal	5	1089	30	41613	0.000112164	0.0042495
PF03226	Yippee-like protein	3	1091	11	41632	0.000134873	0.00494138
PF03446	6-phosphogluconate dehydrogenase, NAD-binding	3	1091	11	41632	0.000134873	0.00494138
PF04842	Protein of unknown function DUF639	3	1091	11	41632	0.000134873	0.00494138
PF02817	E3 binding	4	1090	20	41623	0.000138368	0.00501434
PF03822	NAF domain	7	1087	59	41584	0.000149659	0.00530811
PF07645	EGF calcium-binding	7	1087	59	41584	0.000149659	0.00530811
PF01333	Cytochrome f	2	1092	5	41638	0.000173796	0.00573697
PF01472	Pseudouridine synthase/archaeosine transglycosylase	2	1092	5	41638	0.000173796	0.00573697
PF01751	Toprim domain	2	1092	5	41638	0.000173796	0.00573697
PF05188	DNA mismatch repair protein MutS, connector	2	1092	5	41638	0.000173796	0.00573697
PF05191	Adenylate kinase, active site lid domain	2	1092	5	41638	0.000173796	0.00573697
PF06127	Protein of unknown function DUF962	2	1092	5	41638	0.000173796	0.00573697
PF06628	Catalase-related immune responsive	2	1092	5	41638	0.000173796	0.00573697
PF01189	Bacterial Fmu (Sun)/eukaryotic nucleolar NOL1/Nop2p	3	1091	12	41631	0.000198098	0.0064751
PF01909	Nucleotidyl transferase domain	4	1090	22	41621	0.000224989	0.00728264
PF12274	Protein of unknown function DUF3615	7	1087	64	41579	0.000266177	0.00853303
PF02309	AUX/IAA protein	9	1085	99	41544	0.00028333	0.0089964
PF07714	Serine-threonine/tyrosine-protein kinase	28	1066	544	41099	0.000303946	0.00955996
PF00401	ATPase, F1 complex, delta/epsilon subunit, C-terminal	2	1092	6	41637	0.000340779	0.0100545
PF01131	DNA topoisomerase, type IA, central	2	1092	6	41637	0.000340779	0.0100545
PF01624	DNA mismatch repair protein MutS-like, N-terminal	2	1092	6	41637	0.000340779	0.0100545
PF02492	Cobalamin (vitamin B12) biosynthesis CobW-like	2	1092	6	41637	0.000340779	0.0100545
PF05192	DNA mismatch repair protein MutS, core	2	1092	6	41637	0.000340779	0.0100545
PF06522	B12D	2	1092	6	41637	0.000340779	0.0100545
PF12056	Protein of unknown function DUF3537	2	1092	6	41637	0.000340779	0.0100545
PF03134	TB2/DP1/HVA22 related protein	4	1090	24	41619	0.000347656	0.0101674
PF00439	Bromodomain	5	1089	37	41606	0.000375545	0.0108875
PF00686	Glycoside hydrolase, carbohydrate-binding	3	1091	14	41629	0.00038412	0.0109458
PF04646	Protein of unknown function DUF604	3	1091	14	41629	0.00038412	0.0109458
PF01657	Protein of unknown function DUF26	8	1086	86	41557	0.000434255	0.0122695
PF00626	Gelsolin domain	3	1091	15	41628	0.000512928	0.0143706
PF02338	Ovarian tumour, otubain	5	1089	40	41603	0.000579938	0.0157206
PF02823	ATPase, F1 complex, delta/epsilon subunit, N-terminal	2	1092	7	41636	0.00058469	0.0157206
PF03737	Ribonuclease E inhibitor RraA/Dimethylmenaquinone methyltransferase	2	1092	7	41636	0.00058469	0.0157206
PF04825	Rad21/Rec8 like protein, N-terminal	2	1092	7	41636	0.00058469	0.0157206
PF06426	Serine acetyltransferase, N-terminal	2	1092	7	41636	0.00058469	0.0157206
PF00702	Haloacid dehalogenase-like hydrolase	8	1086	91	41552	0.000658934	0.0163046
PF05057	Protein of unknown function DUF676, hydrolase-like	3	1091	16	41627	0.000669723	0.0163046
PF00301	Rubredoxin-type Fe(Cys)4 protein	1	1093	2	41641	0.000689547	0.0163046
PF00703	Glycoside hydrolase family 2, immunoglobulin-like beta-sandwich	1	1093	2	41641	0.000689547	0.0163046
PF01043	SecA preprotein, cross-linking domain	1	1093	2	41641	0.000689547	0.0163046
PF01120	Glycoside hydrolase, family 29	1	1093	2	41641	0.000689547	0.0163046
PF01280	Ribosomal protein L19/L19e	1	1093	2	41641	0.000689547	0.0163046
PF01422	Zinc finger, NF-X1-type	1	1093	2	41641	0.000689547	0.0163046
PF02836	Glycoside hydrolase family 2, TIM barrel	1	1093	2	41641	0.000689547	0.0163046
PF02941	Ferredoxin thioredoxin reductase, alpha chain	1	1093	2	41641	0.000689547	0.0163046
PF04049	Cdc23	1	1093	2	41641	0.000689547	0.0163046
PF04050	Up-frameshift suppressor 2	1	1093	2	41641	0.000689547	0.0163046
PF05562	Cold acclimation WCOR413	1	1093	2	41641	0.000689547	0.0163046
PF07516	SecA Wing/Scaffold	1	1093	2	41641	0.000689547	0.0163046
PF07517	SecA DEAD-like	1	1093	2	41641	0.000689547	0.0163046
PF08211	Cytidine/deoxycytidylate deaminase, zinc-binding domain	1	1093	2	41641	0.000689547	0.0163046
PF08781	Transcription factor DP, C-terminal	1	1093	2	41641	0.000689547	0.0163046
PF00415	Regulator of chromosome condensation, RCC1	5	1089	42	41601	0.000758066	0.0177985
PF02985	HEAT	4	1090	29	41614	0.00087132	0.0203145
PF01074	Glycoside hydrolase, family 38, core	2	1092	8	41635	0.000917219	0.0208028
PF02163	Peptidase M50	2	1092	8	41635	0.000917219	0.0208028
PF07748	Glycosyl hydrolases 38, C-terminal	2	1092	8	41635	0.000917219	0.0208028
PF09261	Glycoside hydrolase, family 38, central domain	2	1092	8	41635	0.000917219	0.0208028
PF00168	C2 calcium-dependent membrane targeting	9	1085	115	41528	0.000931604	0.0209863
PF00319	Transcription factor, MADS-box	8	1086	96	41547	0.000970628	0.0217186
PF07496	Zinc finger, CW-type	3	1091	18	41625	0.00107987	0.023686
PF08224	Protein of unknown function DUF1719, Oryza sativa	3	1091	18	41625	0.00107987	0.023686
PF11835	Protein of unknown function DUF3355	3	1091	18	41625	0.00107987	0.023686
PF01762	Glycosyl transferase, family 31	5	1089	45	41598	0.00110109	0.0239938
PF02301	DNA-binding HORMA	2	1092	9	41634	0.00134897	0.0286463
PF02386	Cation transporter	2	1092	9	41634	0.00134897	0.0286463
PF04053	Coatomer, WD associated region	2	1092	9	41634	0.00134897	0.0286463
PF05185	Skb1 methyltransferase	2	1092	9	41634	0.00134897	0.0286463
PF00929	Exonuclease, RNase T/DNA polymerase III	3	1091	20	41623	0.00163984	0.0343851
PF10294	Methyltransferase-16, putative	3	1091	20	41623	0.00163984	0.0343851
PF00433	Protein kinase, C-terminal	2	1092	10	41633	0.00188954	0.0362368
PF00488	DNA mismatch repair protein MutS, C-terminal	2	1092	10	41633	0.00188954	0.0362368
PF00536	Sterile alpha motif, type 1	2	1092	10	41633	0.00188954	0.0362368
PF02463	RecF/RecN/SMC protein, N-terminal	2	1092	10	41633	0.00188954	0.0362368
PF04142	Nucleotide-sugar transporter	2	1092	10	41633	0.00188954	0.0362368
PF00136	DNA-directed DNA polymerase, family B, conserved region	1	1093	3	41640	0.00203248	0.0362368
PF00283	Photosystem II protein cytochrome b559, N-terminal	1	1093	3	41640	0.00203248	0.0362368
PF00284	Photosystem II protein cytochrome b559, alpha subunit, lumenal region	1	1093	3	41640	0.00203248	0.0362368
PF00420	NADH:ubiquinone/quinone oxidoreductase, chain 4L	1	1093	3	41640	0.00203248	0.0362368
PF00736	Translation elongation factor EF1B, beta/delta subunit, guanine nucleotide exchange	1	1093	3	41640	0.00203248	0.0362368
PF00754	Coagulation factor 5/8 type, C-terminal	1	1093	3	41640	0.00203248	0.0362368
PF01496	ATPase, V0/A0 complex, 116kDa subunit	1	1093	3	41640	0.00203248	0.0362368
PF01928	Adenylate cyclase	1	1093	3	41640	0.00203248	0.0362368
PF01984	DNA-binding TFAR19-related protein	1	1093	3	41640	0.00203248	0.0362368
PF01991	ATPase, V1/A1 complex, subunit E	1	1093	3	41640	0.00203248	0.0362368
PF02152	Dihydroneopterin aldolase	1	1093	3	41640	0.00203248	0.0362368
PF02657	Fe-S metabolism associated SufE	1	1093	3	41640	0.00203248	0.0362368
PF02841	Guanylate-binding protein, C-terminal	1	1093	3	41640	0.00203248	0.0362368
PF03104	DNA-directed DNA polymerase, family B, exonuclease domain	1	1093	3	41640	0.00203248	0.0362368
PF04733	Coatomer, epsilon subunit	1	1093	3	41640	0.00203248	0.0362368
PF05002	SGS	1	1093	3	41640	0.00203248	0.0362368
PF06548	Kinesin-related protein	1	1093	3	41640	0.00203248	0.0362368
PF07985	Sensitivity To Red Light Reduced-like, SRR1	1	1093	3	41640	0.00203248	0.0362368
PF08212	Lipocalin-like	1	1093	3	41640	0.00203248	0.0362368
PF08295	Histone deacetylase interacting	1	1093	3	41640	0.00203248	0.0362368
PF10424	DNA polymerase III, clamp-loader complex, subunit E, C-terminal	1	1093	3	41640	0.00203248	0.0362368
PF10996	Beta-Casp domain	1	1093	3	41640	0.00203248	0.0362368
PF11817	Foie gras liver health family 1	1	1093	3	41640	0.00203248	0.0362368
PF03000	NPH3	5	1089	51	41592	0.0021313	0.0377965
PF00472	Class I peptide chain release factor	2	1092	11	41632	0.00254754	0.0437809
PF01704	UTP--glucose-1-phosphate uridylyltransferase	2	1092	11	41632	0.00254754	0.0437809
PF03909	BSD	2	1092	11	41632	0.00254754	0.0437809
PF04859	Protein of unknown function DUF641, plant	2	1092	11	41632	0.00254754	0.0437809
PF04926	Poly(A) polymerase, RNA-binding domain	2	1092	11	41632	0.00254754	0.0437809
PF07228	Sporulation stage II, protein E C-terminal	2	1092	11	41632	0.00254754	0.0437809
PF03083	MtN3/saliva-related transmembrane protein, conserved region	3	1091	24	41619	0.00330903	0.0555225
PF04146	YTH domain	3	1091	24	41619	0.00330903	0.0555225
PF00349	Hexokinase, N-terminal	2	1092	12	41631	0.00333068	0.0555225
PF02791	DDT domain	2	1092	12	41631	0.00333068	0.0555225
PF03828	PAP/25A-associated	2	1092	12	41631	0.00333068	0.0555225
PF12579	Protein of unknown function DUF3755	2	1092	12	41631	0.00333068	0.0555225
PF00297	Ribosomal protein L3	1	1093	4	41639	0.00399404	0.0605279
PF00346	NADH-quinone oxidoreductase, subunit D	1	1093	4	41639	0.00399404	0.0605279
PF00380	Ribosomal protein S9	1	1093	4	41639	0.00399404	0.0605279
PF00471	Ribosomal protein L33	1	1093	4	41639	0.00399404	0.0605279
PF01327	Formylmethionine deformylase	1	1093	4	41639	0.00399404	0.0605279
PF02824	TGS	1	1093	4	41639	0.00399404	0.0605279
PF02837	Glycoside hydrolase family 2, carbohydrate-binding	1	1093	4	41639	0.00399404	0.0605279
PF03079	Acireductone dioxygenase, ARD	1	1093	4	41639	0.00399404	0.0605279
PF03214	Alpha-1,4-glucan-protein synthase, UDP-forming	1	1093	4	41639	0.00399404	0.0605279
PF03447	Aspartate/homoserine dehydrogenase, NAD-binding	1	1093	4	41639	0.00399404	0.0605279
PF03847	Transcription initiation factor TFIID	1	1093	4	41639	0.00399404	0.0605279
PF04057	Replication factor-A protein 1, N-terminal	1	1093	4	41639	0.00399404	0.0605279
PF04406	Spo11/DNA topoisomerase VI, subunit A, N-terminal	1	1093	4	41639	0.00399404	0.0605279
PF05190	DNA mismatch repair protein MutS, clamp	1	1093	4	41639	0.00399404	0.0605279
PF06470	SMCs flexible hinge	1	1093	4	41639	0.00399404	0.0605279
PF07647	Sterile alpha motif, type 2	1	1093	4	41639	0.00399404	0.0605279
PF07683	Cobalamin (vitamin B12) biosynthesis CobW-like, C-terminal	1	1093	4	41639	0.00399404	0.0605279
PF08839	DNA replication factor CDT1-like	1	1093	4	41639	0.00399404	0.0605279
PF09229	Activator of Hsp90 ATPase, N-terminal	1	1093	4	41639	0.00399404	0.0605279
PF10602	26S proteasome, regulatory subunit Rpn7	1	1093	4	41639	0.00399404	0.0605279
PF04504	Protein of unknown function DUF573	2	1092	13	41630	0.00424583	0.063764
PF06814	Transmembrane receptor, eukaryota	2	1092	13	41630	0.00424583	0.063764
PF07762	Protein of unknown function DUF1618	9	1085	143	41500	0.00464876	0.069502
PF06749	Protein of unknown function DUF1218	3	1091	27	41616	0.00513532	0.0764338
PF00579	Aminoacyl-tRNA synthetase, class Ib	2	1092	14	41629	0.00529902	0.077828
PF04833	Glycosyl-phosphatidyl inositol-anchored, plant	2	1092	14	41629	0.00529902	0.077828
PF08264	Valyl/Leucyl/Isoleucyl-tRNA synthetase, class I, anticodon-binding	2	1092	14	41629	0.00529902	0.077828
PF00179	Ubiquitin-conjugating enzyme, E2	6	1088	81	41562	0.005463	0.0798844
PF01423	Like-Sm ribonucleoprotein (LSM) domain	3	1091	28	41615	0.00586839	0.0850662
PF07651	ANTH	3	1091	28	41615	0.00586839	0.0850662
PF03094	Mlo-related protein	2	1092	15	41628	0.00649555	0.0875873
PF03127	GAT	2	1092	15	41628	0.00649555	0.0875873
PF00097	Zinc finger, C3HC4 RING-type	20	1074	438	41205	0.00651907	0.0875873
PF00366	Ribosomal protein S17	1	1093	5	41638	0.00654087	0.0875873
PF00573	Ribosomal protein L4/L1e	1	1093	5	41638	0.00654087	0.0875873
PF00694	Aconitase A/isopropylmalate dehydratase small subunit, swivel	1	1093	5	41638	0.00654087	0.0875873
PF00777	Glycosyl transferase, family 29	1	1093	5	41638	0.00654087	0.0875873
PF01661	Appr-1-p processing	1	1093	5	41638	0.00654087	0.0875873
PF02214	Potassium channel, voltage dependent, Kv, tetramerisation	1	1093	5	41638	0.00654087	0.0875873
PF03118	RNA polymerase, alpha subunit, C-terminal	1	1093	5	41638	0.00654087	0.0875873
PF07521	RNA-metabolising metallo-beta-lactamase	1	1093	5	41638	0.00654087	0.0875873
PF00240	Ubiquitin	7	1087	105	41538	0.0065642	0.0875873
PF00225	Kinesin, motor domain	5	1089	64	41579	0.00666104	0.0875873
PF03110	Transcription factor, SBP-box	3	1091	29	41614	0.00666792	0.0875873
PF00133	Aminoacyl-tRNA synthetase, class Ia	2	1092	16	41627	0.00783997	0.0875873
PF00790	VHS	2	1092	16	41627	0.00783997	0.0875873
PF06886	Xklp2 targeting protein	2	1092	16	41627	0.00783997	0.0875873
PF00689	ATPase, P-type cation-transporter, C-terminal	2	1092	17	41626	0.00933618	0.0875873
PF04928	Poly(A) polymerase, central domain	2	1092	17	41626	0.00933618	0.0875873
PF00330	Aconitase/3-isopropylmalate dehydratase large subunit, alpha/beta/alpha	1	1093	6	41637	0.00964092	0.0875873
PF01369	SEC7-like	1	1093	6	41637	0.00964092	0.0875873
PF02671	Paired amphipathic helix	1	1093	6	41637	0.00964092	0.0875873
PF04824	Rad21/Rec8 like protein, C-terminal	1	1093	6	41637	0.00964092	0.0875873
PF05916	GINS complex	1	1093	6	41637	0.00964092	0.0875873
PF06697	Protein of unknown function DUF1191	1	1093	6	41637	0.00964092	0.0875873
PF07522	DNA repair metallo-beta-lactamase	1	1093	6	41637	0.00964092	0.0875873
PF07967	Zinc finger, C3HC-like	1	1093	6	41637	0.00964092	0.0875873
PF08743	Nse4	1	1093	6	41637	0.00964092	0.0875873
PF09733	Polycomb protein, VEFS-Box	1	1093	6	41637	0.00964092	0.0875873
PF00070	Pyridine nucleotide-disulphide oxidoreductase, NAD-binding region	3	1091	33	41610	0.0105776	0.0875873
PF00348	Polyprenyl synthetase	2	1092	18	41625	0.0109874	0.0875873
PF01094	Extracellular ligand-binding receptor	2	1092	18	41625	0.0109874	0.0875873
PF00248	Aldo/keto reductase	4	1090	53	41590	0.0125661	0.0875873
PF00306	ATPase, F1/V1/A1 complex, alpha/beta subunit, C-terminal	2	1092	19	41624	0.0127964	0.0875873
PF00388	Phospholipase C, phosphatidylinositol-specific , X domain	1	1093	7	41636	0.0132634	0.0875873
PF01066	CDP-alcohol phosphatidyltransferase	1	1093	7	41636	0.0132634	0.0875873
PF01222	Ergosterol biosynthesis ERG4/ERG24	1	1093	7	41636	0.0132634	0.0875873
PF03114	BAR	1	1093	7	41636	0.0132634	0.0875873
PF05634	Protein of unknown function DUF794, plant	1	1093	7	41636	0.0132634	0.0875873
PF06101	Protein of unknown function DUF946	1	1093	7	41636	0.0132634	0.0875873
PF10559	Translocon Sec61/SecY, plug domain	1	1093	7	41636	0.0132634	0.0875873
PF00786	PAK-box/P21-Rho-binding	2	1092	20	41623	0.0147652	0.0875873
PF01734	Patatin	2	1092	20	41623	0.0147652	0.0875873
PF02990	Nonaspanin (TM9SF)	2	1092	20	41623	0.0147652	0.0875873
PF07800	Protein of unknown function DUF1644	2	1092	20	41623	0.0147652	0.0875873
PF00006	ATPase, alpha/beta subunit, nucleotide-binding domain	2	1092	21	41622	0.0168955	0.0875873
PF00578	Alkyl hydroperoxide reductase/ Thiol specific antioxidant/ Mal allergen	2	1092	21	41622	0.0168955	0.0875873
PF00223	Photosystem I, PsaA/PsaB	1	1093	8	41635	0.0173788	0.0875873
PF00421	Photosystem antenna protein-like	1	1093	8	41635	0.0173788	0.0875873
PF00924	Mechanosensitive ion channel MscS	1	1093	8	41635	0.0173788	0.0875873
PF01221	Dynein light chain, type 1/2	1	1093	8	41635	0.0173788	0.0875873
PF03352	Methyladenine glycosylase	1	1093	8	41635	0.0173788	0.0875873
PF03470	Domain of unknown function, putative Zinc finger, XS/XH	1	1093	8	41635	0.0173788	0.0875873
PF07744	Spen paralogue and orthologue SPOC, C-terminal	1	1093	8	41635	0.0173788	0.0875873
PF00282	Pyridoxal phosphate-dependent decarboxylase	2	1092	22	41621	0.0191882	0.0875873
PF01494	Monooxygenase, FAD-binding	2	1092	22	41621	0.0191882	0.0875873
PF08711	Transcription factor IIS, N-terminal	2	1092	22	41621	0.0191882	0.0875873
PF00646	F-box domain, cyclin-like	19	1075	457	41186	0.0193019	0.0875873
PF07992	FAD-dependent pyridine nucleotide-disulphide oxidoreductase	3	1091	40	41603	0.0204626	0.0875873
PF01425	Amidase	2	1092	23	41620	0.0216441	0.0875873
PF00037	4Fe-4S binding domain	1	1093	9	41634	0.0219588	0.0875873
PF00361	NADH:ubiquinone/plastoquinone oxidoreductase	1	1093	9	41634	0.0219588	0.0875873
PF00503	Guanine nucleotide binding protein (G-protein), alpha subunit	1	1093	9	41634	0.0219588	0.0875873
PF00742	Homoserine dehydrogenase, catalytic	1	1093	9	41634	0.0219588	0.0875873
PF01000	DNA-directed RNA polymerase, insert domain	1	1093	9	41634	0.0219588	0.0875873
PF01193	DNA-directed RNA polymerase, dimerisation	1	1093	9	41634	0.0219588	0.0875873
PF01988	Protein of unknown function DUF125, transmembrane	1	1093	9	41634	0.0219588	0.0875873
PF05577	Peptidase S28	1	1093	9	41634	0.0219588	0.0875873
PF08544	GHMP kinase, C-terminal	1	1093	9	41634	0.0219588	0.0875873
PF12023	Protein of unknown function DUF3511	1	1093	9	41634	0.0219588	0.0875873
PF00583	GCN5-related N-acetyltransferase, C-terminal	3	1091	41	41602	0.0222161	0.0875873
PF07690	Major facilitator superfamily MFS-1	5	1089	85	41558	0.0245717	0.0875873
PF00166	Chaperonin Cpn10	1	1093	10	41633	0.0269761	0.089313
PF02179	Apoptosis regulator, Bcl-2 protein, BAG	1	1093	10	41633	0.0269761	0.089313
PF02319	Transcription factor E2F/dimerisation partner (TDP)	1	1093	10	41633	0.0269761	0.089313
PF04765	Protein of unknown function DUF616	1	1093	10	41633	0.0269761	0.089313
PF06454	Protein of unknown function DUF1084	1	1093	10	41633	0.0269761	0.089313
PF10557	Cullin protein, neddylation domain	1	1093	10	41633	0.0269761	0.089313
PF00690	ATPase, P-type cation-transporter, N-terminal	2	1092	26	41617	0.0299911	0.0990004
PF01398	Mov34/MPN/PAD-1	2	1092	26	41617	0.0299911	0.0990004
PF02535	Zinc/iron permease	2	1092	26	41617	0.0299911	0.0990004
PF07893	Protein of unknown function DUF1677, Oryza sativa	5	1089	90	41553	0.0313937	0.103459
PF03081	Exo70 exocyst complex subunit	4	1090	67	41576	0.031435	0.103459
PF05922	Proteinase inhibitor I9, subtilisin propeptide	4	1090	67	41576	0.031435	0.103459
PF00334	Nucleoside diphosphate kinase, core	1	1093	11	41632	0.0324046	0.105402
PF00411	Ribosomal protein S11	1	1093	11	41632	0.0324046	0.105402
PF00485	Phosphoribulokinase/uridine kinase	1	1093	11	41632	0.0324046	0.105402
PF00632	HECT	1	1093	11	41632	0.0324046	0.105402
PF01239	Protein prenyltransferase, alpha subunit	1	1093	11	41632	0.0324046	0.105402
PF01373	Glycoside hydrolase, family 14	1	1093	11	41632	0.0324046	0.105402
PF02991	Light chain 3 (LC3)	1	1093	11	41632	0.0324046	0.105402
PF03062	Membrane bound O-acyl transferase, MBOAT	1	1093	11	41632	0.0324046	0.105402
PF03727	Hexokinase, C-terminal	1	1093	11	41632	0.0324046	0.105402
PF05097	Protein of unknown function DUF688	1	1093	11	41632	0.0324046	0.105402
PF06830	Root cap	1	1093	11	41632	0.0324046	0.105402
PF11744	Malate transporter, aliminium toerance	1	1093	11	41632	0.0324046	0.105402
PF00406	Adenylate kinase	2	1092	27	41616	0.0330981	0.107553
PF00082	Peptidase S8/S53, subtilisin/kexin/sedolisin	4	1090	68	41575	0.0332229	0.107853
PF00515	Tetratricopeptide TPR-1	4	1090	69	41574	0.0350728	0.111533
PF03514	Transcription factor GRAS	4	1090	69	41574	0.0350728	0.111533
PF00024	PAN-1 domain	1	1093	12	41631	0.0382194	0.111533
PF00344	SecY protein	1	1093	12	41631	0.0382194	0.111533
PF00795	Nitrilase/cyanide hydratase and apolipoprotein N-acyltransferase	1	1093	12	41631	0.0382194	0.111533
PF03468	Domain of unknown function XS	1	1093	12	41631	0.0382194	0.111533
PF03619	Protein of unknown function DUF300	1	1093	12	41631	0.0382194	0.111533
PF04969	CS domain	1	1093	12	41631	0.0382194	0.111533
PF08423	DNA recombination and repair protein Rad51, C-terminal	1	1093	12	41631	0.0382194	0.111533
PF11250	Protein of unknown function DUF3049	1	1093	12	41631	0.0382194	0.111533
PF12435	Protein of unknown function DUF3678	1	1093	12	41631	0.0382194	0.111533
PF00295	Glycoside hydrolase, family 28	3	1091	50	41593	0.0420763	0.111533
PF00917	MATH	4	1090	73	41570	0.0430998	0.111533
PF08541	3-Oxoacyl-[acyl-carrier-protein (ACP)] synthase III C-terminal	2	1092	30	41613	0.0433763	0.111533
PF00550	Phosphopantetheine-binding	1	1093	13	41630	0.0443964	0.111533
PF00572	Ribosomal protein L13	1	1093	13	41630	0.0443964	0.111533
PF00687	Ribosomal protein L1	1	1093	13	41630	0.0443964	0.111533
PF01202	Shikimate kinase	1	1093	13	41630	0.0443964	0.111533
PF03595	C4-dicarboxylate transporter/malic acid transport protein	1	1093	13	41630	0.0443964	0.111533
PF08031	Berberine/berberine-like	1	1093	13	41630	0.0443964	0.111533
PF04043	Pectinesterase inhibitor	4	1090	74	41569	0.0452649	0.111533
PF00400	WD40 repeat, subgroup	13	1081	326	41317	0.0509005	0.111533
PF00288	GHMP kinase	1	1093	14	41629	0.0509127	0.111533
PF00337	Galectin, carbohydrate recognition domain	1	1093	14	41629	0.0509127	0.111533
PF00355	Rieske [2Fe-2S] iron-sulphur domain	1	1093	14	41629	0.0509127	0.111533
PF02854	MIF4G-like, type 3	1	1093	14	41629	0.0509127	0.111533
PF00022	Actin/actin-like	2	1092	32	41611	0.051008	0.111533
PF00443	Peptidase C19, ubiquitin carboxyl-terminal hydrolase 2	3	1091	54	41589	0.0532995	0.114498
PF01842	Amino acid-binding ACT	3	1091	54	41589	0.0532995	0.114498
PF08240	Alcohol dehydrogenase GroES-like	3	1091	55	41588	0.0563349	0.12094
PF00654	Chloride channel, voltage gated	1	1093	15	41628	0.0577461	0.123651
PF00719	Inorganic pyrophosphatase	1	1093	15	41628	0.0577461	0.123651
PF05627	RPM1-interacting protein 4, defence response	1	1093	15	41628	0.0577461	0.123651
PF07816	Protein of unknown function DUF1645	1	1093	15	41628	0.0577461	0.123651
PF03087	Protein of unknown function DUF241, plant	2	1092	34	41609	0.0592421	0.126774
PF00266	Aminotransferase, class V/Cysteine desulfurase	1	1093	16	41627	0.0648755	0.135841
PF03009	Glycerophosphoryl diester phosphodiesterase	1	1093	16	41627	0.0648755	0.135841
PF07649	C1-like	1	1093	16	41627	0.0648755	0.135841
PF00462	Glutaredoxin	3	1091	58	41585	0.0659845	0.135841
PF00676	Dehydrogenase, E1 component	1	1093	17	41626	0.0722808	0.135841
PF00888	Cullin, N-terminal	1	1093	17	41626	0.0722808	0.135841
PF02373	Transcription factor jumonji	1	1093	17	41626	0.0722808	0.135841
PF02861	Clp, N-terminal	1	1093	17	41626	0.0722808	0.135841
PF02874	ATPase, F1/V1/A1 complex, alpha/beta subunit, N-terminal	1	1093	17	41626	0.0722808	0.135841
PF07002	Copine	1	1093	17	41626	0.0722808	0.135841
PF00291	Pyridoxal phosphate-dependent enzyme, beta subunit	2	1092	37	41606	0.0726743	0.135841
PF00999	Cation/H+ exchanger	2	1092	37	41606	0.0726743	0.135841
PF00447	Heat shock factor (HSF)-type, DNA-binding	2	1092	38	41605	0.0774276	0.136946
PF00056	Lactate/malate dehydrogenase, N-terminal	1	1093	18	41625	0.0799424	0.140574
PF00202	Aminotransferase class-III	1	1093	18	41625	0.0799424	0.140574
PF00575	Ribosomal protein S1, RNA-binding domain	1	1093	18	41625	0.0799424	0.140574
PF01073	3-beta hydroxysteroid dehydrogenase/isomerase	1	1093	18	41625	0.0799424	0.140574
PF01585	D111/G-patch	1	1093	18	41625	0.0799424	0.140574
PF02182	SRA-YDG	1	1093	18	41625	0.0799424	0.140574
PF02364	Glycosyl transferase, family 48	1	1093	18	41625	0.0799424	0.140574
PF02866	Lactate/malate dehydrogenase, C-terminal	1	1093	18	41625	0.0799424	0.140574
PF04780	Protein of unknown function DUF629	1	1093	18	41625	0.0799424	0.140574
PF07724	ATPase, AAA-2	1	1093	18	41625	0.0799424	0.140574
PF10431	Clp ATPase, C-terminal	1	1093	18	41625	0.0799424	0.140574
PF00403	Heavy metal transport/detoxification protein	4	1090	88	41555	0.0822681	0.144515
PF02536	Mitochodrial transcription termination factor-related	2	1092	39	41604	0.0823135	0.144515
PF03195	Lateral organ boundaries, LOB	2	1092	39	41604	0.0823135	0.144515
PF00107	Alcohol dehydrogenase, C-terminal	3	1091	64	41579	0.0876599	0.153332
PF08387	FBD	3	1091	64	41579	0.0876599	0.153332
PF00383	CMP/dCMP deaminase, zinc-binding	1	1093	19	41624	0.0878419	0.153332
PF00574	Peptidase S14, ClpP	1	1093	19	41624	0.0878419	0.153332
PF00789	UBX	1	1093	19	41624	0.0878419	0.153332
PF01612	3'-5' exonuclease	1	1093	19	41624	0.0878419	0.153332
PF01753	Zinc finger, MYND-type	1	1093	19	41624	0.0878419	0.153332
PF02714	Protein of unknown function DUF221	1	1093	19	41624	0.0878419	0.153332
PF02893	GRAM	1	1093	19	41624	0.0878419	0.153332
PF08372	Phosphoribosyltransferase C-terminal	1	1093	19	41624	0.0878419	0.153332
PF02458	Transferase	6	1088	145	41498	0.0886538	0.154669
PF00854	Oligopeptide transporter	5	1089	118	41525	0.0913109	0.156358
PF03141	Protein of unknown function DUF248, methyltransferase putative	2	1092	41	41602	0.0924689	0.156358
PF01754	Zinc finger, A20-type	1	1093	20	41623	0.0959616	0.156358
PF03145	Seven-in-absentia protein, TRAF-like domain	1	1093	20	41623	0.0959616	0.156358
PF03188	Cytochrome b561, eukaryote	1	1093	20	41623	0.0959616	0.156358
PF07847	Protein of unknown function DUF1637	1	1093	20	41623	0.0959616	0.156358
PF08646	Replication factor A, C-terminal	1	1093	20	41623	0.0959616	0.156358
PF12552	Protein of unknown function DUF3741	1	1093	20	41623	0.0959616	0.156358
PF12620	Protein of unknown function DUF3778	1	1093	20	41623	0.0959616	0.156358
PF00036	EF-hand	5	1089	120	41523	0.0970309	0.156358
PF00188	SCP-like extracellular	2	1092	42	41601	0.0977312	0.156358
PF02984	Cyclin, C-terminal	2	1092	42	41601	0.0977312	0.156358
PF03552	Cellulose synthase	2	1092	43	41600	0.103112	0.159524
PF02779	Transketolase-like, pyrimidine-binding domain	1	1093	21	41622	0.104284	0.161263
PF04535	Uncharacterised protein family UPF0497, trans-membrane plant	2	1092	44	41599	0.108607	0.16787
PF03330	Rare lipoprotein A	3	1091	70	41573	0.112315	0.173521
PF00079	Protease inhibitor I4, serpin	1	1093	22	41621	0.112794	0.174019
PF00350	Dynamin, GTPase domain	1	1093	22	41621	0.112794	0.174019
PF00557	Peptidase M24, structural domain	1	1093	22	41621	0.112794	0.174019
PF00013	K Homology, type 1, subgroup	2	1092	46	41597	0.119925	0.177128
PF00254	Peptidyl-prolyl cis-trans isomerase, FKBP-type	2	1092	46	41597	0.119925	0.177128
PF00520	Ion transport	1	1093	23	41620	0.121475	0.177128
PF00850	Histone deacetylase superfamily	1	1093	23	41620	0.121475	0.177128
PF01699	Sodium/calcium exchanger membrane region	1	1093	23	41620	0.121475	0.177128
PF03634	Transcription factor, TCP	1	1093	23	41620	0.121475	0.177128
PF00300	Histidine phosphatase superfamily, clade-1	1	1093	24	41619	0.130312	0.184877
PF00533	BRCT	1	1093	24	41619	0.130312	0.184877
PF06813	Nodulin-like	1	1093	24	41619	0.130312	0.184877
PF12171	Zinc finger, double-stranded RNA binding	1	1093	24	41619	0.130312	0.184877
PF06507	Auxin response factor	2	1092	48	41595	0.131655	0.186703
PF00534	Glycosyl transferase, group 1	3	1091	75	41568	0.134929	0.191265
PF00498	Forkhead-associated (FHA) domain	1	1093	25	41618	0.139292	0.197113
PF01426	Bromo adjacent homology (BAH) domain	1	1093	25	41618	0.139292	0.197113
PF08323	Starch synthase, catalytic domain	1	1093	25	41618	0.139292	0.197113
PF12442	Protein of unknown function DUF3681	1	1093	25	41618	0.139292	0.197113
PF02225	Protease-associated PA	3	1091	76	41567	0.13966	0.19755
PF00664	ABC transporter, transmembrane domain	2	1092	50	41593	0.143767	0.197918
PF00046	Homeobox	5	1089	135	41508	0.145651	0.197918
PF00643	Zinc finger, B-box	1	1093	26	41617	0.1484	0.198542
PF00696	Aspartate/glutamate/uridylate kinase	1	1093	26	41617	0.1484	0.198542
PF01428	Zinc finger, AN1-type	1	1093	26	41617	0.1484	0.198542
PF04784	Protein of unknown function DUF547	1	1093	26	41617	0.1484	0.198542
PF08699	Domain of unknown function DUF1785	1	1093	26	41617	0.1484	0.198542
PF00190	Cupin 1	3	1091	78	41565	0.149314	0.199684
PF00651	BTB/POZ	6	1088	168	41475	0.15498	0.207178
PF00514	Armadillo	2	1092	52	41591	0.156228	0.208764
PF00092	von Willebrand factor, type A	1	1093	27	41616	0.157625	0.210292
PF00156	Phosphoribosyltransferase	1	1093	27	41616	0.157625	0.210292
PF01145	Band 7 protein	1	1093	27	41616	0.157625	0.210292
PF01593	Amine oxidase	1	1093	27	41616	0.157625	0.210292
PF00125	Histone core	2	1092	53	41590	0.162581	0.216818
PF02171	Stem cell self-renewal protein Piwi	1	1093	28	41615	0.166952	0.218286
PF02469	FAS1 domain	1	1093	28	41615	0.166952	0.218286
PF00293	NUDIX hydrolase domain	1	1093	29	41614	0.176371	0.226075
PF01553	Phospholipid/glycerol acyltransferase	1	1093	29	41614	0.176371	0.226075
PF02797	Chalcone/stilbene synthase, C-terminal	1	1093	29	41614	0.176371	0.226075
PF06200	Tify	1	1093	29	41614	0.176371	0.226075
PF00027	Cyclic nucleotide-binding	1	1093	30	41613	0.185871	0.237151
PF00627	Ubiquitin-associated/translation elongation factor EF1B, N-terminal	1	1093	30	41613	0.185871	0.237151
PF00860	Xanthine/uracil/vitamin C permease	1	1093	30	41613	0.185871	0.237151
PF04116	Fatty acid hydroxylase	1	1093	30	41613	0.185871	0.237151
PF01344	Kelch repeat type 1	2	1092	57	41586	0.188712	0.237151
PF00454	Phosphatidylinositol 3-/4-kinase, catalytic	1	1093	31	41612	0.19544	0.241422
PF02466	Mitochondrial inner membrane translocase complex, subunit Tim17/22	1	1093	31	41612	0.19544	0.241422
PF01397	Terpene synthase-like	2	1092	59	41584	0.202157	0.249627
PF03936	Terpene synthase, metal-binding domain	2	1092	60	41583	0.208962	0.257839
PF06839	Zinc finger, GRF-type	2	1092	60	41583	0.208962	0.257839
PF03144	Translation elongation factor EFTu/EF1A, domain 2	1	1093	33	41610	0.214748	0.259786
PF08246	Proteinase inhibitor I29, cathepsin propeptide	2	1092	61	41582	0.215817	0.260985
PF00067	Cytochrome P450	13	1081	419	41224	0.215974	0.261079
PF00249	Myb, DNA-binding	9	1085	286	41357	0.222244	0.268561
PF00892	Protein of unknown function DUF6, transmembrane	3	1091	92	41551	0.223025	0.269407
PF00195	Chalcone/stilbene synthase, N-terminal	1	1093	34	41609	0.224467	0.270953
PF02170	Argonaute/Dicer protein, PAZ	1	1093	34	41609	0.224467	0.270953
PF00320	Zinc finger, GATA-type	1	1093	35	41608	0.234218	0.275541
PF00808	Transcription factor CBF/NF-Y/archaeal histone	1	1093	35	41608	0.234218	0.275541
PF01926	GTP-binding protein, HSR1-related	1	1093	35	41608	0.234218	0.275541
PF08392	FAE1/Type III polyketide synthase-like protein	1	1093	35	41608	0.234218	0.275541
PF06203	CCT domain	2	1092	64	41579	0.236647	0.2783
PF00704	Glycoside hydrolase, family 18, catalytic domain	1	1093	36	41607	0.243992	0.286837
PF00083	General substrate transporter	4	1090	128	41515	0.247127	0.29042
PF00134	Cyclin, N-terminal	2	1092	66	41577	0.250719	0.294115
PF00685	Sulfotransferase domain	1	1093	37	41606	0.253782	0.294115
PF01399	Proteasome component (PCI) domain	1	1093	37	41606	0.253782	0.294115
PF02701	Zinc finger, Dof-type	1	1093	37	41606	0.253782	0.294115
PF00628	Zinc finger, PHD-finger	2	1092	67	41576	0.257801	0.298544
PF00161	Ribosome-inactivating protein	1	1093	38	41605	0.263579	0.305129
PF00743	Flavin-containing monooxygenase-like	1	1093	39	41604	0.273377	0.311098
PF01565	FAD linked oxidase, N-terminal	1	1093	40	41603	0.283169	0.321774
PF05678	VQ	1	1093	40	41603	0.283169	0.321774
PF05739	Target SNARE coiled-coil domain	1	1093	40	41603	0.283169	0.321774
PF01554	Multi antimicrobial extrusion protein MatE	2	1092	71	41572	0.286363	0.325182
PF07859	Alpha/beta hydrolase fold-3	2	1092	71	41572	0.286363	0.325182
PF04398	Protein of unknown function DUF538	1	1093	41	41602	0.292949	0.329518
PF00332	Glycoside hydrolase, family 17	3	1091	105	41538	0.298024	0.335114
PF00450	Peptidase S10, serine carboxypeptidase	3	1091	106	41537	0.30394	0.34165
PF00009	Protein synthesis factor, GTP-binding	1	1093	43	41600	0.312446	0.347811
PF00011	Heat shock protein Hsp20	1	1093	43	41600	0.312446	0.347811
PF01357	Pollen allergen/expansin, C-terminal	2	1092	75	41568	0.315153	0.350707
PF02358	Trehalose-phosphatase	1	1093	44	41599	0.322153	0.358377
PF01852	Lipid-binding START	1	1093	45	41598	0.331824	0.366568
PF00501	AMP-dependent synthetase/ligase	2	1092	78	41565	0.336788	0.371928
PF00005	ABC transporter-like	4	1090	146	41497	0.338565	0.373767
PF03140	Protein of unknown function DUF247, plant	2	1092	79	41564	0.343994	0.379083
PF04578	Protein of unknown function DUF594	3	1091	115	41528	0.357556	0.390594
PF00856	SET domain	1	1093	49	41594	0.370068	0.401368
PF01190	Pollen Ole e 1 allergen/extensin	1	1093	49	41594	0.370068	0.401368
PF03016	Exostosin-like	1	1093	50	41593	0.379497	0.410319
PF01529	Zinc finger, DHHC-type	1	1093	51	41592	0.388866	0.418895
PF00954	S-locus glycoprotein	3	1091	121	41522	0.393325	0.423561
PF00394	Multicopper oxidase, type 1	1	1093	52	41591	0.398171	0.425891
PF00571	Cystathionine beta-synthase, core	1	1093	52	41591	0.398171	0.425891
PF01095	Pectinesterase, catalytic	1	1093	52	41591	0.398171	0.425891
PF01501	Glycosyl transferase, family 8	1	1093	52	41591	0.398171	0.425891
PF07731	Multicopper oxidase, type 2	1	1093	52	41591	0.398171	0.425891
PF00561	Alpha/beta hydrolase fold-1	3	1091	123	41520	0.405191	0.43326
PF03492	SAM dependent carboxyl methyltransferase	1	1093	53	41590	0.40741	0.435354
PF07732	Multicopper oxidase, type 3	1	1093	53	41590	0.40741	0.435354
PF00155	Aminotransferase, class I/classII	1	1093	54	41589	0.41658	0.441895
PF00176	SNF2-related	1	1093	55	41588	0.425677	0.451401
PF08276	PAN-2 domain	2	1092	95	41548	0.456924	0.479869
PF01764	Lipase, class 3	1	1093	61	41582	0.478611	0.500059
PF02298	Plastocyanin-like	1	1093	62	41581	0.487141	0.50754
PF11721	Malectin/receptor-like protein kinase	1	1093	62	41581	0.487141	0.50754
PF01453	Curculin-like (mannose-binding) lectin	3	1091	143	41500	0.519969	0.540728
PF00112	Peptidase C1A, papain C-terminal	1	1093	66	41577	0.520369	0.540976
PF03005	Protein of unknown function DUF231, plant	1	1093	69	41574	0.544326	0.563422
PF03168	Late embryogenesis abundant protein, group 2	1	1093	69	41574	0.544326	0.563422
PF00141	Haem peroxidase, plant/fungal/bacterial	4	1090	187	41456	0.546582	0.565581
PF00847	Pathogenesis-related transcriptional factor/ERF, DNA-binding	4	1090	190	41453	0.560726	0.579318
PF07983	X8	1	1093	72	41571	0.567436	0.585344
PF00026	Peptidase A1	2	1092	113	41530	0.572956	0.590673
PF01370	NAD-dependent epimerase/dehydratase	2	1092	113	41530	0.572956	0.590673
PF00004	ATPase, AAA-type, core	3	1091	155	41488	0.583586	0.601073
PF00234	Plant lipid transfer protein/seed storage/trypsin-alpha amylase inhibitor	2	1092	115	41528	0.584869	0.602023
PF02362	Transcriptional factor B3	2	1092	117	41526	0.596568	0.613119
PF00149	Metallophosphoesterase	1	1093	77	41566	0.60404	0.620415
PF00642	Zinc finger, CCCH-type	1	1093	77	41566	0.60404	0.620415
PF00201	UDP-glucuronosyl/UDP-glucosyltransferase	4	1090	209	41434	0.644705	0.659744
PF02365	No apical meristem (NAM) protein	3	1091	170	41473	0.655785	0.669644
PF00071	Ras	1	1093	85	41558	0.657633	0.671326
PF00085	Thioredoxin domain	1	1093	89	41554	0.682175	0.695313
PF04564	U box domain	1	1093	89	41554	0.682175	0.695313
PF00010	Helix-loop-helix DNA-binding domain	3	1091	180	41463	0.698984	0.711794
PF00153	Mitochondrial substrate/solute carrier	1	1093	93	41550	0.705256	0.717962
PF03372	Endonuclease/exonuclease/phosphatase	2	1092	143	41500	0.728389	0.740381
PF00657	Lipase, GDSL	2	1092	155	41488	0.776686	0.788271
PF00023	Ankyrin repeat	3	1091	202	41441	0.779895	0.791287
PF03171	Oxoglutarate/iron-dependent oxygenase	2	1092	157	41486	0.784009	0.795219
PF00076	RNA recognition motif, RNP-1	8	1086	440	41203	0.818906	0.829354
PF00170	bZIP transcription factor, bZIP-1	1	1093	128	41515	0.852925	0.86302
PF00481	Protein phosphatase 2C, N-terminal	1	1093	131	41512	0.861772	0.871707
PF03101	Transcription factor, FAR1-related	1	1093	133	41510	0.867396	0.87713
PF00226	Heat shock protein DnaJ, N-terminal	1	1093	143	41500	0.892485	0.901408
PF00106	Short-chain dehydrogenase/reductase SDR	1	1093	157	41486	0.920261	0.928055
PF05699	HAT dimerisation	2	1092	224	41419	0.935638	0.943277
PF05754	Protein of unknown function DUF834	1	1093	311	41332	0.997676	1
PF02902	Peptidase C48, SUMO/Sentrin/Ubl1	2	1092	470	41173	0.999672	1
PF10536	Aminotransferase-like, plant mobile domain	2	1092	659	40984	0.999996	1
PF00385	Chromo domain	1	1093	909	40734	1	1
PF00075	Ribonuclease H	1	1093	1048	40595	1	1
PF00078	RNA-directed DNA polymerase (reverse transcriptase)	1	1093	2828	38815	1	1
