# Supplementary material for: SMRT sequencing of the Oryza rufipogon genome reveals the genomic basis of rice adaptation
Source: Commun Biol. 2020 Apr 7;3:167. doi: 10.1038/s42003-020-0890-8 (PMC7138787; doi:10.1038/s42003-020-0890-8)
Supplement: Supplementary file 4 — Supplementary Data 3 [file 42003_2020_890_MOESM4_ESM.xlsx]

## Sheet: Supplementary Data 3
Supplementary Data 3. The 53 flowering-related genes affected by CNVs in O. sativa.
Gene ID	Physical location	Type	#Wild species	Symbol
LOC_Os01g08700	4329152-4338486	CNV-gain	1	GI
LOC_Os01g10504	5559548-5568844	CNV-gain	1	SOC
LOC_Os01g18800	10622795-10627552	CNV-gain	1	PHOT
LOC_Os01g64360	37358204-37359596	CNV-loss	1	CCA
LOC_Os01g64970	37710241-37715296	CNV-gain	1	PHOT
LOC_Os01g66290	38500880-38505127	CNV-gain	1	SOC
LOC_Os02g04640	2075496-2079149	CNV-gain	1	Lux
LOC_Os02g07430	3833129-3837135	CNV-gain	1	SOC
LOC_Os02g10390	5468367-5470496	CNV-gain	1	CAB
LOC_Os02g36924	22294657-22301808	CNV-gain	1	SOC
LOC_Os02g39090	23609300-23610643	CNV-loss	1	PHOT
LOC_Os02g45670	27776453-27781443	CNV-gain	1	CCA
LOC_Os02g47190	28808920-28811976	CNV-gain	1	Lux
LOC_Os02g52340	32038902-32045130	CNV-gain	1	SOC
LOC_Os02g53140	32528037-32533583	CNV-gain	1	COP
LOC_Os02g58350	35689247-35690390	CNV-gain	1	PRR
LOC_Os03g11614	6052750-6061369	CNV-gain	1	SOC
LOC_Os03g14840	8087161-8088952	CNV-loss	1	PHOT
LOC_Os03g17570	9759479-9768690	CNV-gain	1	PRR
LOC_Os03g19590	11020091-11028228	CNV-gain	1	PHY
LOC_Os03g51030	29168142-29176112	CNV-gain	1	PHY
LOC_Os04g23910	13672710-13675884	CNV-gain	1	SOC
LOC_Os04g41130	24391002-24395755	CNV-gain	1	FT
LOC_Os04g52410	31143083-31144886	CNV-gain	1	SOC
LOC_Os05g23780	13656346-13657002	CNV-gain	1	SOC
LOC_Os05g50340	28845445-28846050	CNV-gain	1	CCA
LOC_Os06g01670	398591-403494	CNV-gain	1	CCA
LOC_Os06g06750	3162801-3169415	CNV-gain	1	SOC
LOC_Os06g16370	9336359-9338643	CNV-gain	1	CO
LOC_Os06g45100	27275439-27278872	CNV-gain	1	CRY
LOC_Os06g45650	27637555-27641578	CNV-gain	1	SOC
LOC_Os06g45840	27734722-27740731	CNV-gain	1	CCA
LOC_Os06g47890	28969488-28974576	CNV-gain	1	ZTL
LOC_Os07g02800	1046017-1048052	CNV-gain	1	Lux
LOC_Os07g25710	14753753-14759375	CNV-gain	1	Lux
LOC_Os07g37550	22487421-22488766	CNV-gain	1	CAB
LOC_Os07g41370	24788476-24793884	CNV-gain	1	SOC
LOC_Os07g48596	29091952-29094140	CNV-gain	1	Lux
LOC_Os07g49460	29616705-29629223	CNV-gain	1	PRR
LOC_Os08g02070	679358-681739	CNV-gain	1	SOC
LOC_Os08g06370	3530967-3535437	CNV-gain	1	Lux
LOC_Os08g13360	7946528-7951938	CNV-gain	1	ZTL
LOC_Os08g33488	20897215-20906881	CNV-gain	1	SOC
LOC_Os08g33820	21171214-21172680	CNV-gain	1	CAB
LOC_Os08g41950	26507180-26512261	CNV-gain	1	SOC
LOC_Os09g33850	19981179-19986301	CNV-gain	1	FT
LOC_Os11g05320	2356476-2361247	CNV-gain	1	PHOT
LOC_Os11g13890	7659682-7662281	CNV-gain	1	CAB
LOC_Os11g18870	10732922-10734798	CNV-gain	1	FT
LOC_Os12g05590	2565213-2566562	CNV-gain	1	FT
LOC_Os12g10540	5584593-5590285	CNV-gain	1	SOC
LOC_Os12g21850	12303478-12304062	CNV-gain	1	SOC
LOC_Os12g29580	17628062-17632426	CNV-gain	1	PHOT
