# Supplementary material for: SMRT sequencing of the Oryza rufipogon genome reveals the genomic basis of rice adaptation
Source: Commun Biol. 2020 Apr 7;3:167. doi: 10.1038/s42003-020-0890-8 (PMC7138787; doi:10.1038/s42003-020-0890-8)
Supplement: Supplementary file 5 — Supplementary Data 4 [file 42003_2020_890_MOESM5_ESM.xlsx]

## Sheet: Supplementary Data 4
Supplementary Data 4. The 196 R-genes affected by CNVs in O. sativa. * Number of wild species.
Gene ID	Physical location	Type	Wild rice*	R-gene Type
LOC_Os01g02250	689792-694013	CNV-loss	1	NBS-LRR
LOC_Os01g02280	707340-714322	CNV-loss	1	NBS-LRR
LOC_Os01g05600	2669952-2672924	CNV-gain	1	NBS-LRR
LOC_Os01g05620	2682019-2684988	CNV-gain	1	NBS-LRR
LOC_Os01g07870	3804528-3811069	CNV-gain	1	NBS
LOC_Os01g33684	18531902-18540820	CNV-loss	1	CC-NBS-LRR
LOC_Os01g33810	18613744-18616560	CNV-gain	1	CC-NBS-LRR
LOC_Os01g39990	22552874-22554531	CNV-gain	1	CC-NBS
LOC_Os01g50080	28774281-28780365	CNV-gain	1	NBS
LOC_Os01g50100	28786109-28793300	CNV-gain	1	NBS
LOC_Os01g55530	31992087-31996466	CNV-gain	1	NBS-TIR
LOC_Os01g57270	33091621-33096363	CNV-loss	1	NBS-LRR
LOC_Os01g57280	33098072-33104550	CNV-loss	1	NBS-LRR
LOC_Os01g57310	33116117-33124371	CNV-loss	2	NBS-LRR
LOC_Os01g70080	40556007-40561361	CNV-loss	1	NBS-LRR
LOC_Os01g72390	41986078-41988856	CNV-loss	1	NBS-LRR
LOC_Os01g72410	41997451-42000861	CNV-loss	1	NBS-LRR
LOC_Os02g02640	967172-974497	CNV-loss	1	CC-NBS-LRR
LOC_Os02g02660	978126-987135	CNV-loss	1	NBS-LRR
LOC_Os02g02670	988442-995506	CNV-loss	1	CC-NBS-LRR
LOC_Os02g09790	5048656-5052503	CNV-gain	2	CC-NBS-LRR
LOC_Os02g10900	5785295-5788769	CNV-gain	1	NBS
LOC_Os02g18080	10503049-10508541	CNV-gain	1	NBS-LRR
LOC_Os02g18140	10535635-10539699	CNV-gain	1	NBS-LRR
LOC_Os02g18180	10552429-10558888	CNV-gain	1	NBS
LOC_Os02g18510	10776284-10780758	CNV-gain	2	NBS-LRR
LOC_Os02g18670	10880504-10886278	CNV-gain	2	NBS
LOC_Os02g18700	10908431-10916390	CNV-loss	1	NBS
LOC_Os02g19890	11701937-11708395	CNV-gain	1	NBS-LRR
LOC_Os02g27540	16311925-16315043	CNV-gain	1	NBS-LRR
LOC_Os02g41760	25103334-25105616	CNV-gain	1	NBS
LOC_Os03g05730	2852293-2856682	CNV-gain	1	NBS
LOC_Os03g10900	5596830-5599784	CNV-loss	1	NBS-LRR
LOC_Os03g38250	21233600-21237936	CNV-gain	1	NBS-LRR
LOC_Os03g38330	21268409-21272412	CNV-gain	1	NBS-LRR
LOC_Os03g48320	27517616-27521492	CNV-gain	1	NBS-LRR
LOC_Os03g63200	35710304-35715776	CNV-loss	2	NBS-LRR
LOC_Os04g02860	1113475-1118619	CNV-gain	1	CC-NBS-LRR
LOC_Os04g13210	7301573-7312295	CNV-gain	1	NBS
LOC_Os04g13220	7317232-7325788	CNV-gain	1	NBS
LOC_Os04g21110	11869125-11887514	CNV-gain	1	NBS
LOC_Os04g21890	12396117-12398915	CNV-gain	1	NBS-LRR
LOC_Os04g30610	18279293-18281498	CNV-loss	1	NBS
LOC_Os04g30660	18318639-18322459	CNV-loss	1	NBS-LRR
LOC_Os04g30690	18340866-18344512	CNV-loss	1	NBS
LOC_Os04g30930	18490353-18494159	CNV-gain	1	NBS-LRR
LOC_Os04g40290	23955470-23959975	CNV-gain	1	NBS
LOC_Os04g46300	27430842-27434629	CNV-gain	1	NBS-LRR
LOC_Os04g52690	31364043-31369487	CNV-gain	1	NBS
LOC_Os04g52970	31553065-31558406	CNV-gain	1	NBS
LOC_Os04g53496	31854429-31862286	CNV-gain	1	NBS-LRR
LOC_Os05g15040	8526403-8535211	CNV-gain	1	NBS-LRR
LOC_Os05g30220	17512760-17517933	CNV-gain	1	NBS-LRR
LOC_Os05g32370	18872317-18875899	CNV-gain	1	NBS
LOC_Os05g34220	20258661-20262474	CNV-gain	1	NBS-LRR
LOC_Os05g34230	20263661-20266481	CNV-gain	1	NBS-LRR
LOC_Os05g40150	23580975-23585400	CNV-gain	1	NBS-LRR
LOC_Os05g40160	23586768-23590400	CNV-gain	1	NBS-LRR
LOC_Os05g45690	26472204-26473772	CNV-gain	1	NBS
LOC_Os05g47490	27203619-27210015	CNV-gain	1	NBS
LOC_Os05g47500	27211913-27217567	CNV-gain	1	NBS
LOC_Os05g50790	29132047-29135068	CNV-loss	1	NBS
LOC_Os06g01980	550916-555929	CNV-gain	1	NBS
LOC_Os06g06380	2973521-2979496	CNV-gain	1	NBS-LRR
LOC_Os06g06390	2980288-2984308	CNV-gain	1	NBS-LRR
LOC_Os06g06400	2985094-2990867	CNV-gain	1	NBS-LRR
LOC_Os06g06440	3001105-3009250	CNV-gain	1	NBS
LOC_Os06g06850	3234519-3239156	CNV-gain	1	NBS-LRR
LOC_Os06g06860	3241818-3246312	CNV-gain	1	NBS-LRR
LOC_Os06g15750	8935092-8939018	CNV-gain	1	CC-NBS-LRR
LOC_Os06g16450	9418321-9423051	CNV-gain	1	CC-NBS-LRR
LOC_Os06g33360	19434822-19439087	CNV-gain	1	NBS
LOC_Os06g43670	26279804-26292345	CNV-gain	1	CC-NBS-LRR
LOC_Os06g45690	27666205-27670507	CNV-gain	1	NBS-LRR
LOC_Os06g45820	27724565-27728316	CNV-gain	1	NBS
LOC_Os06g48520	29352930-29356136	CNV-gain	1	NBS-LRR
LOC_Os06g49380	29917712-29924540	CNV-loss	1	NBS-LRR
LOC_Os06g50050	30332479-30336110	CNV-gain	1	NBS
LOC_Os07g01530	333160-334829	CNV-gain	1	NBS
LOC_Os07g02530	899100-899779	CNV-gain	1	NBS
LOC_Os07g02560	919573-921478	CNV-gain	1	CC-NBS
LOC_Os07g02570	925306-926838	CNV-gain	2	NBS
LOC_Os07g02590	928495-931304	CNV-gain	2	NBS
LOC_Os07g02610	939612-941748	CNV-gain	2	NBS
LOC_Os07g02620	945207-946778	CNV-gain	2	CC-NBS
LOC_Os07g02630	950862-953907	CNV-loss	2	NBS
LOC_Os07g02640	956244-957651	CNV-loss	2	NBS
LOC_Os07g06644	3241936-3244694	CNV-gain	1	NBS
LOC_Os07g12670	7239161-7241105	CNV-loss	1	NBS
LOC_Os07g12680	7244144-7245017	CNV-loss	1	NBS
LOC_Os07g17250	10173157-10176827	CNV-loss	1	NBS-LRR
LOC_Os07g29810	17524037-17528680	CNV-gain	1	NBS-LRR
LOC_Os08g01580	342215-346733	CNV-gain	1	NBS-LRR
LOC_Os08g07330	4105398-4109958	CNV-loss	1	NBS-LRR
LOC_Os08g07340	4111868-4115417	CNV-loss	1	NBS-LRR
LOC_Os08g07774	4352807-4361458	CNV-loss/gain	2	NBS-LRR
LOC_Os08g07890	4440181-4448191	CNV-loss	1	NBS-LRR
LOC_Os08g07920	4462149-4464256	CNV-loss	1	CC-NBS
LOC_Os08g07930	4466029-4471773	CNV-loss	1	NBS-LRR
LOC_Os08g07940	4474830-4485343	CNV-loss	1	NBS-LRR
LOC_Os08g07950	4487727-4495598	CNV-gain	1	NBS-LRR
LOC_Os08g09430	5466374-5469304	CNV-gain	1	NBS-LRR
LOC_Os08g10430	6127418-6131390	CNV-gain	1	NBS-LRR
LOC_Os08g24380	14714652-14721326	CNV-gain	1	NBS-LRR
LOC_Os08g31780	19701779-19705239	CNV-loss	2	CC-NBS-LRR
LOC_Os08g31800	19715508-19719680	CNV-gain	1	NBS-LRR
LOC_Os08g32880	20389564-20392287	CNV-gain	1	NBS-LRR
LOC_Os08g32890	20395487-20398504	CNV-gain	1	NBS-LRR
LOC_Os08g38970	24633408-24637194	CNV-gain	1	NBS
LOC_Os08g42670	26968542-26978241	CNV-gain	1	CC-NBS-LRR
LOC_Os08g42710	27016962-27027229	CNV-loss	1	NBS-LRR
LOC_Os08g43000	27175631-27179263	CNV-loss	1	CC-NBS-LRR
LOC_Os08g43010	27181459-27185448	CNV-loss	1	NBS-LRR
LOC_Os08g43050	27205869-27209951	CNV-gain	1	CC-NBS-LRR
LOC_Os08g44240	27849043-27856246	CNV-gain	1	NBS
LOC_Os08g45010	28250419-28254009	CNV-gain	1	NBS
LOC_Os09g14450	8537185-8541654	CNV-gain	1	NBS-LRR
LOC_Os09g14490	8564278-8572456	CNV-gain	1	NBS-LRR
LOC_Os09g20020	11989748-11993428	CNV-gain	1	NBS-LRR
LOC_Os09g20040	12004419-12010546	CNV-loss	1	NBS-LRR
LOC_Os09g30220	18391869-18397839	CNV-gain	1	NBS-LRR
LOC_Os09g34150	20157700-20162008	CNV-gain	1	NBS-LRR
LOC_Os09g36300	20945915-20952936	CNV-gain	1	NBS
LOC_Os10g04060	1871009-1875535	CNV-gain	1	NBS-LRR
LOC_Os10g04674	2226402-2237611	CNV-gain	1	NBS-LRR
LOC_Os10g07534	4026942-4029695	CNV-gain	2	NBS-LRR
LOC_Os10g17690	8939933-8942517	CNV-gain	1	NBS-LRR
LOC_Os10g36270	19389025-19396741	CNV-gain	1	NBS-LRR
LOC_Os11g03650	1416436-1421232	CNV-gain	1	NBS-LRR
LOC_Os11g06300	3023705-3025129	CNV-gain	2	NBS
LOC_Os11g10120	5467512-5469283	CNV-gain	1	NBS
LOC_Os11g10770	5911937-5919029	CNV-gain	1	NBS
LOC_Os11g11550	6419845-6424350	CNV-loss	2	NBS-LRR
LOC_Os11g11580	6440319-6449529	CNV-loss	2	NBS-LRR
LOC_Os11g11790	6541924-6546026	CNV-gain	1	NBS-LRR
LOC_Os11g11810	6554514-6561687	CNV-loss	1	NBS-LRR
LOC_Os11g11920	6606427-6616027	CNV-loss	1	NBS-LRR
LOC_Os11g11940	6621642-6629013	CNV-loss	1	NBS
LOC_Os11g11950	6631958-6634662	CNV-loss/gain	2	NBS-LRR
LOC_Os11g11960	6638262-6640922	CNV-loss/gain	2	NBS-LRR
LOC_Os11g13410	7342091-7345984	CNV-loss/gain	2	NBS-LRR
LOC_Os11g13430	7356166-7359604	CNV-gain	1	CC-NBS-LRR
LOC_Os11g13440	7365098-7367861	CNV-gain	1	CC-NBS-LRR
LOC_Os11g29000	16781662-16784646	CNV-loss	1	NBS-LRR
LOC_Os11g29014	16791974-16796861	CNV-loss	1	CC-NBS
LOC_Os11g29030	16807964-16809227	CNV-loss	1	NBS
LOC_Os11g29050	16821579-16826538	CNV-loss	1	NBS-LRR
LOC_Os11g29110	16860235-16864216	CNV-loss	1	NBS-LRR
LOC_Os11g29920	17385302-17393700	CNV-gain	1	CC-NBS-LRR
LOC_Os11g29970	17411995-17417481	CNV-gain	2	NBS-LRR
LOC_Os11g29980	17425545-17429007	CNV-gain	2	NBS
LOC_Os11g29990	17434258-17438286	CNV-gain	2	NBS-LRR
LOC_Os11g30050	17479444-17483263	CNV-gain	1	NBS
LOC_Os11g30060	17484860-17489555	CNV-gain	1	NBS-LRR
LOC_Os11g32170	18990892-18999281	CNV-gain	1	CC-NBS-LRR
LOC_Os11g32210	19022758-19029390	CNV-gain	1	CC-NBS-LRR
LOC_Os11g34350	20128987-20134345	CNV-gain	1	NBS
LOC_Os11g36760	21705480-21708029	CNV-loss	1	NBS
LOC_Os11g37050	21872063-21877085	CNV-loss	1	NBS-LRR
LOC_Os11g37260	22003368-22010520	CNV-gain	1	NBS
LOC_Os11g38580	22862447-22867268	CNV-loss	1	CC-NBS-LRR
LOC_Os11g39020	23230112-23234077	CNV-gain	1	CC-NBS
LOC_Os11g39250	23368577-23373607	CNV-gain	1	NBS
LOC_Os11g39330	23415625-23418638	CNV-gain	1	NBS-LRR
LOC_Os11g40780	24387280-24390444	CNV-loss	1	CC-NBS-LRR
LOC_Os11g41540	24911501-24917050	CNV-gain	1	NBS
LOC_Os11g42040	25289129-25293954	CNV-gain	1	CC-NBS-LRR
LOC_Os11g42070	25321310-25325479	CNV-loss	1	NBS-LRR
LOC_Os11g42090	25338882-25345347	CNV-loss	1	NBS-LRR
LOC_Os11g42100	25358357-25360219	CNV-loss	1	NBS-LRR
LOC_Os11g43250	26088067-26091283	CNV-loss	1	CC-NBS-LRR
LOC_Os11g43320	26139957-26143460	CNV-loss	1	NBS-LRR
LOC_Os11g44960	27221855-27226087	CNV-loss/gain	2	CC-NBS-LRR
LOC_Os11g44970	27234199-27237260	CNV-gain	1	CC-NBS-LRR
LOC_Os11g44990	27242070-27245161	CNV-loss	2	CC-NBS-LRR
LOC_Os11g45050	27261093-27264194	CNV-loss	1	CC-NBS-LRR
LOC_Os11g45090	27282232-27285045	CNV-gain	1	CC-NBS-LRR
LOC_Os11g45130	27318942-27324163	CNV-gain	1	NBS-LRR
LOC_Os11g45160	27335214-27337380	CNV-gain	1	CC-NBS
LOC_Os11g45180	27342028-27345123	CNV-gain	1	CC-NBS-LRR
LOC_Os11g45330	27427776-27430560	CNV-loss	1	NBS-LRR
LOC_Os12g09240	4836884-4841595	CNV-loss	1	CC-NBS-LRR
LOC_Os12g13550	7602046-7606922	CNV-gain	1	NBS-LRR
LOC_Os12g30590	18369705-18373748	CNV-gain	1	NBS
LOC_Os12g30720	18446075-18450017	CNV-gain	1	CC-NBS-LRR
LOC_Os12g30760	18469213-18474449	CNV-loss/gain	2	CC-NBS-LRR
LOC_Os12g31620	19043758-19048583	CNV-loss	2	NBS-LRR
LOC_Os12g32590	19663107-19667757	CNV-gain	1	NBS
LOC_Os12g32660	19703788-19710182	CNV-gain	1	NBS-LRR
LOC_Os12g32680	19730411-19734112	CNV-gain	1	NBS
LOC_Os12g32710	19754146-19757913	CNV-loss	1	NBS-LRR
LOC_Os12g33160	20061564-20066930	CNV-gain	1	CC-NBS-LRR
LOC_Os12g36690	22477070-22481287	CNV-loss	2	CC-NBS
LOC_Os12g36720	22487337-22492402	CNV-loss	2	CC-NBS-LRR
LOC_Os12g36730	22497534-22502497	CNV-loss	1	CC-NBS-LRR
LOC_Os12g40880	25305806-25309780	CNV-gain	1	NBS
