# Supplementary material for: SMRT sequencing of the Oryza rufipogon genome reveals the genomic basis of rice adaptation
Source: Commun Biol. 2020 Apr 7;3:167. doi: 10.1038/s42003-020-0890-8 (PMC7138787; doi:10.1038/s42003-020-0890-8)
Supplement: Supplementary file 6 — Supplementary Data 5 [file 42003_2020_890_MOESM6_ESM.xlsx]

## Sheet: Supplementary Data 5
Supplementary Data 5. PFAM and GO functional enrichment analysis of genes associated with PAVs. The top 10 Pfam and GO IDs are given for each PAV type. Significance levels of functional enrichment are shown for P-value and FDR.
PAV	PFAM	Description	#Gene	P-value	FDR
RS10	PF00931	NB-ARC domain	187	4.89e-43	4.34e-41
RS10	PF00069	Protein kinase domain	154	0.018	0.232
RS10	PF07714	Protein tyrosine kinase	81	0.000508	0.03
RS10	PF00067	Cytochrome P450	57	0.0751	0.232
RS10	PF03140	Plant protein of unknown function	46	1.22e-18	1.06e-16
RS10	PF13855	Leucine rich repeat	43	0.651	0.727
RS10	PF13947	Wall-associated receptor kinase galacturonan-binding	40	2.33e-08	1.99e-06
RS10	PF00560	Leucine Rich Repeat	37	0.962	0.978
RS10	PF13968	Domain of unknown function (DUF4220)	36	3.47e-08	2.9e-06
RS10	PF00646	F-box domain	36	0.607	0.69
RS01	PF00931	NB-ARC domain	63	5.46e-14	8.19e-12
RS01	PF00069	Protein kinase domain	46	0.541	0.567
RS01	PF00067	Cytochrome P450	27	0.0055	0.122
RS01	PF07714	Protein tyrosine kinase	24	0.419	0.459
RS01	PF00847	AP2 domain	14	0.00705	0.122
RS01	PF00201	UDP-glucoronosyl and UDP-glucosyl transferase	13	0.0809	0.163
RS01	PF13968	Domain of unknown function (DUF4220)	12	0.00158	0.122
RS01	PF13855	Leucine rich repeat	12	0.927	0.931
RS01	PF13041	PPR repeat family	12	0.961	0.964
RS01	PF00249	Myb-like DNA-binding domain	11	0.379	0.427
NS10	PF00931	NB-ARC domain	122	2.2e-33	3.18e-31
NS10	PF00069	Protein kinase domain	88	0.118	0.259
NS10	PF00067	Cytochrome P450	51	9.96e-08	1.29e-05
NS10	PF00646	F-box domain	32	0.00188	0.147
NS10	PF07714	Protein tyrosine kinase	30	0.639	0.685
NS10	PF13968	Domain of unknown function (DUF4220)	28	1.66e-08	2.22e-06
NS10	PF13855	Leucine rich repeat	24	0.719	0.756
NS10	PF03140	Plant protein of unknown function	23	9.87e-09	1.37e-06
NS10	PF00560	Leucine Rich Repeat	23	0.831	0.854
NS10	PF13947	Wall-associated receptor kinase galacturonan-binding	22	5.19e-06	0.000629
NS01	PF00069	Protein kinase domain	200	1	1
NS01	PF00067	Cytochrome P450	147	1.58e-07	2.13e-06
NS01	PF13639	Ring finger domain	121	1.85e-08	2.53e-07
NS01	PF00931	NB-ARC domain	112	0.997	1
NS01	PF07714	Protein tyrosine kinase	103	1	1
NS01	PF00847	AP2 domain	99	9.14e-20	1.27e-18
NS01	PF00646	F-box domain	94	0.725	0.883
NS01	PF00201	UDP-glucoronosyl and UDP-glucosyl transferase	91	7.72e-08	1.05e-06
NS01	PF00249	Myb-like DNA-binding domain	78	0.0301	0.28
NS01	PF02458	Transferase family	73	7.38e-11	1.02e-09
PAV	GO	Description	#Gene	P-value	FDR
RS10	GO:0004672	protein kinase activity	279	5.78e-20	3.93e-18
RS10	GO:0005515	protein binding	224	0.977	0.995
RS10	GO:0043531	ADP binding	203	4.54e-54	3.43e-52
RS10	GO:0008152	metabolic process	71	0.222	0.433
RS10	GO:0003677	DNA binding	66	0.916	0.954
RS10	GO:0005506	iron ion binding	59	0.315	0.499
RS10	GO:0003676	nucleic acid binding	51	0.882	0.927
RS10	GO:0016021	integral component of membrane	51	0.921	0.956
RS10	GO:0003824	catalytic activity	50	0.881	0.927
RS10	GO:0016491	oxidoreductase activity	45	0.112	0.347
RS01	GO:0005515	protein binding	22	0.362	0.427
RS01	GO:0004672	protein kinase activity	103	2.1e-05	0.00268
RS01	GO:0043531	ADP binding	84	9.92e-15	1.58e-12
RS01	GO:0008152	metabolic process	63	0.0482	0.139
RS01	GO:0005506	iron ion binding	34	0.00606	0.137
RS01	GO:0003700	sequence-specific DNA binding transcription factor activity	29	0.0329	0.137
RS01	GO:0003677	DNA binding	28	0.909	0.918
RS01	GO:0003824	catalytic activity	21	0.672	0.71
RS01	GO:0004553	hydrolase activity, hydrolyzing O-glycosyl compounds	14	0.265	0.341
RS01	GO:0016491	oxidoreductase activity	13	0.41	0.461
NS10	GO:0004672	protein kinase activity	160	2e-12	1.77e-10
NS10	GO:0005515	protein binding	147	0.198	0.352
NS10	GO:0043531	ADP binding	138	2.62e-46	2.7e-44
NS10	GO:0005506	iron ion binding	51	1.5e-05	0.000925
NS10	GO:0008152	metabolic process	44	0.00916	0.237
NS10	GO:0003677	DNA binding	36	0.978	0.99
NS10	GO:0003824	catalytic activity	29	0.791	0.834
NS10	GO:0016491	oxidoreductase activity	28	0.0977	0.289
NS10	GO:0003676	nucleic acid binding	25	0.98	0.991
NS10	GO:0030247	polysaccharide binding	22	4.8e-11	3.7e-09
NS01	GO:0005515	protein binding	673	0.00325	0.0288
NS01	GO:0004672	protein kinase activity	346	0.226	0.551
NS01	GO:0008152	metabolic process	243	2.29e-14	2.44e-13
NS01	GO:0003700	sequence-specific DNA binding transcription factor activity	215	5.78e-21	6.25e-20
NS01	GO:0003677	DNA binding	169	0.657	0.822
NS01	GO:0005506	iron ion binding	152	1.06e-05	0.000109
NS01	GO:0043531	ADP binding	114	0.988	1
NS01	GO:0005524	ATP binding	101	0.286	0.551
NS01	GO:0003824	catalytic activity	98	0.614	0.819
NS01	GO:0016491	oxidoreductase activity	96	0.0117	0.0941
