# Supplementary material for: SMRT sequencing of the Oryza rufipogon genome reveals the genomic basis of rice adaptation
Source: Commun Biol. 2020 Apr 7;3:167. doi: 10.1038/s42003-020-0890-8 (PMC7138787; doi:10.1038/s42003-020-0890-8)
Supplement: Supplementary file 7 — Supplementary Data 6 [file 42003_2020_890_MOESM7_ESM.xlsx]

## Sheet: Supplementary Data 6
Supplementary Data 6. Gene Ontology(GO) and PFAM functional enrichment anlysis of RUF, NIV and SAT-specific genes.
Species	GO_ID	Catogory	Description	#Gene	P-value	FDR
ORRUF	GO:0036355	F	2-iminoacetate synthase activity	2	3.53509e-06	0.000300718
ORSAT	GO:0015986	P	ATP synthesis coupled proton transport	6	4.06946e-11	4.78161e-09
ORRUF	GO:0016161	F	beta-amylase activity	2	0.00140309	0.0372988
ORNIV	GO:0003824	F	catalytic activity	4	0.0205249	0.0326847
ORRUF	GO:0007155	P	cell adhesion	3	1.62372e-05	0.00121875
ORRUF	GO:0008652	P	cellular amino acid biosynthetic process	2	0.000701905	0.0213245
ORSAT	GO:0016168	F	chlorophyll binding	3	3.61026e-08	2.65129e-06
ORRUF	GO:0004126	F	cytidine deaminase activity	2	3.45522e-05	0.00220443
ORRUF	GO:0009972	P	cytidine deamination	2	3.45522e-05	0.00220443
ORRUF	GO:0006189	P	'de novo' IMP biosynthetic process	2	0.00039166	0.013507
ORSAT	GO:0006952	P	defense response	6	1.91263e-10	2.04304e-08
ORRUF	GO:0006835	P	dicarboxylic acid transport	2	3.53509e-06	0.000300718
ORRUF	GO:0003677	F	DNA binding	46	4.386e-10	7.99506e-08
ORRUF	GO:0015074	P	DNA integration	10	5.74459e-14	1.46602e-11
ORRUF	GO:0006310	P	DNA recombination	10	2.46897e-13	5.25067e-11
ORRUF	GO:0003899	F	DNA-directed RNA polymerase activity	6	0.000105325	0.00516903
ORRUF	GO:0006352	P	DNA-templated transcription, initiation	4	0.00020669	0.00941914
ORSAT	GO:0045156	F	electron transporter, transferring electrons within the cyclic electron transport pathway of photosynthesis activity	3	3.61026e-08	2.65129e-06
ORRUF	GO:0031012	C	extracellular matrix	2	0.00039166	0.013507
ORRUF	GO:0004367	F	glycerol-3-phosphate dehydrogenase [NAD+] activity	2	0.000532444	0.0178789
ORRUF	GO:0015969	P	guanosine tetraphosphate metabolic process	2	0.00113527	0.0321912
ORNIV	GO:0020037	F	heme binding	4	0.0236151	0.0354978
ORSAT	GO:0015078	F	hydrogen ion transmembrane transporter activity	6	4.06946e-11	4.78161e-09
ORNIV	GO:0016788	F	hydrolase activity, acting on ester bonds	2	0.0145677	0.0270281
ORSAT	GO:0005622	C	intracellular	6	0.000158755	0.00621792
ORNIV	GO:0005506	F	iron ion binding	4	0.00690973	0.0190502
ORRUF	GO:0004455	F	ketol-acid reductoisomerase activity	2	6.83202e-05	0.00348706
ORRUF	GO:0015743	P	malate transport	4	1.72086e-05	0.0012199
ORSAT	GO:0016020	C	membrane	9	0.00637587	0.0239383
ORNIV	GO:0008152	P	metabolic process	7	0.000779367	0.0143592
ORSAT	GO:0008152	P	metabolic process	8	0.00717919	0.0239383
ORRUF	GO:0003729	F	mRNA binding	2	0.000902175	0.0261631
ORRUF	GO:0006376	P	mRNA splice site selection	2	0.00039166	0.013507
ORRUF	GO:0008745	F	N-acetylmuramoyl-L-alanine amidase activity	2	3.53509e-06	0.000300718
ORNIV	GO:0051287	F	NAD binding	2	0.00018588	0.0143592
ORSAT	GO:0051287	F	NAD binding	2	0.0015521	0.0196406
ORNIV	GO:0008137	F	NADH dehydrogenase (ubiquinone) activity	3	1.82263e-07	0.000215071
ORSAT	GO:0008137	F	NADH dehydrogenase (ubiquinone) activity	2	2.38061e-05	0.00107585
ORNIV	GO:0003676	F	nucleic acid binding	4	0.0330675	0.044696
ORRUF	GO:0019867	C	outer membrane	3	0.00013833	0.00653738
ORNIV	GO:0055114	P	oxidation-reduction process	12	0.00016754	0.0143592
ORNIV	GO:0016491	F	oxidoreductase activity	4	0.0330675	0.044696
ORSAT	GO:0016614	F	oxidoreductase activity, acting on CH-OH group of donors	2	3.91123e-05	0.00164132
ORNIV	GO:0016705	F	oxidoreductase activity, acting on paired donors, with incorporation or reduction of molecular oxygen	4	0.00410199	0.0177954
ORNIV	GO:0016616	F	oxidoreductase activity, acting on the CH-OH group of donors, NAD or NADP as acceptor	2	0.000818407	0.0143592
ORSAT	GO:0016616	F	oxidoreductase activity, acting on the CH-OH group of donors, NAD or NADP as acceptor	2	0.00207882	0.0196406
ORRUF	GO:0009405	P	pathogenesis	3	2.64615e-07	3.75165e-05
ORRUF	GO:0008658	F	penicillin binding	2	1.39797e-05	0.00111488
ORRUF	GO:0009253	P	peptidoglycan catabolic process	2	3.53509e-06	0.000300718
ORSAT	GO:0004601	F	peroxidase activity	3	0.00880978	0.0239383
ORSAT	GO:0042301	F	phosphate ion binding	4	0	0
ORRUF	GO:0016780	F	phosphotransferase activity, for other substituted phosphate groups	2	0.000701905	0.0213245
ORSAT	GO:0015979	P	photosynthesis	16	1.03767e-24	3.04817e-22
ORSAT	GO:0019684	P	photosynthesis, light reaction	6	5.47112e-13	1.07143e-10
ORSAT	GO:0009767	P	photosynthetic electron transport chain	3	3.61026e-08	2.65129e-06
ORSAT	GO:0009772	P	photosynthetic electron transport in photosystem II	3	3.61026e-08	2.65129e-06
ORSAT	GO:0009521	C	photosystem	3	3.61026e-08	2.65129e-06
ORSAT	GO:0009522	C	photosystem I	2	0.000102308	0.00414523
ORSAT	GO:0009523	C	photosystem II	14	2.18064e-24	5.1245e-22
ORSAT	GO:0009539	C	photosystem II reaction center	8	0	0
ORSAT	GO:0042549	P	photosystem II stabilization	4	2.41927e-12	3.55331e-10
ORRUF	GO:0009289	C	pilus	3	5.35707e-08	8.54452e-06
ORNIV	GO:0030247	F	polysaccharide binding	2	0.00562775	0.0181725
ORRUF	GO:0000272	P	polysaccharide catabolic process	2	0.00140309	0.0372988
ORRUF	GO:0004665	F	prephenate dehydrogenase (NADP+) activity	2	0.0002773	0.011414
ORRUF	GO:0008977	F	prephenate dehydrogenase activity	2	0.0002773	0.011414
ORRUF	GO:0015628	P	protein secretion by the type II secretion system	2	0	0
ORSAT	GO:0050821	P	protein stabilization	4	0	0
ORRUF	GO:0008565	F	protein transporter activity	2	0.00170743	0.0435736
ORSAT	GO:0045263	C	proton-transporting ATP synthase complex, coupling factor F(o)	4	2.41927e-12	3.55331e-10
ORSAT	GO:0042823	P	pyridoxal phosphate biosynthetic process	2	3.85453e-06	0.000188711
ORRUF	GO:0004872	F	receptor activity	4	3.07824e-06	0.000300718
ORRUF	GO:0000150	F	recombinase activity	2	0	0
ORSAT	GO:0010112	P	regulation of systemic acquired resistance	2	4.45194e-07	3.07707e-05
ORSAT	GO:0006979	P	response to oxidative stress	3	0.00810061	0.0239383
ORSAT	GO:0005840	C	ribosome	9	7.20743e-07	4.70485e-05
ORRUF	GO:0016987	F	sigma factor activity	2	0.00039166	0.013507
ORRUF	GO:0003697	F	single-stranded DNA binding	2	0.00170743	0.0435736
ORRUF	GO:0017153	F	sodium:dicarboxylate symporter activity	2	3.53509e-06	0.000300718
ORSAT	GO:0003735	F	structural constituent of ribosome	9	1.0035e-06	5.89556e-05
ORRUF	GO:0008146	F	sulfotransferase activity	5	6.82195e-05	0.00348706
ORRUF	GO:0009228	P	thiamine biosynthetic process	2	0.000701905	0.0213245
ORSAT	GO:0030976	F	thiamine pyrophosphate binding	2	3.91123e-05	0.00164132
ORSAT	GO:0009579	C	thylakoid	2	1.79175e-05	0.00084212
ORRUF	GO:0003713	F	transcription coactivator activity	2	6.83202e-05	0.00348706
ORRUF	GO:0006351	P	transcription, DNA-templated	9	0.000777488	0.0230715
ORNIV	GO:0016747	F	transferase activity, transferring acyl groups other than amino-acyl groups	2	0.0155822	0.0277529
ORNIV	GO:0016758	F	transferase activity, transferring hexosyl groups	2	0.0106876	0.0228882
ORSAT	GO:0006412	P	translation	9	9.40246e-07	5.81468e-05
ORRUF	GO:0006810	P	transport	18	0.0012869	0.0356975
ORRUF	GO:0005215	F	transporter activity	14	0.000301352	0.0120164
ORRUF	GO:0004803	F	transposase activity	2	6.83202e-05	0.00348706
ORRUF	GO:0006313	P	transposition, DNA-mediated	2	6.83202e-05	0.00348706
ORNIV	GO:0005992	P	trehalose biosynthetic process	2	0.000169871	0.0143592
ORSAT	GO:0006568	P	tryptophan metabolic process	2	2.21035e-06	0.000118053
ORSAT	GO:0004834	F	tryptophan synthase activity	2	1.10907e-06	6.20553e-05
ORRUF	GO:0015627	C	type II protein secretion system complex	2	0	0
ORRUF	GO:0006571	P	tyrosine biosynthetic process	2	0.0002773	0.011414
ORRUF	GO:0005685	C	U1 snRNP	2	0.00039166	0.013507
ORSAT	GO:0042819	P	vitamin B6 biosynthetic process	2	3.85453e-06	0.000188711
ORNIV	GO:0008270	F	zinc ion binding	6	0.00688112	0.0190157
Species	PFAM_ID	Catogory	Description	#Gene	P-value	FDR
ORNIV	PF12695	NA	Alpha/beta hydrolase family	8	5.45256e-16	2.04798e-12
ORNIV	PF03108	NA	MuDR family transposase	5	2.80733e-09	5.27217e-06
ORNIV	PF00361	NA	NADH-Ubiquinone/plastoquinone (complex I), various chains	3	4.24859e-08	4.15496e-05
ORNIV	PF01984	NA	Double-stranded DNA-binding domain	2	5.5311e-08	4.15496e-05
ORNIV	PF15277	NA	Exocyst complex component SEC3 N-terminal PIP2 binding PH	2	5.5311e-08	4.15496e-05
ORNIV	PF00832	NA	Ribosomal L39 protein	2	2.20626e-07	0.000138112
ORNIV	PF14476	NA	Petal formation-expressed	2	5.50026e-07	0.00028389
ORNIV	PF00091	NA	Tubulin/FtsZ family, GTPase domain	3	6.04664e-07	0.00028389
ORNIV	PF00984	NA	UDP-glucose/GDP-mannose dehydrogenase family, central domain	2	1.09698e-06	0.000457807
ORNIV	PF00098	NA	Zinc knuckle	4	1.87989e-06	0.000706088
ORNIV	PF00266	NA	Aminotransferase class-V	2	1.18662e-05	0.00405177
ORNIV	PF00982	NA	Glycosyltransferase family 20	2	2.43368e-05	0.00703145
ORNIV	PF13589	NA	Histidine kinase-, DNA gyrase B-, and HSP90-like ATPase	2	5.1254e-05	0.0118844
ORNIV	PF12435	NA	Protein of unknown function (DUF3678)	2	8.07776e-05	0.0118844
ORNIV	PF07992	NA	Pyridine nucleotide-disulphide oxidoreductase	2	0.000187961	0.0118844
ORNIV	PF08100	NA	Dimerisation domain	2	0.000229937	0.0118844
ORNIV	PF06839	NA	GRF zinc finger	2	0.000360192	0.0118844
ORNIV	PF10536	NA	Plant mobile domain	2	0.000390885	0.0118844
ORNIV	PF13456	NA	Reverse transcriptase-like	2	0.0010664	0.0118844
ORNIV	PF00125	NA	Core histone H2A/H2B/H3/H4	2	0.00125544	0.0118844
ORNIV	PF14543	NA	Xylanase inhibitor N-terminal	2	0.00251287	0.0118844
ORNIV	PF07893	NA	Protein of unknown function (DUF1668)	2	0.00379935	0.0118844
ORNIV	PF00067	NA	Cytochrome P450	4	0.00816641	0.0166249
ORNIV	PF13947	NA	Wall-associated receptor kinase galacturonan-binding	2	0.00887255	0.0180527
ORNIV	PF02458	NA	Transferase family	2	0.010012	0.0191928
ORNIV	PF00201	NA	UDP-glucoronosyl and UDP-glucosyl transferase	2	0.0104905	0.0191928
ORNIV	PF00657	NA	GDSL-like Lipase/Acylhydrolase	2	0.012536	0.0208804
ORRUF	PF00239	NA	Resolvase, N terminal domain	2	0	0
ORRUF	PF00877	NA	NlpC/P60 family	2	0	0
ORRUF	PF01526	NA	Tn3 transposase DDE domain	2	0	0
ORRUF	PF02899	NA	Phage integrase, N-terminal SAM-like domain	3	0	0
ORRUF	PF03180	NA	NLPA lipoprotein	2	0	0
ORRUF	PF04827	NA	Plant transposon protein	3	0	0
ORRUF	PF04965	NA	Gene 25-like lysozyme	2	0	0
ORRUF	PF05567	NA	Neisseria PilC beta-propeller domain	2	0	0
ORRUF	PF06995	NA	Phage P2 GpU	2	0	0
ORRUF	PF09684	NA	Phage tail protein (Tail_P2_I)	2	0	0
ORRUF	PF12019	NA	Type II transport protein GspH	2	0	0
ORRUF	PF12684	NA	PDDEXK-like domain of unknown function (DUF3799)	2	0	0
ORRUF	PF12700	NA	HlyD family secretion protein	3	0	0
ORRUF	PF13356	NA	Domain of unknown function (DUF4102)	2	0	0
ORRUF	PF15140	NA	Domain of unknown function (DUF4573)	2	0	0
ORRUF	PF04195	NA	Putative gypsy type transposon	25	9.10429e-23	1.55173e-20
ORRUF	PF13966	NA	zinc-binding in reverse transcriptase	18	1.12097e-16	1.8371e-14
ORRUF	PF12776	NA	Myb/SANT-like DNA-binding domain	14	4.48881e-13	7.08401e-11
ORRUF	PF01112	NA	Asparaginase	5	3.67429e-10	5.59148e-08
ORRUF	PF10536	NA	Plant mobile domain	18	4.38432e-10	6.44193e-08
ORRUF	PF13456	NA	Reverse transcriptase-like	14	6.71185e-10	9.53306e-08
ORRUF	PF14227	NA	gag-polypeptide of LTR copia-type	6	1.59719e-09	2.19536e-07
ORRUF	PF03108	NA	MuDR family transposase	16	4.44441e-09	5.918e-07
ORRUF	PF03140	NA	Plant protein of unknown function	15	9.75975e-09	1.26019e-06
ORRUF	PF13016	NA	Cys-rich Gliadin N-terminal	6	1.01188e-08	1.26813e-06
ORRUF	PF14303	NA	No apical meristem-associated C-terminal domain	9	1.26989e-08	1.546e-06
ORRUF	PF00873	NA	AcrB/AcrD/AcrF family	4	5.61064e-08	6.64082e-06
ORRUF	PF00589	NA	Phage integrase family	4	1.47208e-07	1.69528e-05
ORRUF	PF13147	NA	Amidohydrolase	3	7.01587e-07	7.86701e-05
ORRUF	PF13359	NA	DDE superfamily endonuclease	5	8.11269e-07	8.86364e-05
ORRUF	PF13963	NA	Transposase-associated domain	5	2.25607e-06	0.000240328
ORRUF	PF00114	NA	Pilin (bacterial filament)	2	7.35015e-06	0.00062638
ORRUF	PF00375	NA	Sodium:dicarboxylate symporter family	2	7.35015e-06	0.00062638
ORRUF	PF01464	NA	Transglycosylase SLT domain	2	7.35015e-06	0.00062638
ORRUF	PF01551	NA	Peptidase family M23	2	7.35015e-06	0.00062638
ORRUF	PF01594	NA	Domain of unknown function DUF20	2	7.35015e-06	0.00062638
ORRUF	PF02291	NA	Transcription initiation factor IID, 31kD subunit	2	7.35015e-06	0.00062638
ORRUF	PF03017	NA	TNP1/EN/SPM transposase	2	7.35015e-06	0.00062638
ORRUF	PF04865	NA	Baseplate J-like protein	2	7.35015e-06	0.00062638
ORRUF	PF04984	NA	Phage tail sheath protein	2	7.35015e-06	0.00062638
ORRUF	PF07603	NA	Protein of unknown function (DUF1566)	2	7.35015e-06	0.00062638
ORRUF	PF08711	NA	TFIIS helical bundle-like domain	5	2.59343e-05	0.00216679
ORRUF	PF01381	NA	Helix-turn-helix	2	2.8973e-05	0.00220454
ORRUF	PF02222	NA	ATP-grasp domain	2	2.8973e-05	0.00220454
ORRUF	PF05658	NA	Head domain of trimeric autotransporter adhesin	2	2.8973e-05	0.00220454
ORRUF	PF05954	NA	Phage late control gene D protein (GPD)	2	2.8973e-05	0.00220454
ORRUF	PF15159	NA	Phosphatidylinositol N-acetylglucosaminyltransferase subunit Y	2	2.8973e-05	0.00220454
ORRUF	PF02892	NA	BED zinc finger	7	3.36399e-05	0.00251473
ORRUF	PF04561	NA	RNA polymerase Rpb2, domain 2	3	4.21729e-05	0.00309825
ORRUF	PF11744	NA	Aluminium activated malate transporter	4	5.5196e-05	0.00398628
ORRUF	PF01250	NA	Ribosomal protein S6	2	7.13802e-05	0.00475236
ORRUF	PF07712	NA	Stress up-regulated Nod 19	2	7.13802e-05	0.00475236
ORRUF	PF08211	NA	Cytidine and deoxycytidylate deaminase zinc-binding region	2	7.13802e-05	0.00475236
ORRUF	PF13462	NA	Thioredoxin	2	7.13802e-05	0.00475236
ORRUF	PF14647	NA	FAM91 N-terminus	2	7.13802e-05	0.00475236
ORRUF	PF03004	NA	Plant transposase (Ptta/En/Spm family)	5	0.000116518	0.00763818
ORRUF	PF00528	NA	Binding-protein-dependent transport system inner membrane component	2	0.000140688	0.0085639
ORRUF	PF01058	NA	NADH ubiquinone oxidoreductase, 20 Kd subunit	2	0.000140688	0.0085639
ORRUF	PF05684	NA	Protein of unknown function (DUF819)	2	0.000140688	0.0085639
ORRUF	PF07715	NA	TonB-dependent Receptor Plug Domain	2	0.000140688	0.0085639
ORRUF	PF07991	NA	Acetohydroxy acid isomeroreductase, catalytic domain	2	0.000140688	0.0085639
ORRUF	PF14372	NA	Domain of unknown function (DUF4413)	5	0.000154075	0.00923924
ORRUF	PF13952	NA	Domain of unknown function (DUF4216)	4	0.00015612	0.00923924
ORRUF	PF00685	NA	Sulfotransferase domain	5	0.000257572	0.0150344
ORRUF	PF01593	NA	Flavin containing amine oxidoreductase	4	0.000262612	0.0151215
ORRUF	PF01357	NA	Pollen allergen	7	0.000300277	0.0170597
ORRUF	PF04003	NA	Dip2/Utp12 Family	2	0.000382591	0.0181135
ORRUF	PF06830	NA	Root cap	2	0.000382591	0.0181135
ORRUF	PF14111	NA	Domain of unknown function (DUF4283)	5	0.000409146	0.0191579
ORRUF	PF00079	NA	Serpin (serine protease inhibitor)	4	0.0004809	0.022273
ORRUF	PF00436	NA	Single-strand binding protein family	2	0.000565581	0.0259133
ORRUF	PF00413	NA	Matrixin	2	0.00079629	0.0346224
ORRUF	PF00731	NA	AIR carboxylase	2	0.00079629	0.0346224
ORRUF	PF01027	NA	Inhibitor of apoptosis-promoting Bax1	2	0.00079629	0.0346224
ORRUF	PF03194	NA	LUC7 N_terminus	2	0.00079629	0.0346224
ORRUF	PF12546	NA	Blue/Ultraviolet sensing protein C terminal	2	0.00079629	0.0346224
ORRUF	PF04127	NA	DNA / pantothenate metabolism flavoprotein	2	0.00107908	0.0442248
ORRUF	PF07479	NA	NAD-dependent glycerol-3-phosphate dehydrogenase C-terminus	2	0.00107908	0.0442248
ORRUF	PF05056	NA	Protein of unknown function (DUF674)	3	0.00111043	0.0442248
ORSAT	PF00737	NA	Photosystem II 10 kDa phosphoprotein	4	0	0
ORSAT	PF01737	NA	YCF9	4	0	0
ORSAT	PF02533	NA	Photosystem II 4 kDa reaction centre component	4	0	0
ORSAT	PF06596	NA	Photosystem II reaction centre X protein (PsbX)	2	0	0
ORSAT	PF10839	NA	Protein of unknown function (DUF2647)	6	0	0
ORSAT	PF05754	NA	Domain of unknown function (DUF834)	32	1.48415e-58	9.65194e-56
ORSAT	PF00321	NA	Plant thionin	6	2.51618e-13	1.40259e-10
ORSAT	PF00430	NA	ATP synthase B/B' CF(0)	4	8.97352e-12	4.37683e-09
ORSAT	PF01084	NA	Ribosomal protein S18	3	1.4732e-09	6.38716e-07
ORSAT	PF00237	NA	Ribosomal protein L22p/L17e	3	5.08122e-08	1.80245e-05
ORSAT	PF00253	NA	Ribosomal protein S14p/S29e	3	5.08122e-08	1.80245e-05
ORSAT	PF00124	NA	Photosynthetic reaction centre protein	3	1.01129e-07	3.03544e-05
ORSAT	PF00421	NA	Photosystem II protein	3	1.01129e-07	3.03544e-05
ORSAT	PF00499	NA	NADH-ubiquinone/plastoquinone oxidoreductase chain 6	2	2.40213e-07	5.8582e-05
ORSAT	PF02392	NA	Ycf4	2	2.40213e-07	5.8582e-05
ORSAT	PF07197	NA	Protein of unknown function (DUF1409)	2	2.40213e-07	5.8582e-05
ORSAT	PF00119	NA	ATP synthase A chain	2	9.56433e-07	0.000207333
ORSAT	PF15699	NA	NPR1 interacting	2	9.56433e-07	0.000207333
ORSAT	PF00290	NA	Tryptophan synthase alpha chain	2	2.38009e-06	0.000488795
ORSAT	PF01680	NA	SOR/SNZ family	2	4.73829e-06	0.00092444
ORSAT	PF03732	NA	Retrotransposon gag protein	3	1.97841e-05	0.00367607
ORSAT	PF13920	NA	Zinc finger, C3HC4 type (RING finger)	4	3.42228e-05	0.00606988
ORSAT	PF00177	NA	Ribosomal protein S7p/S5e	2	3.82013e-05	0.00648093
ORSAT	PF04484	NA	Family of unknown function (DUF566)	2	5.07013e-05	0.00824319
ORSAT	PF02776	NA	Thiamine pyrophosphate enzyme, N-terminal TPP binding domain	2	6.56093e-05	0.0102403
ORSAT	PF04852	NA	Protein of unknown function (DUF640)	2	8.31197e-05	0.0120123
ORSAT	PF05199	NA	GMC oxidoreductase	2	8.31197e-05	0.0120123
ORSAT	PF14547	NA	Hydrophobic seed protein	3	9.21474e-05	0.0128414
ORSAT	PF00389	NA	D-isomer specific 2-hydroxyacid dehydrogenase, catalytic domain	2	0.000103423	0.0139158
ORSAT	PF00188	NA	Cysteine-rich secretory protein family	3	0.000124593	0.0162054
ORSAT	PF13016	NA	Cys-rich Gliadin N-terminal	2	0.000338977	0.0180349
ORSAT	PF06839	NA	GRF zinc finger	2	0.00124675	0.0180349
ORSAT	PF12697	NA	Alpha/beta hydrolase family	2	0.00401522	0.0180349
ORSAT	PF03018	NA	Dirigent-like protein	2	0.0063336	0.0182254
ORSAT	PF03514	NA	GRAS domain family	2	0.0063336	0.0182254
ORSAT	PF00332	NA	Glycosyl hydrolases family 17	2	0.00858967	0.0240904
ORSAT	PF07859	NA	alpha/beta hydrolase fold	2	0.00894554	0.0240904
ORSAT	PF14368	NA	Probable lipid transfer	2	0.0096829	0.0240904
ORSAT	PF00141	NA	Peroxidase	3	0.0171729	0.0299849
ORSAT	PF00106	NA	short chain dehydrogenase	2	0.0297288	0.0420752
