# Supplementary material for: SMRT sequencing of the Oryza rufipogon genome reveals the genomic basis of rice adaptation
Source: Commun Biol. 2020 Apr 7;3:167. doi: 10.1038/s42003-020-0890-8 (PMC7138787; doi:10.1038/s42003-020-0890-8)
Supplement: Supplementary file 8 — Supplementary Data 7 [file 42003_2020_890_MOESM8_ESM.xlsx]

## Sheet: Supplementary Data 7
Supplementary Data 7. Summary of lineage-specific gene families identified among O. sativa, O. rufipogon, O. nivara and O. meridionalis.
Species	Status	PFAM_ID	Description	#Gene	P-value	FDR
SAT	Expansion	PF00428	60s Acidic ribosomal protein	3	3.04e-05	0.00395
SAT	Expansion	PF13087	AAA domain	2	0.00202	0.0461
SAT	Expansion	PF01536	Adenosylmethionine decarboxylase	5	1.41e-09	5e-07
SAT	Expansion	PF01263	Aldose 1-epimerase	3	4.33e-05	0.00545
NIV	Expansion	PF12695	Alpha/beta hydrolase family	8	1.01e-26	3.79e-23
SAT	Expansion	PF00306	ATP synthase alpha/beta chain, C terminal domain	4	5.75e-06	0.000935
SAT	Expansion	PF00006	ATP synthase alpha/beta family, nucleotide-binding domain	3	0.000174	0.02
SAT	Expansion	PF00497	Bacterial extracellular solute-binding proteins, family 3	2	0.00453	0.0461
NIV	Contraction	PF07645	Calcium-binding EGF domain	5	0.000164	0.0462
RUF	Expansion	PF07645	Calcium-binding EGF domain	16	1.51e-09	3.07e-07
NIV	Contraction	PF12819	Carbohydrate-binding protein of the ER	5	0.000378	0.0462
SAT	Expansion	PF12819	Carbohydrate-binding protein of the ER	14	6.46e-14	8.4e-11
RUF	Expansion	PF02386	Cation transport protein	8	7.48e-08	1.23e-05
SAT	Expansion	PF12348	CLASP N terminal	3	4.52e-06	0.000767
RUF	Expansion	PF01656	CobQ/CobB/MinD/ParA nucleotide binding domain	3	9.4e-05	0.00954
RUF	Expansion	PF00125	Core histone H2A/H2B/H3/H4	15	5.53e-07	7.14e-05
RUF	Expansion	PF02672	CP12 domain	4	1.71e-05	0.00192
SAT	Expansion	PF13016	Cys-rich Gliadin N-terminal	5	1.05e-06	0.000204
SAT	Expansion	PF00032	Cytochrome b(C-terminal)/b6/petD	3	6.8e-08	1.77e-05
NIV	Contraction	PF00067	Cytochrome P450	13	0.000365	0.0462
RUF	Expansion	PF00067	Cytochrome P450	78	1e-14	3.88e-12
SAT	Expansion	PF00067	Cytochrome P450	13	0.00206	0.0461
NIV	Contraction	PF01453	D-mannose binding lectin	11	1.03e-07	4.31e-05
RUF	Expansion	PF01453	D-mannose binding lectin	27	9.31e-08	1.47e-05
NIV	Contraction	PF08224	Domain of unknown function (DUF1719)	3	1.63e-06	0.000613
RUF	Expansion	PF09322	Domain of unknown function (DUF1979)	36	1.39e-33	9.87e-31
RUF	Expansion	PF13968	Domain of unknown function (DUF4220)	23	8.77e-06	0.00101
RUF	Expansion	PF14111	Domain of unknown function (DUF4283)	10	3.57e-05	0.0038
SAT	Expansion	PF14291	Domain of unknown function (DUF4371)	9	4.71e-12	3.68e-09
RUF	Expansion	PF14365	Domain of unknown function (DUF4409)	10	4.13e-07	5.86e-05
SAT	Expansion	PF05754	Domain of unknown function (DUF834)	5	0.000381	0.0372
SAT	Expansion	PF01266	FAD dependent oxidoreductase	3	8.04e-06	0.00121
RUF	Expansion	PF01151	GNS1/SUR4 family	7	1.89e-08	3.51e-06
RUF	Expansion	PF03514	GRAS domain family	20	1e-10	2.37e-08
RUF	Expansion	PF01493	GXGXG motif	2	0.000513	0.0456
SAT	Expansion	PF05699	hAT family C-terminal dimerisation region	3	0.000106	0.0125
RUF	Expansion	PF14214	Helitron helicase-like domain at N-terminus	27	1.59e-35	1.35e-32
SAT	Contraction	PF14214	Helitron helicase-like domain at N-terminus	2	1.27e-10	2.48e-07
SAT	Expansion	PF00742	Homoserine dehydrogenase	2	1.67e-05	0.00233
RUF	Expansion	PF02301	HORMA domain	7	1.89e-08	3.51e-06
SAT	Expansion	PF01419	Jacalin-like lectin domain	2	0.0103	0.0461
NIV	Contraction	PF00139	Legume lectin domain	20	3.19e-21	5.98e-18
RUF	Expansion	PF00139	Legume lectin domain	26	2.07e-11	5.89e-09
NIV	Contraction	PF13855	Leucine rich repeat	29	5.31e-14	3.32e-11
NIV	Contraction	PF00560	Leucine Rich Repeat	15	0.00021	0.0462
NIV	Contraction	PF13504	Leucine rich repeat	3	0.0041	0.0462
RUF	Expansion	PF00560	Leucine Rich Repeat	62	1.07e-07	1.63e-05
RUF	Expansion	PF13855	Leucine rich repeat	56	1.49e-06	0.000181
NIV	Contraction	PF08263	Leucine rich repeat N-terminal domain	15	1.82e-06	0.000622
NIV	Contraction	PF12799	Leucine Rich repeats (2 copies)	10	0.000198	0.0462
RUF	Expansion	PF12799	Leucine Rich repeats (2 copies)	35	5.47e-07	7.14e-05
NIV	Contraction	PF00060	Ligand-gated ion channel	2	0.00105	0.0462
SAT	Expansion	PF00060	Ligand-gated ion channel	3	0.000217	0.0242
SAT	Expansion	PF08311	Mad3/BUB1 homology region 1	2	4.23e-06	0.00075
SAT	Expansion	PF07690	Major Facilitator Superfamily	10	2.96e-10	1.44e-07
SAT	Expansion	PF01554	MatE	6	2.9e-05	0.0039
SAT	Expansion	PF03999	Microtubule associated protein (MAP65/ASE1 family)	2	0.000466	0.0444
RUF	Expansion	PF03108	MuDR family transposase	40	1.27e-19	5.41e-17
RUF	Expansion	PF10551	MULE transposase domain	24	3.32e-11	8.83e-09
SAT	Expansion	PF12776	Myb/SANT-like DNA-binding domain	6	4.12e-07	8.92e-05
SAT	Expansion	PF01370	NAD dependent epimerase/dehydratase family	7	1.12e-05	0.00162
NIV	Contraction	PF00931	NB-ARC domain	36	9.78e-16	9.18e-13
RUF	Expansion	PF00931	NB-ARC domain	218	6.27e-100	6.68e-97
SAT	Expansion	PF00931	NB-ARC domain	85	1.23e-64	2.39e-61
RUF	Expansion	PF14303	No apical meristem-associated C-terminal domain	8	0.00039	0.0366
SAT	Expansion	PF14303	No apical meristem-associated C-terminal domain	3	0.000327	0.0327
RUF	Expansion	PF03169	OPT oligopeptide transporter protein	26	3.36e-24	2.04e-21
NIV	Contraction	PF08276	PAN-like domain	15	2.99e-15	2.25e-12
RUF	Expansion	PF08276	PAN-like domain	25	1.19e-09	2.66e-07
SAT	Expansion	PF00141	Peroxidase	13	2.94e-07	7.17e-05
SAT	Expansion	PF00124	Photosynthetic reaction centre protein	5	4.76e-10	2.06e-07
SAT	Expansion	PF00223	Photosystem I psaA/psaB protein	8	0	0
RUF	Expansion	PF05970	PIF1-like helicase	19	8.7e-20	4.12e-17
RUF	Expansion	PF10536	Plant mobile domain	44	2.64e-21	1.4e-18
SAT	Contraction	PF10536	Plant mobile domain	2	4.13e-07	0.000403
SAT	Expansion	PF10536	Plant mobile domain	4	7.89e-05	0.00962
SAT	Expansion	PF00321	Plant thionin	6	2.06e-10	1.15e-07
RUF	Expansion	PF03004	Plant transposase (Ptta/En/Spm family)	11	4.52e-07	6.21e-05
SAT	Expansion	PF04928	Poly(A) polymerase central domain	2	0.000834	0.0461
RUF	Expansion	PF11831	pre-mRNA splicing factor component	2	0	0
NIV	Contraction	PF00069	Protein kinase domain	70	2.92e-27	1.1e-23
RUF	Expansion	PF00069	Protein kinase domain	133	4.76e-08	8.12e-06
SAT	Expansion	PF00069	Protein kinase domain	30	0.000487	0.0452
SAT	Expansion	PF07762	Protein of unknown function (DUF1618)	7	0.000258	0.0269
RUF	Expansion	PF11145	Protein of unknown function (DUF2921)	8	1.39e-09	2.96e-07
SAT	Expansion	PF12425	Protein of unknown function (DUF3673)	5	4.7e-08	1.53e-05
RUF	Expansion	PF12527	Protein of unknown function (DUF3727)	3	3.27e-05	0.00357
SAT	Contraction	PF04578	Protein of unknown function, DUF594	2	1.99e-05	0.00161
NIV	Contraction	PF07714	Protein tyrosine kinase	38	2.68e-19	3.35e-16
RUF	Expansion	PF04195	Putative gypsy type transposon	25	1.1e-12	3.89e-10
RUF	Expansion	PF01170	Putative RNA methylase family UPF0020	3	6.81e-06	0.000806
NIV	Contraction	PF01094	Receptor family ligand binding region	2	0.00105	0.0462
SAT	Expansion	PF00346	Respiratory-chain NADH dehydrogenase, 49 Kd subunit	3	6.8e-08	1.77e-05
RUF	Expansion	PF00078	Reverse transcriptase (RNA-dependent DNA polymerase)	11	5.2e-05	0.0054
SAT	Expansion	PF07727	Reverse transcriptase (RNA-dependent DNA polymerase)	3	6.8e-08	1.77e-05
NIV	Expansion	PF00832	Ribosomal L39 protein	2	2.42e-10	4.54e-07
SAT	Expansion	PF00252	Ribosomal protein L16p/L10e	5	1.41e-09	5e-07
SAT	Expansion	PF00237	Ribosomal protein L22p/L17e	3	2.29e-06	0.000426
RUF	Expansion	PF01246	Ribosomal protein L24e	3	0.000404	0.0366
RUF	Expansion	PF01247	Ribosomal protein L35Ae	3	0.00021	0.0204
SAT	Expansion	PF00203	Ribosomal protein S19	6	2.2e-12	2.15e-09
SAT	Expansion	PF00318	Ribosomal protein S2	3	8.04e-06	0.00121
SAT	Expansion	PF00410	Ribosomal protein S8	3	9.94e-07	0.000204
RUF	Expansion	PF00101	Ribulose bisphosphate carboxylase, small chain	3	0.000404	0.0366
RUF	Expansion	PF09133	SANTA (SANT Associated)	2	0	0
NIV	Contraction	PF00954	S-locus glycoprotein family	10	2.85e-08	1.34e-05
RUF	Expansion	PF00954	S-locus glycoprotein family	24	3.3e-08	5.86e-06
RUF	Expansion	PF00862	Sucrose synthase	9	1.21e-07	1.78e-05
RUF	Expansion	PF00083	Sugar (and other) transporter	34	8.09e-12	2.46e-09
SAT	Expansion	PF01103	Surface antigen	2	0.000223	0.0242
SAT	Expansion	PF07719	Tetratricopeptide repeat	4	0.000705	0.0461
SAT	Expansion	PF00290	Tryptophan synthase alpha chain	3	3.36e-07	7.71e-05
NIV	Contraction	PF00201	UDP-glucoronosyl and UDP-glucosyl transferase	8	6.53e-05	0.0204
RUF	Expansion	PF00201	UDP-glucoronosyl and UDP-glucosyl transferase	25	0.000179	0.0178
RUF	Expansion	PF02902	Ulp1 protease family, C-terminal catalytic domain	22	4.74e-11	1.19e-08
SAT	Expansion	PF02902	Ulp1 protease family, C-terminal catalytic domain	12	5.03e-11	3.27e-08
NIV	Contraction	PF13947	Wall-associated receptor kinase galacturonan-binding	15	8.09e-12	4.34e-09
RUF	Expansion	PF13947	Wall-associated receptor kinase galacturonan-binding	27	1.36e-06	0.00017
SAT	Expansion	PF13920	Zinc finger, C3HC4 type (RING finger)	3	0.0154	0.0461
RUF	Expansion	PF13966	zinc-binding in reverse transcriptase	21	5.24e-12	1.72e-09
