# Supplementary material for: SMRT sequencing of the Oryza rufipogon genome reveals the genomic basis of rice adaptation
Source: Commun Biol. 2020 Apr 7;3:167. doi: 10.1038/s42003-020-0890-8 (PMC7138787; doi:10.1038/s42003-020-0890-8)
Supplement: Supplementary file 9 — Supplementary Data 8 [file 42003_2020_890_MOESM9_ESM.xlsx]

## Sheet: Supplementary Data 8
Supplementary Data 8. Comparison of functional enrichment of expanded and contracted gene families in the RUF, NIV and SAT genomes.
GO ID	ORNIV	ORRUF	ORSAT	Description
GO:0005234	-1	0	0	extracellular-glutamate-gated ion channel activity
GO:0005509	-1	0	0	calcium ion binding
GO:0004970	-1	0	1	ionotropic glutamate receptor activity
GO:0005524	-1	1	-1	ATP binding
GO:0005515	-1	1	0	protein binding
GO:0030246	-1	1	0	carbohydrate binding
GO:0030247	-1	1	0	polysaccharide binding
GO:0048544	-1	1	0	recognition of pollen
GO:0004672	-1	1	1	protein kinase activity
GO:0006468	-1	1	1	protein phosphorylation
GO:0043531	-1	1	1	ADP binding
GO:0080019	0	-1	0	fatty-acyl-CoA reductase (alcohol-forming) activity
GO:0003676	0	0	-1	nucleic acid binding
GO:0003677	0	0	-1	DNA binding
GO:0003723	0	0	-1	RNA binding
GO:0004525	0	0	-1	ribonuclease III activity
GO:0006396	0	0	-1	RNA processing
GO:0008270	0	0	-1	zinc ion binding
GO:0016787	0	0	-1	hydrolase activity
GO:0000275	0	0	1	mitochondrial proton-transporting ATP synthase complex, catalytic core F(1)
GO:0000910	0	0	1	cytokinesis
GO:0004014	0	0	1	adenosylmethionine decarboxylase activity
GO:0004601	0	0	1	peroxidase activity
GO:0004652	0	0	1	polynucleotide adenylyltransferase activity
GO:0004834	0	0	1	tryptophan synthase activity
GO:0006520	0	0	1	cellular amino acid metabolic process
GO:0006568	0	0	1	tryptophan metabolic process
GO:0006597	0	0	1	spermine biosynthetic process
GO:0006754	0	0	1	ATP biosynthetic process
GO:0006855	0	0	1	drug transmembrane transport
GO:0006952	0	0	1	defense response
GO:0006979	0	0	1	response to oxidative stress
GO:0008295	0	0	1	spermidine biosynthetic process
GO:0009522	0	0	1	photosystem I
GO:0009579	0	0	1	thylakoid
GO:0009772	0	0	1	photosynthetic electron transport in photosystem II
GO:0015238	0	0	1	drug transmembrane transporter activity
GO:0015297	0	0	1	antiporter activity
GO:0015979	0	0	1	photosynthesis
GO:0015991	0	0	1	ATP hydrolysis coupled proton transport
GO:0015992	0	0	1	proton transport
GO:0016651	0	0	1	oxidoreductase activity, acting on NAD(P)H
GO:0016820	0	0	1	hydrolase activity, acting on acid anhydrides, catalyzing transmembrane movement of substances
GO:0016853	0	0	1	isomerase activity
GO:0019684	0	0	1	photosynthesis, light reaction
GO:0019867	0	0	1	outer membrane
GO:0033178	0	0	1	proton-transporting two-sector ATPase complex, catalytic domain
GO:0042254	0	0	1	ribosome biogenesis
GO:0043631	0	0	1	RNA polyadenylation
GO:0045156	0	0	1	electron transporter, transferring electrons within the cyclic electron transport pathway of photosynthesis activity
GO:0046034	0	0	1	ATP metabolic process
GO:0048038	0	0	1	quinone binding
GO:0050662	0	0	1	coenzyme binding
GO:0000723	0	1	0	telomere maintenance
GO:0002161	0	1	0	aminoacyl-tRNA editing activity
GO:0003678	0	1	0	DNA helicase activity
GO:0003964	0	1	0	RNA-directed DNA polymerase activity
GO:0005506	0	1	0	iron ion binding
GO:0005985	0	1	0	sucrose metabolic process
GO:0006278	0	1	0	RNA-dependent DNA replication
GO:0006281	0	1	0	DNA repair
GO:0006508	0	1	0	proteolysis
GO:0006537	0	1	0	glutamate biosynthetic process
GO:0008324	0	1	0	cation transmembrane transporter activity
GO:0015930	0	1	0	glutamate synthase activity
GO:0016620	0	1	0	oxidoreductase activity, acting on the aldehyde or oxo group of donors, NAD or NADP as acceptor
GO:0016638	0	1	0	oxidoreductase activity, acting on the CH-NH2 group of donors
GO:0016705	0	1	0	oxidoreductase activity, acting on paired donors, with incorporation or reduction of molecular oxygen
GO:0019538	0	1	0	protein metabolic process
GO:0022857	0	1	0	transmembrane transporter activity
GO:0042802	0	1	0	identical protein binding
GO:0043086	0	1	0	negative regulation of catalytic activity
GO:0008234	0	1	1	cysteine-type peptidase activity
GO:0020037	0	1	1	heme binding
GO:0005622	1	0	0	intracellular
GO:0003735	1	0	1	structural constituent of ribosome
GO:0005840	1	0	1	ribosome
GO:0006412	1	0	1	translation
PFAM ID	ORNIV	ORRUF	ORSAT	Description
PF01094	-1	0	0	Receptor family ligand binding region
PF07714	-1	0	0	Protein tyrosine kinase
PF08224	-1	0	0	Domain of unknown function (DUF1719)
PF08263	-1	0	0	Leucine rich repeat N-terminal domain
PF13504	-1	0	0	Leucine rich repeat
PF00060	-1	0	1	Ligand-gated ion channel
PF00428	-1	0	1	60s Acidic ribosomal protein
PF12819	-1	0	1	Carbohydrate-binding protein of the ER
PF00139	-1	1	0	Legume lectin domain
PF00201	-1	1	0	UDP-glucoronosyl and UDP-glucosyl transferase
PF00560	-1	1	0	Leucine Rich Repeat
PF00954	-1	1	0	S-locus glycoprotein family
PF01453	-1	1	0	D-mannose binding lectin
PF07645	-1	1	0	Calcium-binding EGF domain
PF08276	-1	1	0	PAN-like domain
PF12799	-1	1	0	Leucine Rich repeats (2 copies)
PF13855	-1	1	0	Leucine rich repeat
PF13947	-1	1	0	Wall-associated receptor kinase galacturonan-binding
PF00067	-1	1	1	Cytochrome P450
PF00069	-1	1	1	Protein kinase domain
PF00931	-1	1	1	NB-ARC domain
PF03015	0	-1	0	Male sterility protein
PF07993	0	-1	0	Male sterility protein
PF13962	0	-1	0	Domain of unknown function
PF14476	0	-1	0	Petal formation-expressed
PF00076	0	0	-1	RNA recognition motif. (a.k.a. RRM, RBD, or RNP domain)
PF00176	0	0	-1	SNF2 family N-terminal domain
PF01535	0	0	-1	PPR repeat
PF02170	0	0	-1	PAZ domain
PF02889	0	0	-1	Sec63 Brl domain
PF04578	0	0	-1	Protein of unknown function, DUF594
PF04851	0	0	-1	Type III restriction enzyme, res subunit
PF12796	0	0	-1	Ankyrin repeats (3 copies)
PF00006	0	0	1	ATP synthase alpha/beta family, nucleotide-binding domain
PF00032	0	0	1	Cytochrome b(C-terminal)/b6/petD
PF00124	0	0	1	Photosynthetic reaction centre protein
PF00141	0	0	1	Peroxidase
PF00203	0	0	1	Ribosomal protein S19
PF00223	0	0	1	Photosystem I psaA/psaB protein
PF00237	0	0	1	Ribosomal protein L22p/L17e
PF00252	0	0	1	Ribosomal protein L16p/L10e
PF00290	0	0	1	Tryptophan synthase alpha chain
PF00306	0	0	1	ATP synthase alpha/beta chain, C terminal domain
PF00318	0	0	1	Ribosomal protein S2
PF00321	0	0	1	Plant thionin
PF00346	0	0	1	Respiratory-chain NADH dehydrogenase, 49 Kd subunit
PF00410	0	0	1	Ribosomal protein S8
PF00497	0	0	1	Bacterial extracellular solute-binding proteins, family 3
PF00656	0	0	1	Caspase domain
PF00742	0	0	1	Homoserine dehydrogenase
PF01103	0	0	1	Surface antigen
PF01263	0	0	1	Aldose 1-epimerase
PF01266	0	0	1	FAD dependent oxidoreductase
PF01370	0	0	1	NAD dependent epimerase/dehydratase family
PF01419	0	0	1	Jacalin-like lectin domain
PF01536	0	0	1	Adenosylmethionine decarboxylase
PF01554	0	0	1	MatE
PF02260	0	0	1	FATC domain
PF03999	0	0	1	Microtubule associated protein (MAP65/ASE1 family)
PF04928	0	0	1	Poly(A) polymerase central domain
PF05055	0	0	1	Protein of unknown function (DUF677)
PF05699	0	0	1	hAT family C-terminal dimerisation region
PF05754	0	0	1	Domain of unknown function (DUF834)
PF07690	0	0	1	Major Facilitator Superfamily
PF07719	0	0	1	Tetratricopeptide repeat
PF07727	0	0	1	Reverse transcriptase (RNA-dependent DNA polymerase)
PF07762	0	0	1	Protein of unknown function (DUF1618)
PF08132	0	0	1	S-adenosyl-l-methionine decarboxylase leader peptide
PF08311	0	0	1	Mad3/BUB1 homology region 1
PF12348	0	0	1	CLASP N terminal
PF12425	0	0	1	Protein of unknown function (DUF3673)
PF12776	0	0	1	Myb/SANT-like DNA-binding domain
PF13016	0	0	1	Cys-rich Gliadin N-terminal
PF13087	0	0	1	AAA domain
PF13606	0	0	1	Ankyrin repeat
PF13920	0	0	1	Zinc finger, C3HC4 type (RING finger)
PF14291	0	0	1	Domain of unknown function (DUF4371)
PF14214	0	1	-1	Helitron helicase-like domain at N-terminus
PF00078	0	1	0	Reverse transcriptase (RNA-dependent DNA polymerase)
PF00083	0	1	0	Sugar (and other) transporter
PF00101	0	1	0	Ribulose bisphosphate carboxylase, small chain
PF00125	0	1	0	Core histone H2A/H2B/H3/H4
PF00862	0	1	0	Sucrose synthase
PF01151	0	1	0	GNS1/SUR4 family
PF01170	0	1	0	Putative RNA methylase family UPF0020
PF01246	0	1	0	Ribosomal protein L24e
PF01247	0	1	0	Ribosomal protein L35Ae
PF01493	0	1	0	GXGXG motif
PF01656	0	1	0	CobQ/CobB/MinD/ParA nucleotide binding domain
PF02301	0	1	0	HORMA domain
PF02386	0	1	0	Cation transport protein
PF02672	0	1	0	CP12 domain
PF03004	0	1	0	Plant transposase (Ptta/En/Spm family)
PF03108	0	1	0	MuDR family transposase
PF03169	0	1	0	OPT oligopeptide transporter protein
PF03514	0	1	0	GRAS domain family
PF04195	0	1	0	Putative gypsy type transposon
PF05970	0	1	0	PIF1-like helicase
PF09133	0	1	0	SANTA (SANT Associated)
PF09322	0	1	0	Domain of unknown function (DUF1979)
PF10536	0	1	0	Plant mobile domain
PF10551	0	1	0	MULE transposase domain
PF11145	0	1	0	Protein of unknown function (DUF2921)
PF11831	0	1	0	pre-mRNA splicing factor component
PF12527	0	1	0	Protein of unknown function (DUF3727)
PF13358	0	1	0	DDE superfamily endonuclease
PF13966	0	1	0	zinc-binding in reverse transcriptase
PF13968	0	1	0	Domain of unknown function (DUF4220)
PF14111	0	1	0	Domain of unknown function (DUF4283)
PF14365	0	1	0	Domain of unknown function (DUF4409)
PF02902	0	1	1	Ulp1 protease family, C-terminal catalytic domain
PF14303	0	1	1	No apical meristem-associated C-terminal domain
PF00832	1	0	0	Ribosomal L39 protein
PF12695	1	0	0	Alpha/beta hydrolase family
