# Supplementary material for: SMRT sequencing of the Oryza rufipogon genome reveals the genomic basis of rice adaptation
Source: Commun Biol. 2020 Apr 7;3:167. doi: 10.1038/s42003-020-0890-8 (PMC7138787; doi:10.1038/s42003-020-0890-8)
Supplement: Supplementary file 10 — Supplementary Data 9 [file 42003_2020_890_MOESM10_ESM.xlsx]

## Sheet: a
Supplementary Data 9. List of positively selected genes.
a. List of positively selected genes in the three AA-genome Oryza species based on site-model.
GF_#	MSU_LOC	Model_null	lnL(l)1	Estimates of parameters	Model_A	lnL(l)2	2Δl	P-value	FDR	Estimates of parameters	Positively selected sites (Bayes Empirical Bayes (BEB) analysis)
16233	LOC_Os06g51500.1	M1a(neutral)	-2074.07	w0=0.00000,w1=1.00000,p0=0.63445,p1=0.36555	M2a(selection)	-2049.29	49.5736	1.71881e-11	9.86027e-11	w0=0.44573,w1=1.00000,p0=0.95546,p1=0.00000	345 I 0.979* 9.845+-1.524;419 E 0.997** 10.015+-0.896;420 D 0.978* 9.836+-1.549;421 V 0.985* 9.899+-1.359;424 V 0.989* 9.938+-1.225;425 E 0.997** 10.014+-0.901;428 N 0.976* 9.817+-1.602;431 E 0.978* 9.841+-1.535;432 L 0.983* 9.884+-1.407;438 W 0.980* 9.857+-1.489
16242	LOC_Os01g48220.1	M1a(neutral)	-2217.1	w0=0.00000,w1=1.00000,p0=0.78338,p1=0.21662	M2a(selection)	-2193.24	47.7084	4.36776e-11	2.42446e-10	w0=0.19317,w1=1.00000,p0=0.97838,p1=0.00218	46 G 0.988* 9.860+-1.283;47 S 0.994** 9.912+-1.085;50 P 0.994** 9.914+-1.079;52 G 0.996** 9.928+-1.018;348 T 0.964* 9.639+-1.883
16245	LOC_Os05g43780.1	M1a(neutral)	-525.683	w0=0.00000,w1=1.00000,p0=0.74584,p1=0.25416	M2a(selection)	-495.622	60.1211	8.8078e-14	6.26351e-13	w0=0.00000,w1=1.00000,p0=0.80677,p1=0.00000	72 Q 0.999** 10.338+-0.508;74 S 0.996** 10.306+-0.746;76 S 0.996** 10.312+-0.711;77 S 0.999** 10.337+-0.518;81 N 0.994** 10.289+-0.848;82 P 0.999** 10.336+-0.524;83 A 0.998** 10.332+-0.563;85 S 0.996** 10.310+-0.719;86 Q 0.994** 10.292+-0.830;88 S 0.989* 10.240+-1.082;91 T 0.981* 10.161+-1.393
16255	LOC_Os06g46920.1	M1a(neutral)	-1627.82	w0=0.00000,w1=1.00000,p0=0.77407,p1=0.22593	M2a(selection)	-1621.62	12.4112	0.00201805	0.00494862	w0=0.00000,w1=1.00000,p0=0.85879,p1=0.00000	36 R 0.959* 5.631+-2.047
16259	LOC_Os03g15900.2	M1a(neutral)	-4255.37	w0=0.00000,w1=1.00000,p0=0.82991,p1=0.17009	M2a(selection)	-4223.41	63.9276	1.3131e-14	1.01208e-13	w0=0.10276,w1=1.00000,p0=0.98957,p1=0.00000	879 S 0.995** 9.900+-1.066;881 S 0.979* 9.758+-1.545;882 S 0.978* 9.747+-1.575;888 S 0.987* 9.823+-1.357;890 Q 0.997** 9.919+-0.980;892 T 0.978* 9.747+-1.577
16265	LOC_Os03g27210.1	M1a(neutral)	-1267.93	w0=0.00000,w1=1.00000,p0=0.91419,p1=0.08581	M2a(selection)	-1263.68	8.50857	0.0142032	0.0309433	w0=0.01442,w1=1.00000,p0=0.95598,p1=0.00000	4 D 0.979* 6.812+-2.152
16287	LOC_Os05g05720.1	M1a(neutral)	-2900.2	w0=0.00000,w1=1.00000,p0=0.73067,p1=0.26933	M2a(selection)	-2831.73	136.929	1.84612e-30	6.82159e-29	w0=0.08539,w1=1.00000,p0=0.90087,p1=0.00000	357 S 0.994** 10.426+-0.730;358 Q 0.991** 10.392+-0.922;359 T 0.992** 10.408+-0.840;360 S 0.998** 10.463+-0.431;361 G 0.997** 10.452+-0.536;362 E 0.994** 10.419+-0.772;365 N 0.999** 10.471+-0.329;366 L 0.998** 10.458+-0.484;367 G 0.978* 10.261+-1.454;368 P 0.985* 10.329+-1.217;369 I 0.995** 10.430+-0.702;372 L 0.995** 10.431+-0.696;375 I 0.997** 10.453+-0.524;376 E 0.978* 10.270+-1.423;377 S 0.99…
16290	LOC_Os03g12660.1	M1a(neutral)	-2082.24	w0=0.00000,w1=1.00000,p0=0.85121,p1=0.14879	M2a(selection)	-2057.07	50.3433	1.16976e-11	6.82481e-11	w0=0.00000,w1=1.00000,p0=0.00000,p1=0.97558	40 W 0.976* 9.589+-1.686;42 G 0.977* 9.602+-1.653;46 P 0.975* 9.586+-1.693;47 G 0.977* 9.597+-1.665;51 W 0.998** 9.781+-1.087;52 P 0.997** 9.779+-1.094
16301	LOC_Os04g56710.1	M1a(neutral)	-603.254	w0=0.00000,w1=1.00000,p0=0.65388,p1=0.34612	M2a(selection)	-586.162	34.183	3.77801e-08	1.58215e-07	w0=0.00000,w1=1.00000,p0=0.57004,p1=0.39423	1 M 1.000** 9.728+-1.003;3 R 0.973* 9.486+-1.741;4 Q 0.995** 9.682+-1.186;5 Q 1.000** 9.728+-1.004
16307	LOC_Os12g39830.1	M1a(neutral)	-725.111	w0=0.00000,w1=1.00000,p0=0.70152,p1=0.29848	M2a(selection)	-713.256	23.7102	7.10219e-06	2.28397e-05	w0=0.00000,w1=1.00000,p0=0.83804,p1=0.00004	1 E 0.951* 9.030+-2.187;2 Q 0.966* 9.155+-1.955;3 M 0.957* 9.077+-2.103;4 V 0.980* 9.276+-1.698;6 K 0.962* 9.124+-2.016;7 E 0.990** 9.362+-1.473;9 S 0.991** 9.369+-1.452;10 F 0.968* 9.174+-1.918;12 C 0.992** 9.375+-1.436;20 A 0.966* 9.154+-1.958
16313	LOC_Os03g04310.1	M1a(neutral)	-1212.68	w0=0.00000,w1=1.00000,p0=0.84102,p1=0.15898	M2a(selection)	-1183.24	58.8706	1.64592e-13	1.15306e-12	w0=0.00000,w1=1.00000,p0=0.89689,p1=0.00000	84 P 0.997** 10.328+-0.619;85 R 0.999** 10.340+-0.522;88 V 0.999** 10.340+-0.522;89 E 0.998** 10.329+-0.612;94 R 0.993** 10.287+-0.888;95 E 0.995** 10.305+-0.773;97 A 0.985* 10.215+-1.198;98 S 0.999** 10.347+-0.454;99 Q 0.993** 10.287+-0.883;100 A 0.961* 9.986+-1.865;105 A 0.996** 10.315+-0.710;107 A 0.991** 10.272+-0.951;108 P 0.995** 10.307+-0.763
16315	LOC_Os07g49070.1	M1a(neutral)	-488.524	w0=0.00000,w1=1.00000,p0=0.71311,p1=0.28689	M2a(selection)	-481.457	14.1351	0.000852326	0.00218979	w0=0.04752,w1=1.00000,p0=0.88161,p1=0.00000	87 E 0.965* 8.883+-2.100;89 A 0.976* 8.971+-1.929;90 S 0.987* 9.057+-1.746
16316	LOC_Os05g28470.1	M1a(neutral)	-830.611	w0=0.00000,w1=1.00000,p0=0.76671,p1=0.23329	M2a(selection)	-808.354	44.514	2.15731e-10	1.13086e-09	w0=0.00000,w1=1.00000,p0=0.00000,p1=0.91095	156 V 0.991** 9.965+-1.141;158 R 0.989* 9.945+-1.216;159 N 0.959* 9.673+-1.960;160 S 0.989* 9.950+-1.200;161 G 0.999** 10.033+-0.830;163 Y 0.997** 10.020+-0.900;165 K 0.966* 9.731+-1.830;167 R 0.988* 9.934+-1.255;168 H 0.988* 9.932+-1.263
16327	LOC_Os08g01600.1	M1a(neutral)	-1719.99	w0=0.00000,w1=1.00000,p0=0.80383,p1=0.19617	M2a(selection)	-1686.95	66.0847	4.46571e-15	3.60412e-14	w0=0.16366,w1=1.00000,p0=0.96342,p1=0.00005	1 F 1.000** 10.219+-0.587;2 N 1.000** 10.218+-0.593;3 L 0.997** 10.196+-0.748;4 T 0.997** 10.198+-0.737;5 S 0.999** 10.216+-0.611;6 R 0.979* 10.029+-1.440;11 I 0.962* 9.870+-1.859;12 I 0.963* 9.880+-1.836;13 L 0.979* 10.025+-1.452;14 G 0.979* 10.029+-1.440;15 S 0.987* 10.100+-1.198
6553	LOC_Os11g06680.1	M1a(neutral)	-3552.12	w0=0.00000,w1=1.00000,p0=0.68382,p1=0.31618	M2a(selection)	-3542.57	19.0901	7.15562e-05	0.000209066	w0=0.00000,w1=1.00000,p0=0.94406,p1=0.00000	1 M 0.956* 8.652+-2.257;160 Q 0.951* 8.618+-2.310;360 P 0.958* 8.670+-2.229;549 A 0.952* 8.623+-2.303
6557	LOC_Os01g68830.1	M1a(neutral)	-2428.86	w0=0.00000,w1=1.00000,p0=0.87432,p1=0.12568	M2a(selection)	-2339.23	179.253	1.19022e-39	8.30729e-38	w0=0.17722,w1=1.00000,p0=0.96738,p1=0.00000	1 M 0.968* 10.173+-1.683;2 I 1.000** 10.478+-0.150;3 R 1.000** 10.475+-0.212;4 L 1.000** 10.478+-0.154;5 I 1.000** 10.478+-0.151;6 E 1.000** 10.478+-0.151;7 I 0.995** 10.432+-0.672;8 C 1.000** 10.477+-0.156;9 V 1.000** 10.478+-0.150;11 V 0.999** 10.471+-0.291;12 A 0.998** 10.459+-0.452;14 A 0.980* 10.283+-1.356;16 Q 0.997** 10.454+-0.499;17 G 0.979* 10.276+-1.379;18 H 0.975* 10.244+-1.482
6560	LOC_Os07g04590.1	M1a(neutral)	-1715.27	w0=0.00000,w1=1.00000,p0=0.61200,p1=0.38800	M2a(selection)	-1700.03	30.4846	2.40079e-07	9.15848e-07	w0=0.07529,w1=1.00000,p0=0.73802,p1=0.00000	29 L 0.987* 4.517+-0.982;30 A 0.971* 4.450+-1.067;32 M 0.951* 4.377+-1.167;33 A 0.993** 4.540+-0.946;34 A 0.979* 4.486+-1.030;37 H 0.962* 4.419+-1.107;43 Q 0.956* 4.394+-1.137;44 D 0.956* 4.398+-1.141;148 H 0.989* 4.526+-0.968;219 C 0.995** 4.545+-0.937;220 R 0.969* 4.445+-1.085;221 T 0.995** 4.546+-0.936;223 A 0.979* 4.488+-1.025
6564	LOC_Os07g08050.1	M1a(neutral)	-3367.4	w0=0.00000,w1=1.00000,p0=0.71918,p1=0.28082	M2a(selection)	-3335.81	63.1936	1.89529e-14	1.43153e-13	w0=0.00877,w1=1.00000,p0=0.90157,p1=0.00000	3 P 0.995** 9.938+-1.068;7 N 0.980* 9.802+-1.524;12 S 0.984* 9.839+-1.415;16 M 0.960* 9.624+-1.949;17 S 0.976* 9.769+-1.610;19 T 0.990** 9.896+-1.228;20 R 0.992** 9.917+-1.149;24 L 0.978* 9.783+-1.575;26 R 0.959* 9.609+-1.992;340 V 0.969* 9.703+-1.775;394 I 0.952* 9.545+-2.105;646 Q 0.959* 9.608+-1.982;653 L 0.994** 9.930+-1.102;654 A 0.965* 9.672+-1.846;661 E 0.995** 9.946+-1.034;662 F 0.960* 9.…
6569	LOC_Os06g46380.1	M1a(neutral)	-3168.1	w0=0.00000,w1=1.00000,p0=0.73064,p1=0.26936	M2a(selection)	-3158.31	19.5733	5.61955e-05	0.000166118	w0=0.23040,w1=1.00000,p0=0.98649,p1=0.00000	1 M 0.986* 8.848+-1.831;3 G 0.950* 8.574+-2.328;4 R 0.977* 8.785+-1.967
6585	LOC_Os07g46400.1	M1a(neutral)	-1675.61	w0=0.00000,w1=1.00000,p0=0.64211,p1=0.35789	M2a(selection)	-1667.29	16.6305	0.000244759	0.000676317	w0=0.04349,w1=1.00000,p0=0.58866,p1=0.40536	337 A 0.990* 7.997+-2.149;339 V 0.975* 7.906+-2.292
6589	LOC_Os07g37800.1	M1a(neutral)	-1876.23	w0=0.00000,w1=1.00000,p0=0.78064,p1=0.21936	M2a(selection)	-1854.19	44.0942	2.66107e-10	1.37391e-09	w0=0.31416,w1=1.00000,p0=0.99517,p1=0.00000	1 P 1.000** 9.411+-1.281;2 E 0.998** 9.394+-1.341
6591	LOC_Os02g18660.1	M1a(neutral)	-1497.87	w0=0.00000,w1=1.00000,p0=0.65628,p1=0.34372	M2a(selection)	-1483.76	28.2197	7.45027e-07	2.66414e-06	w0=0.34779,w1=1.00000,p0=0.96661,p1=0.00009	321 V 0.992** 9.388+-1.478;322 L 0.977* 9.260+-1.801;323 K 0.965* 9.159+-2.009;325 Q 0.959* 9.104+-2.111;327 A 0.966* 9.165+-1.997
6602	LOC_Os03g53720.1	M1a(neutral)	-2416.44	w0=0.00000,w1=1.00000,p0=0.79148,p1=0.20852	M2a(selection)	-2396	40.8937	1.31838e-09	6.4616e-09	w0=0.05190,w1=1.00000,p0=0.95874,p1=0.00000	18 V 0.973* 9.664+-1.685;21 S 0.988* 9.793+-1.317;23 K 0.993** 9.840+-1.145;24 Q 0.994** 9.850+-1.107;26 A 0.991** 9.823+-1.213;31 S 0.988* 9.797+-1.304;500 T 0.973* 9.663+-1.687
6603	LOC_Os06g27860.1	M1a(neutral)	-1667.1	w0=0.00000,w1=1.00000,p0=0.77293,p1=0.22707	M2a(selection)	-1602.56	129.09	9.30179e-29	2.97105e-27	w0=0.04085,w1=1.00000,p0=0.87473,p1=0.00000	79 R 0.994** 10.427+-0.776;80 T 0.997** 10.463+-0.508;81 D 0.999** 10.478+-0.337;83 P 0.994** 10.432+-0.745;85 Y 0.986* 10.356+-1.123;86 M 1.000** 10.487+-0.161;87 C 1.000** 10.488+-0.132;88 D 1.000** 10.489+-0.107;89 T 0.993** 10.427+-0.779;90 M 1.000** 10.487+-0.163;92 N 1.000** 10.487+-0.175;93 K 1.000** 10.489+-0.111;94 W 1.000** 10.489+-0.110;95 E 0.996** 10.456+-0.572;267 T 0.999** 10.478+-…
6607	LOC_Os02g04270.1	M1a(neutral)	-5332.66	w0=0.00000,w1=1.00000,p0=0.67154,p1=0.32846	M2a(selection)	-5303.69	57.9255	2.64024e-13	1.82238e-12	w0=0.31870,w1=1.00000,p0=0.98840,p1=0.00000	18 E 0.973* 9.751+-1.685;21 A 0.975* 9.767+-1.643;22 A 0.976* 9.773+-1.627;25 A 0.998** 9.968+-0.960;26 A 0.972* 9.736+-1.721;27 A 0.974* 9.760+-1.661;28 A 0.976* 9.770+-1.634;29 A 0.976* 9.773+-1.626;30 P 0.990* 9.897+-1.258
6608	LOC_Os04g42260.1	M1a(neutral)	-1620.64	w0=0.00000,w1=1.00000,p0=0.73205,p1=0.26795	M2a(selection)	-1595.59	50.0904	1.32743e-11	7.68523e-11	w0=0.19766,w1=1.00000,p0=0.96315,p1=0.00000	14 S 0.972* 9.622+-1.744;340 P 0.994** 9.820+-1.159;341 S 0.992** 9.807+-1.206;342 R 0.973* 9.634+-1.716;343 H 0.997** 9.846+-1.053;345 K 0.995** 9.832+-1.109
6609	LOC_Os05g37930.1	M1a(neutral)	-1527.11	w0=0.00000,w1=1.00000,p0=0.83577,p1=0.16423	M2a(selection)	-1517.02	20.1801	4.14911e-05	0.000124308	w0=0.00000,w1=1.00000,p0=0.94773,p1=0.00000	228 S 0.964* 8.923+-2.068;229 K 0.985* 9.086+-1.731
6634	LOC_Os06g01410.1	M1a(neutral)	-1267.22	w0=0.00000,w1=1.00000,p0=0.90114,p1=0.09886	M2a(selection)	-1207.3	119.845	9.46385e-27	2.37795e-25	w0=0.06384,w1=1.00000,p0=0.94993,p1=0.00000	1 M 0.990** 10.308+-0.991;2 G 1.000** 10.401+-0.334;3 L 1.000** 10.401+-0.330;4 A 0.999** 10.396+-0.395;7 A 1.000** 10.402+-0.321;8 E 1.000** 10.397+-0.381;9 P 0.999** 10.396+-0.398;10 V 0.999** 10.395+-0.408;12 H 0.966* 10.074+-1.783;14 Q 0.987* 10.281+-1.110;15 E 0.977* 10.181+-1.481
6641	LOC_Os01g19440.1	M1a(neutral)	-1346.81	w0=0.00000,w1=1.00000,p0=0.79931,p1=0.20069	M2a(selection)	-1329.82	33.9868	4.16727e-08	1.73744e-07	w0=0.10831,w1=1.00000,p0=0.95623,p1=0.00000	30 A 0.976* 9.513+-1.695;116 R 0.967* 9.431+-1.883;117 V 0.963* 9.394+-1.961;120 K 0.994** 9.667+-1.244;121 W 0.990** 9.631+-1.363;209 S 0.980* 9.545+-1.612
6642	LOC_Os12g37720.1	M1a(neutral)	-5018.55	w0=0.00000,w1=1.00000,p0=0.83147,p1=0.16853	M2a(selection)	-5014.68	7.75617	0.0206904	0.043663	w0=0.11799,w1=1.00000,p0=0.99159,p1=0.00000
6650	LOC_Os08g05650.1	M1a(neutral)	-1951.23	w0=0.00000,w1=1.00000,p0=0.77192,p1=0.22808	M2a(selection)	-1941.91	18.6453	8.93782e-05	0.000259128	w0=0.00000,w1=1.00000,p0=0.91092,p1=0.06730	3 Q 0.989* 8.822+-1.887
6651	LOC_Os05g50080.1	M1a(neutral)	-1282.72	w0=0.00000,w1=1.00000,p0=0.80329,p1=0.19671	M2a(selection)	-1277.33	10.7747	0.00457405	0.0107412	w0=0.00000,w1=1.00000,p0=0.94141,p1=0.00000
6654	LOC_Os06g48570.1	M1a(neutral)	-1718.6	w0=0.00000,w1=1.00000,p0=0.69425,p1=0.30575	M2a(selection)	-1713.32	10.5627	0.00508544	0.0118388	w0=0.32764,w1=1.00000,p0=0.99349,p1=0.00000	1 M 0.966* 7.274+-2.612
6664	LOC_Os04g56180.1	M1a(neutral)	-942.354	w0=0.00000,w1=1.00000,p0=0.89064,p1=0.10936	M2a(selection)	-934.013	16.6838	0.000238324	0.000659988	w0=0.00000,w1=1.00000,p0=0.87758,p1=0.09958	184 G 0.996** 8.642+-1.702;186 T 0.989* 8.596+-1.806;187 R 0.997** 8.650+-1.685
16333	LOC_Os07g06670.1	M1a(neutral)	-2248.54	w0=0.00000,w1=1.00000,p0=0.68231,p1=0.31769	M2a(selection)	-2193.79	109.495	1.6729e-24	3.46437e-23	w0=0.83750,w1=1.00000,p0=0.89587,p1=0.00000	4 G 0.999** 10.454+-0.333;7 E 0.993** 10.392+-0.833;10 K 0.999** 10.451+-0.366;11 Q 0.993** 10.393+-0.830;14 G 0.990* 10.362+-0.991;21 R 0.982* 10.279+-1.342;22 P 0.994** 10.402+-0.773;23 R 0.993** 10.393+-0.831;24 I 0.993** 10.395+-0.819;25 H 0.994** 10.399+-0.792;26 L 0.993** 10.391+-0.842;27 G 0.999** 10.451+-0.374;29 L 0.999** 10.454+-0.326;307 T 0.989* 10.357+-1.014;309 P 0.994** 10.400+-0.7…
16337	LOC_Os02g53500.1	M1a(neutral)	-1361.71	w0=0.00000,w1=1.00000,p0=0.90331,p1=0.09669	M2a(selection)	-1346.65	30.1233	2.87617e-07	1.09277e-06	w0=0.00000,w1=1.00000,p0=0.98305,p1=0.00000	1 W 0.972* 8.806+-2.059;4 K 0.987* 8.924+-1.818;5 Y 0.991** 8.952+-1.756
16348	LOC_Os02g03970.1	M1a(neutral)	-2643.3	w0=0.00000,w1=1.00000,p0=0.59087,p1=0.40913	M2a(selection)	-2639.07	8.45538	0.0145861	0.0317224	w0=0.48050,w1=1.00000,p0=0.99836,p1=0.00000
16361	LOC_Os08g08080.1	M1a(neutral)	-2472.62	w0=0.00000,w1=1.00000,p0=0.32070,p1=0.67930	M2a(selection)	-2464.88	15.4805	0.000434955	0.00116431	w0=0.04109,w1=1.00000,p0=0.39014,p1=0.00000	4 Q 0.969* 4.344+-1.043;7 S 0.955* 4.295+-1.112;27 A 0.963* 4.324+-1.073;32 K 0.966* 4.333+-1.056;34 K 0.966* 4.333+-1.056;47 V 0.959* 4.307+-1.093;49 I 0.966* 4.334+-1.060;56 W 0.959* 4.307+-1.092;61 Q 0.960* 4.312+-1.086;71 D 0.960* 4.311+-1.086;87 D 0.960* 4.311+-1.086;92 D 0.951* 4.278+-1.131;94 S 0.961* 4.316+-1.080;98 Q 0.960* 4.312+-1.086;106 P 0.968* 4.340+-1.050;112 E 0.956* 4.295+-1.109…
16366	LOC_Os04g11660.1	M1a(neutral)	-965.568	w0=0.00000,w1=1.00000,p0=0.60805,p1=0.39195	M2a(selection)	-950.911	29.3143	4.30997e-07	1.59258e-06	w0=0.75200,w1=1.00000,p0=0.94964,p1=0.00000	198 V 0.988* 9.510+-1.473;199 N 0.969* 9.339+-1.888;200 A 0.971* 9.361+-1.841;201 S 0.995** 9.566+-1.299;202 P 0.996** 9.571+-1.283
16376	LOC_Os06g05240.1	M1a(neutral)	-1664.65	w0=0.00000,w1=1.00000,p0=0.71787,p1=0.28213	M2a(selection)	-1658.76	11.7693	0.00278183	0.00671237	w0=0.22813,w1=1.00000,p0=0.97416,p1=0.00000	337 V 0.952* 8.009+-2.437;339 H 0.963* 8.085+-2.329;344 H 0.976* 8.173+-2.187
16384	LOC_Os03g03650.1	M1a(neutral)	-2002.37	w0=0.00000,w1=1.00000,p0=0.77250,p1=0.22750	M2a(selection)	-1964.05	76.6348	2.28538e-17	2.32172e-16	w0=0.06495,w1=1.00000,p0=0.93297,p1=0.00000	389 R 0.983* 10.162+-1.309;391 C 0.999** 10.313+-0.546;393 S 0.989* 10.223+-1.067;396 A 0.998** 10.309+-0.576;397 V 0.989* 10.223+-1.065;398 M 0.972* 10.061+-1.624;399 L 0.998** 10.307+-0.595;400 N 0.988* 10.214+-1.105;402 R 0.988* 10.210+-1.123;405 E 0.991** 10.237+-1.006;407 S 0.999** 10.315+-0.528;410 S 0.990** 10.231+-1.031;414 S 0.974* 10.078+-1.576;415 F 0.970* 10.035+-1.699;416 D 0.987* 10…
16391	LOC_Os01g43390.1	M1a(neutral)	-1692.45	w0=0.00000,w1=1.00000,p0=0.70854,p1=0.29146	M2a(selection)	-1633.75	117.401	3.21068e-26	7.56316e-25	w0=0.00000,w1=1.00000,p0=0.64350,p1=0.22574	1 A 0.999** 10.456+-0.323;3 F 1.000** 10.460+-0.245;4 L 1.000** 10.458+-0.280;5 A 0.984* 10.309+-1.217;8 P 0.986* 10.333+-1.119;9 A 0.995** 10.413+-0.714;10 S 0.999** 10.452+-0.365;11 S 0.982* 10.287+-1.298;12 S 1.000** 10.460+-0.239;13 S 1.000** 10.462+-0.213;15 R 0.990** 10.369+-0.957;16 R 0.976* 10.232+-1.498;17 S 0.996** 10.422+-0.653;18 R 0.998** 10.448+-0.417;20 S 0.998** 10.446+-0.446;22 T…
16395	LOC_Os03g51020.1	M1a(neutral)	-4691.08	w0=0.00000,w1=1.00000,p0=0.86574,p1=0.13426	M2a(selection)	-4682.86	16.4501	0.000267855	0.000736895	w0=0.11546,w1=1.00000,p0=0.99730,p1=0.00025	18 D 0.985* 6.554+-2.296;656 Q 0.952* 6.412+-2.468
16413	LOC_Os04g56405.1	M1a(neutral)	-1847.33	w0=0.00000,w1=1.00000,p0=0.78389,p1=0.21611	M2a(selection)	-1812.46	69.7547	7.12776e-16	6.23307e-15	w0=0.00381,w1=1.00000,p0=0.92764,p1=0.00099	1 M 0.981* 10.136+-1.386;3 D 0.986* 10.183+-1.217;6 V 0.994** 10.261+-0.860;8 M 0.981* 10.136+-1.386;11 S 0.994** 10.267+-0.827;15 D 0.998** 10.300+-0.608;16 S 0.993** 10.255+-0.889;17 L 0.994** 10.260+-0.862;18 H 0.998** 10.304+-0.577;19 N 0.998** 10.301+-0.600;22 Q 0.999** 10.310+-0.529;41 K 0.978* 10.112+-1.465;107 S 0.993** 10.252+-0.905;111 V 0.992** 10.247+-0.930;357 T 0.989* 10.213+-1.086
16417	LOC_Os03g50100.1	M1a(neutral)	-3567.36	w0=0.23747,w1=1.00000,p0=0.59176,p1=0.40824	M2a(selection)	-3561.69	11.3335	0.00345912	0.00823589	w0=0.56268,w1=1.00000,p0=0.99877,p1=0.00000
16421	LOC_Os03g56370.1	M1a(neutral)	-1166.88	w0=0.00000,w1=1.00000,p0=0.80156,p1=0.19844	M2a(selection)	-1162.1	9.56661	0.00836831	0.018875	w0=0.00000,w1=1.00000,p0=0.95765,p1=0.00000	1 M 0.961* 7.840+-2.497
16422	LOC_Os06g43880.1	M1a(neutral)	-1224.36	w0=0.00000,w1=1.00000,p0=0.82729,p1=0.17271	M2a(selection)	-1193.73	61.2498	5.00919e-14	3.65884e-13	w0=0.00000,w1=1.00000,p0=0.88049,p1=0.06102	2 Q 0.966* 9.954+-1.751;3 A 0.968* 9.966+-1.721;5 S 0.978* 10.061+-1.459;6 R 0.989* 10.160+-1.112;9 S 0.975* 10.039+-1.526;11 L 0.998** 10.247+-0.666;12 H 1.000** 10.266+-0.512;13 Q 1.000** 10.263+-0.541;14 C 0.960* 9.892+-1.897;15 Q 1.000** 10.266+-0.510;16 S 0.950* 9.801+-2.089;53 S 0.950* 9.802+-2.088
16423	LOC_Os07g40570.1	M1a(neutral)	-1664.88	w0=0.00000,w1=1.00000,p0=0.65859,p1=0.34141	M2a(selection)	-1655.48	18.8065	8.24561e-05	0.000240353	w0=0.37644,w1=1.00000,p0=0.98764,p1=0.00000	1 I 0.982* 8.742+-1.955;4 H 0.996** 8.849+-1.727
16425	LOC_Os04g34590.1	M1a(neutral)	-2454.13	w0=0.08273,w1=1.00000,p0=0.62718,p1=0.37282	M2a(selection)	-2413.43	81.3875	2.12294e-18	2.4772e-17	w0=0.02924,w1=1.00000,p0=0.32328,p1=0.47559	101 A 0.975* 10.237+-1.499;102 A 0.975* 10.240+-1.492;104 R 0.984* 10.328+-1.191;107 T 0.985* 10.334+-1.170;109 S 0.961* 10.112+-1.831;110 S 0.970* 10.195+-1.619;111 F 0.996** 10.441+-0.605;114 I 0.971* 10.199+-1.608;119 R 0.987* 10.354+-1.091;123 R 0.971* 10.204+-1.595;124 S 0.966* 10.156+-1.723;125 H 0.998** 10.462+-0.411;127 K 0.955* 10.047+-1.982;129 V 0.999** 10.472+-0.280;131 R 0.990** 10.3…
16426	LOC_Os12g34860.1	M1a(neutral)	-2090.62	w0=0.00000,w1=1.00000,p0=0.87032,p1=0.12968	M2a(selection)	-2076.96	27.3176	1.16963e-06	4.07049e-06	w0=0.00000,w1=1.00000,p0=0.93417,p1=0.00000	5 S 0.975* 8.179+-1.907;20 P 0.986* 8.258+-1.757;22 R 0.994** 8.317+-1.637;23 F 0.990* 8.286+-1.704;27 T 0.995** 8.324+-1.620
16429	LOC_Os01g51280.1	M1a(neutral)	-1381.25	w0=0.00000,w1=1.00000,p0=0.73868,p1=0.26132	M2a(selection)	-1366.53	29.4525	4.02223e-07	1.49537e-06	w0=0.23560,w1=1.00000,p0=0.98140,p1=0.00000
5548	LOC_Os04g35100.1	M1a(neutral)	-1215.05	w0=0.00000,w1=1.00000,p0=0.90145,p1=0.09855	M2a(selection)	-1208.33	13.4277	0.00121396	0.00306663	w0=0.06766,w1=1.00000,p0=0.99412,p1=0.00000	299 R 0.973* 6.480+-2.840
5554	LOC_Os01g48380.1	M1a(neutral)	-4392.09	w0=0.00000,w1=1.00000,p0=0.66905,p1=0.33095	M2a(selection)	-4365.15	53.8817	1.9941e-12	1.24796e-11	w0=0.38493,w1=1.00000,p0=0.98230,p1=0.00000	265 E 0.977* 9.891+-1.550;951 V 0.994** 10.051+-0.986;952 S 0.971* 9.841+-1.684;953 S 0.996** 10.064+-0.923;955 T 0.993** 10.036+-1.049;957 F 0.997** 10.080+-0.836;964 C 0.993** 10.045+-1.013;966 S 0.991** 10.020+-1.122
5561	LOC_Os10g42400.1	M1a(neutral)	-1761.71	w0=0.00000,w1=1.00000,p0=0.72069,p1=0.27931	M2a(selection)	-1730.25	62.918	2.17535e-14	1.62354e-13	w0=0.26365,w1=1.00000,p0=0.94059,p1=0.00000	5 A 0.983* 9.991+-1.363;339 S 0.990* 10.056+-1.127;340 G 0.998** 10.130+-0.768;341 D 0.986* 10.018+-1.269;344 L 0.972* 9.883+-1.692;345 E 0.990* 10.057+-1.121;348 N 0.985* 10.016+-1.278;350 N 0.998** 10.132+-0.758;354 T 0.991** 10.063+-1.098;356 Q 0.998** 10.133+-0.750;357 C 0.996** 10.116+-0.849
5562	LOC_Os02g10260.1	M1a(neutral)	-2547.8	w0=0.00000,w1=1.00000,p0=0.80198,p1=0.19802	M2a(selection)	-2543.9	7.80828	0.0201583	0.0426356	w0=0.00000,w1=1.00000,p0=0.96270,p1=0.00000	39 R 0.979* 7.258+-2.500
5565	LOC_Os06g11420.1	M1a(neutral)	-557.523	w0=0.00000,w1=1.00000,p0=0.69523,p1=0.30477	M2a(selection)	-550.435	14.1756	0.000835222	0.00215024	w0=0.44721,w1=1.00000,p0=0.93678,p1=0.00000
5566	LOC_Os04g59494.1	M1a(neutral)	-3755.21	w0=0.00000,w1=1.00000,p0=0.83738,p1=0.16262	M2a(selection)	-3713.12	84.1895	5.22985e-19	6.39977e-18	w0=0.06724,w1=1.00000,p0=0.97054,p1=0.00000	769 N 0.965* 10.012+-1.788;773 Q 0.996** 10.310+-0.706;777 G 0.978* 10.140+-1.436;778 Y 0.981* 10.171+-1.335;780 Q 0.997** 10.321+-0.631;785 G 0.997** 10.319+-0.646;789 Q 0.978* 10.133+-1.476;790 C 0.996** 10.304+-0.745;792 S 0.997** 10.318+-0.654;795 E 0.997** 10.316+-0.668;798 V 0.995** 10.294+-0.805;802 L 0.997** 10.314+-0.677;805 Y 0.982* 10.178+-1.310
5576	LOC_Os02g30310.1	M1a(neutral)	-1821.23	w0=0.00000,w1=1.00000,p0=0.82428,p1=0.17572	M2a(selection)	-1802.83	36.8015	1.02012e-08	4.56631e-08	w0=0.00000,w1=1.00000,p0=0.97832,p1=0.00000	1 M 0.964* 9.304+-1.976;3 E 0.994** 9.555+-1.342;5 Q 0.963* 9.296+-1.993;7 R 0.995** 9.564+-1.312
5583	LOC_Os02g46750.1	M1a(neutral)	-1438.32	w0=0.00000,w1=1.00000,p0=0.82938,p1=0.17062	M2a(selection)	-1421.51	33.6099	5.0316e-08	2.08626e-07	w0=0.00000,w1=1.00000,p0=0.97410,p1=0.00000	4 I 0.964* 9.343+-1.984;6 R 0.959* 9.301+-2.086;9 A 0.992** 9.590+-1.368;12 I 0.979* 9.476+-1.687;146 H 0.968* 9.383+-1.903
5586	LOC_Os09g29750.1	M1a(neutral)	-4047.28	w0=0.00000,w1=1.00000,p0=0.70174,p1=0.29826	M2a(selection)	-4037.02	20.5172	3.50554e-05	0.000106209	w0=0.23936,w1=1.00000,p0=0.98316,p1=0.00002	3 W 0.954* 8.744+-2.250;4 R 0.954* 8.746+-2.247;5 S 0.977* 8.926+-1.923;7 W 0.954* 8.745+-2.249;9 G 0.957* 8.770+-2.209
5599	LOC_Os01g07790.1	M1a(neutral)	-1433.91	w0=0.00000,w1=1.00000,p0=0.67667,p1=0.32333	M2a(selection)	-1392.09	83.6309	6.91478e-19	8.35314e-18	w0=1.00000,w1=1.00000,p0=0.94474,p1=0.00000	1 Q 1.000** 10.300+-0.477;3 D 0.988* 10.189+-1.119;4 E 0.999** 10.294+-0.530;5 E 0.999** 10.292+-0.549;6 E 0.993** 10.234+-0.916;7 D 0.999** 10.294+-0.532;9 D 0.986* 10.172+-1.185;11 G 0.999** 10.287+-0.588;14 Q 0.994** 10.243+-0.868;15 H 0.999** 10.292+-0.545;18 S 0.993** 10.239+-0.889;19 C 0.993** 10.238+-0.893
5614	LOC_Os10g04580.1	M1a(neutral)	-1495.27	w0=0.00000,w1=1.00000,p0=0.80562,p1=0.19438	M2a(selection)	-1463.44	63.6739	1.49068e-14	1.13502e-13	w0=0.07513,w1=1.00000,p0=0.96258,p1=0.00000	1 N 0.970* 9.480+-1.847;9 Q 0.996** 9.705+-1.222;10 V 0.983* 9.594+-1.567;14 V 0.961* 9.401+-2.011;15 V 0.991** 9.663+-1.364
5618	LOC_Os08g08190.1	M1a(neutral)	-1064.54	w0=0.00000,w1=1.00000,p0=0.81767,p1=0.18233	M2a(selection)	-1015.41	98.2711	4.57835e-22	7.47004e-21	w0=0.12398,w1=1.00000,p0=0.92113,p1=0.00000	1 A 0.998** 10.387+-0.542;2 A 0.983* 10.249+-1.255;3 A 1.000** 10.405+-0.344;4 A 0.996** 10.373+-0.648;5 G 0.997** 10.377+-0.625;6 G 0.969* 10.106+-1.725;7 G 0.985* 10.263+-1.201;8 R 1.000** 10.407+-0.326;9 F 0.984* 10.255+-1.233;10 R 0.999** 10.403+-0.382;12 A 0.997** 10.384+-0.565;14 K 1.000** 10.407+-0.319;15 P 1.000** 10.406+-0.328;16 R 0.992** 10.335+-0.888
5624	LOC_Os05g09370.1	M1a(neutral)	-1523.72	w0=0.00000,w1=1.00000,p0=0.43726,p1=0.56274	M2a(selection)	-1519.53	8.38713	0.0150924	0.0326726	w0=0.72092,w1=1.00000,p0=0.99014,p1=0.00000
5625	LOC_Os10g21940.1	M1a(neutral)	-7972.13	w0=0.00000,w1=1.00000,p0=0.76141,p1=0.23859	M2a(selection)	-7966.72	10.8231	0.00446464	0.0105025	w0=0.02394,w1=1.00000,p0=0.96082,p1=0.00000	1697 S 0.988* 7.601+-2.062
5628	LOC_Os05g40060.1	M1a(neutral)	-823.847	w0=0.02188,w1=1.00000,p0=0.71685,p1=0.28315	M2a(selection)	-805.37	36.9542	9.45129e-09	4.25082e-08	w0=0.00000,w1=1.00000,p0=0.61259,p1=0.26566	86 I 0.996** 10.248+-0.744;90 S 1.000** 10.280+-0.516;92 Q 0.999** 10.276+-0.545;94 S 0.997** 10.250+-0.735;95 S 0.952* 9.835+-2.046;97 Y 1.000** 10.282+-0.496;98 E 1.000** 10.282+-0.494;99 K 1.000** 10.282+-0.494;102 T 1.000** 10.282+-0.497
5640	LOC_Os10g42850.1	M1a(neutral)	-1470.96	w0=0.00000,w1=1.00000,p0=0.75739,p1=0.24261	M2a(selection)	-1430.82	80.2729	3.70654e-18	4.18262e-17	w0=0.00488,w1=1.00000,p0=0.86891,p1=0.00000	116 E 0.984* 10.241+-1.262;117 E 0.986* 10.264+-1.163;119 D 0.986* 10.267+-1.153;123 A 0.994** 10.341+-0.800;124 S 0.997** 10.374+-0.576;125 T 0.994** 10.340+-0.805;126 S 0.979* 10.192+-1.436;127 S 0.992** 10.319+-0.918;128 P 0.997** 10.373+-0.585;131 R 0.952* 9.928+-2.116;133 V 0.990* 10.300+-1.008;134 R 0.993** 10.332+-0.850;136 I 0.997** 10.366+-0.638;137 P 0.993** 10.331+-0.857;138 S 0.988* 1…
5648	LOC_Os02g51080.1	M1a(neutral)	-2599.15	w0=0.00000,w1=1.00000,p0=0.78497,p1=0.21503	M2a(selection)	-2564.92	68.4647	1.35856e-15	1.14807e-14	w0=0.00000,w1=1.00000,p0=0.77144,p1=0.14588	1 I 0.997** 10.161+-0.785;2 Q 0.999** 10.182+-0.652;4 R 1.000** 10.188+-0.606;7 K 1.000** 10.184+-0.633;9 S 1.000** 10.184+-0.632;15 Q 0.990* 10.094+-1.103;20 K 0.985* 10.050+-1.272;32 Q 0.975* 9.956+-1.566;42 H 0.953* 9.755+-2.045;44 R 0.957* 9.786+-1.989;45 I 0.979* 9.999+-1.437;50 E 0.990* 10.095+-1.100;52 T 0.987* 10.063+-1.236;53 E 1.000** 10.187+-0.613;57 S 0.989* 10.090+-1.123;59 A 0.968* …
16436	LOC_Os02g08310.1	M1a(neutral)	-1238.01	w0=0.00000,w1=1.00000,p0=0.83384,p1=0.16616	M2a(selection)	-1216.33	43.3621	3.8374e-10	1.95184e-09	w0=0.00000,w1=1.00000,p0=0.81021,p1=0.14469	3 Y 0.999** 9.734+-1.021;5 L 1.000** 9.744+-0.977;7 F 1.000** 9.746+-0.967;9 F 0.997** 9.722+-1.072;11 K 0.991** 9.668+-1.269;13 Y 0.996** 9.716+-1.094
16437	LOC_Os04g45650.2	M1a(neutral)	-1679.84	w0=0.00000,w1=1.00000,p0=0.75816,p1=0.24184	M2a(selection)	-1659.84	40.0031	2.05791e-09	9.88059e-09	w0=0.03785,w1=1.00000,p0=0.88027,p1=0.00000	12 E 0.963* 8.923+-1.966;13 A 0.977* 9.046+-1.720;14 A 0.984* 9.101+-1.591;15 D 0.978* 9.053+-1.702;16 E 0.996** 9.200+-1.320;17 G 0.966* 8.951+-1.911;18 A 0.995** 9.191+-1.347;19 A 0.985* 9.109+-1.571;268 Y 0.989* 9.142+-1.485;270 L 0.985* 9.111+-1.565;271 R 0.993** 9.178+-1.383;274 P 0.976* 9.032+-1.748;278 V 0.983* 9.096+-1.602;281 H 0.991** 9.158+-1.441;282 N 0.993** 9.177+-1.385;284 A 0.982*…
5448	LOC_Os03g18590.1	M1a(neutral)	-1344.94	w0=0.00000,w1=1.00000,p0=0.76263,p1=0.23737	M2a(selection)	-1312.24	65.406	6.26996e-15	4.97505e-14	w0=0.30494,w1=1.00000,p0=0.97097,p1=0.00000	1 A 1.000** 9.926+-0.885;4 V 0.999** 9.917+-0.932;5 S 0.972* 9.675+-1.726;8 S 0.971* 9.670+-1.739;9 E 0.997** 9.902+-1.000;10 E 0.970* 9.663+-1.756
5454	LOC_Os03g12260.1	M1a(neutral)	-1408.73	w0=0.00000,w1=1.00000,p0=0.78665,p1=0.21335	M2a(selection)	-1398.79	19.8694	4.8464e-05	0.000144054	w0=0.24600,w1=1.00000,p0=0.99451,p1=0.00000	350 R 0.970* 7.368+-2.641
5456	LOC_Os08g01180.1	M1a(neutral)	-2189.34	w0=0.00000,w1=1.00000,p0=0.71975,p1=0.28025	M2a(selection)	-2180.4	17.8931	0.000130188	0.000370883	w0=0.23932,w1=1.00000,p0=0.98184,p1=0.00000	1 H 0.988* 8.803+-1.856
5458	LOC_Os08g37750.1	M1a(neutral)	-2844.65	w0=0.00000,w1=1.00000,p0=0.84420,p1=0.15580	M2a(selection)	-2744.43	200.447	2.97484e-44	3.2977e-42	w0=0.17726,w1=1.00000,p0=0.94642,p1=0.00000	139 T 0.991** 10.397+-0.929;270 R 0.978* 10.273+-1.433;495 Y 0.989* 10.382+-1.002;498 G 0.998** 10.465+-0.474;499 G 0.988* 10.374+-1.038;500 S 0.999** 10.482+-0.253;501 P 0.999** 10.474+-0.379;502 L 1.000** 10.487+-0.129;503 E 0.999** 10.480+-0.290;504 S 0.999** 10.480+-0.288;505 P 0.998** 10.472+-0.396;506 K 1.000** 10.486+-0.170;507 Y 0.999** 10.477+-0.340;508 M 1.000** 10.487+-0.127;509 L 1.00…
5459	LOC_Os03g11720.1	M1a(neutral)	-3758.26	w0=0.00000,w1=1.00000,p0=0.84653,p1=0.15347	M2a(selection)	-3717.66	81.2095	2.32053e-18	2.66649e-17	w0=0.16087,w1=1.00000,p0=0.99147,p1=0.00000	1 S 1.000** 10.219+-0.573;3 S 1.000** 10.220+-0.562;4 A 1.000** 10.221+-0.559;5 S 0.974* 9.983+-1.571;7 R 1.000** 10.219+-0.574;11 T 0.995** 10.179+-0.838
5462	LOC_Os04g58420.1	M1a(neutral)	-987.652	w0=0.00000,w1=1.00000,p0=0.82634,p1=0.17366	M2a(selection)	-961.024	53.2553	2.72741e-12	1.68518e-11	w0=0.08966,w1=1.00000,p0=0.94031,p1=0.00000	189 R 0.984* 9.916+-1.356;190 S 0.997** 10.035+-0.878;191 G 0.975* 9.826+-1.617;192 G 0.991** 9.981+-1.122;194 S 0.990** 9.971+-1.162;196 R 0.997** 10.027+-0.918;197 P 0.987* 9.940+-1.275;199 T 0.991** 9.973+-1.153;201 C 0.984* 9.913+-1.365
5467	LOC_Os06g05660.1	M1a(neutral)	-1525.66	w0=0.00000,w1=1.00000,p0=0.96142,p1=0.03858	M2a(selection)	-1520.83	9.65646	0.00800066	0.0180782	w0=0.00000,w1=1.00000,p0=0.99732,p1=0.00000	126 F 0.995** 7.548+-2.332
5470	LOC_Os08g31690.1	M1a(neutral)	-2174.05	w0=0.00000,w1=1.00000,p0=0.59245,p1=0.40755	M2a(selection)	-2164.7	18.7025	8.68562e-05	0.000252399	w0=0.00000,w1=1.00000,p0=0.70987,p1=0.00000	34 Q 0.971* 4.348+-1.401;39 C 0.982* 4.390+-1.364;69 A 0.981* 4.389+-1.369;75 C 0.959* 4.293+-1.428
5474	LOC_Os04g32340.1	M1a(neutral)	-3300.99	w0=0.00000,w1=1.00000,p0=0.75573,p1=0.24427	M2a(selection)	-3289.09	23.8033	6.77934e-06	2.18949e-05	w0=0.01903,w1=1.00000,p0=0.96498,p1=0.00029	80 F 0.963* 9.110+-2.052;396 H 0.960* 9.084+-2.100;448 Q 0.971* 9.174+-1.925;755 S 0.990** 9.334+-1.545;756 T 0.959* 9.073+-2.119
5477	LOC_Os05g31910.2	M1a(neutral)	-2268.77	w0=0.00000,w1=1.00000,p0=0.83968,p1=0.16032	M2a(selection)	-2264.44	8.66392	0.0131418	0.028814	w0=0.08579,w1=1.00000,p0=0.96444,p1=0.00000	130 L 0.961* 6.787+-2.212;131 S 0.984* 6.913+-2.042
5479	LOC_Os02g05710.1	M1a(neutral)	-1457.39	w0=0.00000,w1=1.00000,p0=0.86518,p1=0.13482	M2a(selection)	-1452.99	8.7911	0.0123321	0.0271334	w0=0.09054,w1=1.00000,p0=0.98905,p1=0.00000	318 S 0.951* 7.325+-2.593;319 Y 0.979* 7.481+-2.396
5482	LOC_Os01g14390.1	M1a(neutral)	-339.654	w0=0.00435,w1=1.00000,p0=0.47376,p1=0.52624	M2a(selection)	-333.957	11.394	0.00335598	0.00801564	w0=0.17547,w1=1.00000,p0=0.63702,p1=0.00000	5 S 0.960* 9.026+-2.084;9 T 0.965* 9.066+-2.011;10 C 0.989* 9.268+-1.567;11 A 0.962* 9.037+-2.062;12 Y 0.962* 9.048+-2.047;14 V 0.991** 9.291+-1.507;15 D 0.961* 9.032+-2.075;18 K 0.986* 9.247+-1.617;21 A 0.989* 9.270+-1.563
5495	LOC_Os09g11450.1	M1a(neutral)	-2121.41	w0=0.00000,w1=1.00000,p0=0.59396,p1=0.40604	M2a(selection)	-2106.84	29.1335	4.71792e-07	1.73144e-06	w0=0.15662,w1=1.00000,p0=0.80434,p1=0.00000	4 Q 0.957* 5.948+-1.733;19 R 0.952* 5.921+-1.774;20 R 0.956* 5.940+-1.751;22 R 0.953* 5.927+-1.769;58 V 0.996** 6.160+-1.448;59 G 0.992** 6.136+-1.486;61 G 0.978* 6.064+-1.591;62 F 0.954* 5.935+-1.754;64 A 0.979* 6.073+-1.589
5497	LOC_Os07g30200.1	M1a(neutral)	-1956.72	w0=0.00000,w1=1.00000,p0=0.63216,p1=0.36784	M2a(selection)	-1883.46	146.504	1.53854e-32	6.90328e-31	w0=0.42266,w1=1.00000,p0=0.79058,p1=0.00000	92 L 1.000** 10.495+-0.164;93 E 0.998** 10.475+-0.468;96 V 0.999** 10.492+-0.232;97 S 0.999** 10.485+-0.350;98 K 0.997** 10.469+-0.524;100 S 0.999** 10.487+-0.312;102 I 0.997** 10.467+-0.541;104 E 0.997** 10.468+-0.534;105 S 0.999** 10.487+-0.312;106 D 0.996** 10.459+-0.610;107 P 0.999** 10.492+-0.235;108 T 0.996** 10.457+-0.623;111 K 1.000** 10.494+-0.186;112 R 0.977* 10.273+-1.470;113 A 0.999**…
5502	LOC_Os06g04280.1	M1a(neutral)	-1919.08	w0=0.00000,w1=1.00000,p0=0.90228,p1=0.09772	M2a(selection)	-1879.73	78.6976	8.14764e-18	8.74885e-17	w0=0.00000,w1=1.00000,p0=0.99337,p1=0.00000	1 A 1.000** 9.927+-0.880;2 S 1.000** 9.927+-0.881;3 S 0.993** 9.868+-1.142
5438	LOC_Os03g05040.1	M1a(neutral)	-3733.18	w0=0.00000,w1=1.00000,p0=0.79026,p1=0.20974	M2a(selection)	-3713.02	40.3196	1.75676e-09	8.48875e-09	w0=0.23608,w1=1.00000,p0=0.99036,p1=0.00000	15 L 0.976* 9.526+-1.721;17 S 0.977* 9.540+-1.686;18 L 0.974* 9.514+-1.749;19 V 0.994** 9.684+-1.263;20 E 0.970* 9.477+-1.834
5518	LOC_Os12g10640.1	M1a(neutral)	-1631.22	w0=0.00000,w1=1.00000,p0=0.80053,p1=0.19947	M2a(selection)	-1584.38	93.6778	4.55117e-21	6.83401e-20	w0=0.01484,w1=1.00000,p0=0.94084,p1=0.00000	326 V 0.992** 10.239+-0.948;327 R 0.999** 10.306+-0.520;330 D 0.998** 10.293+-0.622;331 N 0.988* 10.202+-1.117;332 K 0.989* 10.208+-1.086;334 Q 0.986* 10.178+-1.217;335 V 0.969* 10.017+-1.729;336 V 0.994** 10.261+-0.832;337 I 0.991** 10.232+-0.982;340 W 0.993** 10.247+-0.904;341 A 0.998** 10.292+-0.634;342 T 0.992** 10.239+-0.945;343 Y 0.999** 10.307+-0.511;345 G 0.996** 10.277+-0.738;347 G 0.996…
5520	LOC_Os06g06770.1	M1a(neutral)	-1706.6	w0=0.00000,w1=1.00000,p0=0.74573,p1=0.25427	M2a(selection)	-1691.6	30.0097	3.04423e-07	1.15546e-06	w0=0.10407,w1=1.00000,p0=0.96346,p1=0.00000	1 M 0.987* 9.521+-1.501;2 A 0.965* 9.331+-1.957;9 L 0.991** 9.557+-1.396;10 T 0.965* 9.328+-1.963;14 R 0.964* 9.323+-1.973;15 L 0.964* 9.323+-1.974
5530	LOC_Os08g10604.1	M1a(neutral)	-1514.5	w0=0.00000,w1=1.00000,p0=0.68636,p1=0.31364	M2a(selection)	-1487.98	53.0436	3.03193e-12	1.86721e-11	w0=0.00000,w1=1.00000,p0=0.82320,p1=0.00000	1 Q 0.981* 9.918+-1.416;2 P 0.979* 9.901+-1.469;3 K 0.951* 9.636+-2.117;4 V 0.996** 10.057+-0.876;7 C 0.985* 9.954+-1.302;9 K 0.997** 10.068+-0.821;10 K 0.997** 10.063+-0.845;13 H 0.995** 10.043+-0.949;14 S 0.979* 9.896+-1.483;20 R 0.988* 9.981+-1.204;21 N 0.992** 10.019+-1.055;25 S 0.980* 9.907+-1.450;27 C 0.979* 9.902+-1.465;29 H 0.981* 9.921+-1.407;30 V 0.991** 10.007+-1.106;34 Q 0.998** 10.07…
5538	LOC_Os12g40419.1	M1a(neutral)	-3423.65	w0=0.08924,w1=1.00000,p0=0.68117,p1=0.31883	M2a(selection)	-3381.29	84.7108	4.02974e-19	4.99608e-18	w0=0.18624,w1=1.00000,p0=0.69391,p1=0.14559	281 R 0.951* 9.863+-2.081;282 C 0.951* 9.867+-2.074;283 S 0.982* 10.158+-1.322;289 T 0.985* 10.186+-1.217;290 T 0.978* 10.125+-1.431;292 K 0.987* 10.206+-1.162;296 G 0.979* 10.132+-1.402;300 N 0.962* 9.975+-1.830;302 T 0.995** 10.282+-0.779;305 S 0.970* 10.050+-1.644;306 P 0.986* 10.192+-1.194;307 V 0.958* 9.933+-1.932;308 T 0.968* 10.025+-1.711;309 C 0.993** 10.260+-0.899;310 I 0.996** 10.289+-0…
6671	LOC_Os02g52210.1	M1a(neutral)	-1925.83	w0=0.00000,w1=1.00000,p0=0.80247,p1=0.19753	M2a(selection)	-1911.5	28.6538	5.99651e-07	2.17316e-06	w0=0.08083,w1=1.00000,p0=0.95581,p1=0.00000	317 S 0.986* 9.630+-1.436;319 A 0.982* 9.593+-1.545;320 C 0.990* 9.662+-1.339;321 A 0.966* 9.453+-1.883;322 A 0.979* 9.571+-1.605;422 R 0.954* 9.346+-2.126
6676	LOC_Os03g12760.1	M1a(neutral)	-1424.03	w0=0.00000,w1=1.00000,p0=0.87727,p1=0.12273	M2a(selection)	-1373	102.063	6.87421e-23	1.22212e-21	w0=0.12299,w1=1.00000,p0=0.96206,p1=0.00000	1 D 0.997** 10.403+-0.603;2 S 1.000** 10.433+-0.282;3 E 1.000** 10.434+-0.275;4 F 1.000** 10.434+-0.262;5 Q 0.977* 10.220+-1.434;6 T 1.000** 10.433+-0.291;7 T 1.000** 10.433+-0.278;8 P 0.997** 10.410+-0.544;9 R 1.000** 10.434+-0.260;10 P 0.968* 10.129+-1.696;290 K 0.997** 10.409+-0.552
6680	LOC_Os07g08220.1	M1a(neutral)	-1605.52	w0=0.00000,w1=1.00000,p0=0.55993,p1=0.44007	M2a(selection)	-1601.5	8.03846	0.0179668	0.0384537	w0=0.00000,w1=1.00000,p0=0.91941,p1=0.00000
6683	LOC_Os02g48390.1	M1a(neutral)	-1279.21	w0=0.00000,w1=1.00000,p0=0.85856,p1=0.14144	M2a(selection)	-1273.7	11.0245	0.00403705	0.00955156	w0=0.00000,w1=1.00000,p0=0.95539,p1=0.00000	283 G 0.987* 8.037+-2.104
6686	LOC_Os02g02230.1	M1a(neutral)	-1973.29	w0=0.00000,w1=1.00000,p0=0.76725,p1=0.23275	M2a(selection)	-1962.31	21.968	1.69712e-05	5.28195e-05	w0=0.21524,w1=1.00000,p0=0.98573,p1=0.00000	190 R 0.969* 8.876+-2.089;437 R 0.992** 9.053+-1.712
6690	LOC_Os02g01440.1	M1a(neutral)	-1789.26	w0=0.00000,w1=1.00000,p0=0.77243,p1=0.22757	M2a(selection)	-1776.1	26.3218	1.92442e-06	6.52261e-06	w0=0.19151,w1=1.00000,p0=0.98254,p1=0.00000	146 A 0.957* 8.245+-2.475;148 A 0.953* 8.213+-2.519
6694	LOC_Os10g32960.1	M1a(neutral)	-1626.64	w0=0.22630,w1=1.00000,p0=0.00001,p1=0.99999	M2a(selection)	-1621.5	10.284	0.00584586	0.0135255	w0=0.00000,w1=1.00000,p0=0.99149,p1=0.00000	182 V 0.967* 7.726+-2.477
6709	LOC_Os03g14860.1	M1a(neutral)	-1680.34	w0=0.00000,w1=1.00000,p0=0.80474,p1=0.19526	M2a(selection)	-1650.27	60.1373	8.73672e-14	6.22471e-13	w0=0.07131,w1=1.00000,p0=0.93764,p1=0.00000	1 M 0.974* 9.950+-1.593;5 K 0.998** 10.173+-0.737;9 N 0.997** 10.167+-0.769;13 L 0.981* 10.014+-1.405;15 L 0.995** 10.145+-0.895;18 L 0.982* 10.027+-1.363;20 L 0.977* 9.981+-1.504;68 A 0.993** 10.128+-0.974;71 S 0.987* 10.076+-1.192;75 P 0.996** 10.151+-0.865
6716	LOC_Os01g32880.1	M1a(neutral)	-3036.22	w0=0.00000,w1=1.00000,p0=0.72460,p1=0.27540	M2a(selection)	-3020.56	31.3047	1.59318e-07	6.21604e-07	w0=0.22639,w1=1.00000,p0=0.97898,p1=0.00000	557 S 0.969* 9.333+-1.875;645 Q 0.954* 9.202+-2.149;648 I 0.994** 9.548+-1.316;649 I 0.970* 9.349+-1.841;652 F 0.988* 9.499+-1.468
6724	LOC_Os02g55570.1	M1a(neutral)	-2087.66	w0=0.00000,w1=1.00000,p0=0.69163,p1=0.30837	M2a(selection)	-2078.21	18.903	7.85733e-05	0.000229213	w0=0.36359,w1=1.00000,p0=0.99075,p1=0.00000	1 M 0.962* 8.268+-2.440;4 A 0.969* 8.313+-2.371
6726	LOC_Os07g37970.1	M1a(neutral)	-1830.91	w0=0.00000,w1=1.00000,p0=0.84819,p1=0.15181	M2a(selection)	-1820.44	20.9388	2.83926e-05	8.67194e-05	w0=0.00000,w1=1.00000,p0=0.83815,p1=0.14209	121 A 0.960* 8.993+-2.084;204 S 0.985* 9.190+-1.668;392 L 0.989* 9.231+-1.569;393 H 0.984* 9.186+-1.681;398 T 0.959* 8.978+-2.112;399 S 0.960* 8.994+-2.089
6730	LOC_Os09g31470.1	M1a(neutral)	-1658.88	w0=0.00000,w1=1.00000,p0=0.45970,p1=0.54030	M2a(selection)	-1645.93	25.9005	2.37567e-06	7.9661e-06	w0=0.09103,w1=1.00000,p0=0.70695,p1=0.00000	1 H 0.967* 5.767+-1.779;32 S 0.993** 5.909+-1.619;53 T 0.962* 5.744+-1.809;54 C 0.951* 5.682+-1.868;243 V 0.992** 5.906+-1.625
6741	LOC_Os03g09070.1	M1a(neutral)	-2906.02	w0=0.00000,w1=1.00000,p0=0.76908,p1=0.23092	M2a(selection)	-2891.26	29.5174	3.89389e-07	1.45308e-06	w0=0.07477,w1=1.00000,p0=0.90928,p1=0.00000	530 K 0.953* 7.736+-2.128;535 K 0.968* 7.844+-1.938;550 S 0.952* 7.742+-2.102;566 H 0.957* 7.780+-2.047;570 R 0.971* 7.872+-1.899;575 R 0.971* 7.872+-1.899;576 K 0.983* 7.960+-1.731
6748	LOC_Os05g47840.1	M1a(neutral)	-1223.65	w0=0.00000,w1=1.00000,p0=0.81889,p1=0.18111	M2a(selection)	-1216.16	14.9676	0.000562108	0.00148777	w0=0.01733,w1=1.00000,p0=0.90895,p1=0.00000	261 E 0.977* 8.279+-2.010;270 M 0.953* 8.099+-2.292
6761	LOC_Os09g29210.1	M1a(neutral)	-1749.35	w0=0.00000,w1=1.00000,p0=0.75241,p1=0.24759	M2a(selection)	-1733.23	32.2557	9.90312e-08	3.94972e-07	w0=0.00173,w1=1.00000,p0=0.82620,p1=0.00000	103 G 0.983* 9.337+-1.555;112 L 0.982* 9.332+-1.568;113 F 0.986* 9.361+-1.490;115 M 0.989* 9.391+-1.402;117 P 0.980* 9.314+-1.613;119 L 0.991** 9.404+-1.370;120 L 0.981* 9.318+-1.608;123 S 0.984* 9.343+-1.538;124 A 0.986* 9.364+-1.479;125 V 0.955* 9.098+-2.072;129 M 0.979* 9.305+-1.634;130 T 0.970* 9.222+-1.824;131 G 0.991** 9.408+-1.350;133 D 0.952* 9.066+-2.127;135 L 0.987* 9.373+-1.454;136 L 0…
6771	LOC_Os03g06980.1	M1a(neutral)	-2141.68	w0=0.00000,w1=1.00000,p0=0.39462,p1=0.60538	M2a(selection)	-2119.51	44.3453	2.3471e-10	1.22185e-09	w0=0.03270,w1=1.00000,p0=0.46261,p1=0.00000	122 S 0.999** 10.395+-0.462;123 R 0.973* 10.146+-1.612;124 Y 0.991** 10.327+-0.921;125 Q 0.969* 10.108+-1.701;126 Q 0.999** 10.398+-0.428;127 T 0.981* 10.226+-1.348;129 Q 0.997** 10.381+-0.587;130 Y 0.988* 10.294+-1.076;131 Q 0.991** 10.325+-0.947;132 Q 0.997** 10.381+-0.587;134 Q 0.959* 10.007+-1.970;136 Q 0.997** 10.379+-0.602;137 S 0.998** 10.387+-0.536;138 R 0.973* 10.138+-1.633;141 Q 0.969* …
6772	LOC_Os11g40090.2	M1a(neutral)	-2252.9	w0=0.00000,w1=1.00000,p0=0.76686,p1=0.23314	M2a(selection)	-2216.62	72.5657	1.74806e-16	1.61878e-15	w0=0.05484,w1=1.00000,p0=0.94894,p1=0.00099	96 T 0.983* 10.007+-1.360;97 G 0.988* 10.056+-1.188;102 G 0.997** 10.141+-0.799;103 A 0.987* 10.042+-1.239;105 P 0.984* 10.018+-1.324;106 V 0.980* 9.985+-1.430;109 Y 0.997** 10.139+-0.812;110 D 0.996** 10.125+-0.886;146 T 0.993** 10.101+-1.002;153 D 0.985* 10.025+-1.301;154 S 0.983* 10.006+-1.362
6773	LOC_Os02g46940.1	M1a(neutral)	-667.228	w0=0.00000,w1=1.00000,p0=0.56696,p1=0.43304	M2a(selection)	-648.057	38.3423	4.72151e-09	2.18081e-08	w0=1.00000,w1=1.00000,p0=0.86145,p1=0.00031	3 W 0.982* 9.945+-1.405;7 L 0.990* 10.019+-1.145;8 H 0.998** 10.096+-0.778;10 R 0.982* 9.946+-1.401;11 F 0.987* 9.991+-1.247;13 H 0.988* 10.004+-1.201;16 E 0.998** 10.089+-0.822;17 L 0.990* 10.015+-1.158;18 L 0.992** 10.034+-1.083;22 E 0.998** 10.095+-0.788
6786	LOC_Os10g30080.1	M1a(neutral)	-1494.35	w0=0.00000,w1=1.00000,p0=0.75749,p1=0.24251	M2a(selection)	-1433.2	122.296	2.77786e-27	7.4784e-26	w0=0.00000,w1=1.00000,p0=0.79431,p1=0.00000	212 K 0.991** 10.400+-0.939;218 R 0.994** 10.433+-0.738;224 V 0.996** 10.453+-0.595;225 R 0.995** 10.445+-0.658;227 R 0.996** 10.453+-0.600;228 R 0.999** 10.482+-0.286;229 V 0.994** 10.435+-0.725;230 V 0.999** 10.476+-0.375;231 L 0.996** 10.454+-0.591;232 R 0.997** 10.464+-0.505;235 R 0.995** 10.444+-0.668;236 Q 0.989* 10.384+-1.016;237 A 0.997** 10.461+-0.528;238 V 0.999** 10.476+-0.375;239 L 0.…
6787	LOC_Os07g08320.1	M1a(neutral)	-2573.87	w0=0.00000,w1=1.00000,p0=0.67925,p1=0.32075	M2a(selection)	-2531.69	84.3625	4.79646e-19	5.92717e-18	w0=0.00000,w1=1.00000,p0=0.79383,p1=0.00000	223 M 0.996** 9.796+-0.981;301 I 0.960* 9.469+-1.919;304 S 0.989* 9.737+-1.215;306 A 0.957* 9.443+-1.973;308 P 0.973* 9.588+-1.648;309 A 0.985* 9.700+-1.337;310 Q 0.997** 9.801+-0.958;311 Q 0.969* 9.541+-1.800;312 S 0.995** 9.783+-1.037;313 I 0.951* 9.390+-2.076;314 T 0.988* 9.724+-1.259;316 E 0.995** 9.784+-1.033;317 G 0.996** 9.792+-0.999;318 K 0.954* 9.421+-2.015;320 K 0.956* 9.434+-1.991;323 …
6789	LOC_Os12g32640.1	M1a(neutral)	-2130.69	w0=0.00000,w1=1.00000,p0=0.74641,p1=0.25359	M2a(selection)	-2083.42	94.5523	2.93922e-21	4.50322e-20	w0=0.13711,w1=1.00000,p0=0.88534,p1=0.00000	290 T 0.992** 10.399+-0.850;291 A 0.987* 10.353+-1.075;293 I 0.992** 10.399+-0.850;296 A 0.999** 10.461+-0.370;298 A 0.993** 10.402+-0.837;302 T 0.996** 10.434+-0.630;303 A 0.995** 10.423+-0.706;304 S 0.998** 10.455+-0.438;305 L 0.966* 10.144+-1.772;307 P 0.997** 10.442+-0.564;308 A 0.993** 10.411+-0.785;310 Q 0.981* 10.284+-1.348;311 S 0.999** 10.465+-0.323;313 R 0.999** 10.466+-0.309;314 L 0.99…
6793	LOC_Os04g41229.1	M1a(neutral)	-1136.2	w0=0.00000,w1=1.00000,p0=0.78120,p1=0.21880	M2a(selection)	-1122.33	27.7371	9.48329e-07	3.34981e-06	w0=0.02060,w1=1.00000,p0=0.93717,p1=0.00000	1 G 0.995** 9.721+-1.211;2 Q 0.986* 9.641+-1.474;4 H 0.958* 9.397+-2.057;6 H 0.978* 9.570+-1.664;9 S 0.980* 9.594+-1.604
6800	LOC_Os04g12990.1	M1a(neutral)	-2668.6	w0=0.00000,w1=1.00000,p0=0.48440,p1=0.51560	M2a(selection)	-2660.38	16.4278	0.000270868	0.000744097	w0=0.00000,w1=1.00000,p0=0.53428,p1=0.00000	72 R 0.964* 2.476+-0.338;73 Y 0.964* 2.477+-0.338;74 F 0.950* 2.454+-0.379;78 T 0.980* 2.501+-0.285;80 A 0.965* 2.478+-0.335;285 K 0.955* 2.462+-0.365;303 S 0.954* 2.460+-0.371
6803	LOC_Os01g70410.1	M1a(neutral)	-1701.59	w0=0.00000,w1=1.00000,p0=0.77387,p1=0.22613	M2a(selection)	-1660.96	81.2721	2.24902e-18	2.60817e-17	w0=0.00000,w1=1.00000,p0=0.91624,p1=0.00000	4 K 0.974* 10.064+-1.590;5 Y 0.993** 10.243+-0.920;8 N 0.991** 10.229+-0.987;10 Q 0.994** 10.259+-0.835;11 Y 0.993** 10.246+-0.904;12 F 0.991** 10.223+-1.015;14 S 0.996** 10.272+-0.756;18 E 0.990* 10.217+-1.040;19 E 0.999** 10.300+-0.556;21 Q 0.998** 10.292+-0.623;22 T 0.993** 10.241+-0.928;24 Q 0.962* 9.945+-1.915;27 V 0.996** 10.273+-0.752;30 V 0.997** 10.278+-0.716;32 L 0.993** 10.245+-0.906
6831	LOC_Os10g26164.1	M1a(neutral)	-1711.51	w0=0.00000,w1=1.00000,p0=0.60476,p1=0.39524	M2a(selection)	-1678.41	66.1945	4.2271e-15	3.41887e-14	w0=0.67656,w1=1.00000,p0=0.91054,p1=0.00000	87 V 0.989* 10.231+-1.078;88 T 0.996** 10.298+-0.738;89 P 0.989* 10.234+-1.067;92 S 0.998** 10.320+-0.578;94 W 0.990** 10.245+-1.019;95 W 0.999** 10.324+-0.543;97 E 1.000** 10.336+-0.433;98 Y 0.986* 10.202+-1.196;99 K 0.998** 10.321+-0.572;100 C 0.989* 10.232+-1.075;103 S 0.975* 10.096+-1.555;105 E 0.997** 10.311+-0.644;106 M 0.995** 10.294+-0.758;108 M 0.954* 9.897+-2.046;112 H 0.980* 10.152+-1.…
6837	LOC_Os06g48050.1	M1a(neutral)	-3060.33	w0=0.00000,w1=1.00000,p0=0.69191,p1=0.30809	M2a(selection)	-3008.12	104.418	2.1184e-23	3.97226e-22	w0=0.10157,w1=1.00000,p0=0.85597,p1=0.00000	108 K 0.993** 10.287+-0.862;111 S 0.983* 10.188+-1.285;113 S 0.967* 10.040+-1.724;114 S 0.983* 10.188+-1.287;115 S 0.980* 10.166+-1.361;118 S 0.990** 10.258+-1.006;119 P 0.983* 10.194+-1.264;120 R 0.967* 10.037+-1.732;121 Q 0.964* 10.009+-1.800;123 M 0.997** 10.319+-0.669;124 Q 0.992** 10.276+-0.921;125 K 0.993** 10.282+-0.891;127 S 0.991** 10.268+-0.961;128 N 0.997** 10.326+-0.616;130 F 0.991** …
6840	LOC_Os02g47860.1	M1a(neutral)	-982.969	w0=0.00000,w1=1.00000,p0=0.86295,p1=0.13705	M2a(selection)	-976.814	12.3102	0.00212258	0.0051847	w0=0.00000,w1=1.00000,p0=0.97830,p1=0.00000	220 M 0.980* 7.915+-2.347
6849	LOC_Os03g10520.1	M1a(neutral)	-1602.25	w0=0.00000,w1=1.00000,p0=0.69254,p1=0.30746	M2a(selection)	-1593.93	16.6436	0.000243156	0.000672381	w0=0.34355,w1=1.00000,p0=0.98771,p1=0.00000	15 A 0.954* 8.069+-2.584
6851	LOC_Os02g01010.1	M1a(neutral)	-1707.82	w0=0.00000,w1=1.00000,p0=0.76940,p1=0.23060	M2a(selection)	-1701.65	12.3392	0.00209206	0.00512011	w0=0.00000,w1=1.00000,p0=0.96492,p1=0.00000
6852	LOC_Os01g54440.1	M1a(neutral)	-1631.84	w0=0.00000,w1=1.00000,p0=0.68897,p1=0.31103	M2a(selection)	-1608.13	47.432	5.01496e-11	2.7553e-10	w0=0.29935,w1=1.00000,p0=0.93974,p1=0.00000	19 F 0.982* 9.787+-1.458;126 C 0.989* 9.848+-1.261;127 H 0.983* 9.797+-1.426;128 C 0.985* 9.808+-1.392;130 P 0.983* 9.795+-1.446;131 E 0.992** 9.879+-1.148;132 N 0.989* 9.848+-1.262;133 P 0.987* 9.831+-1.321;135 S 0.990** 9.861+-1.216;138 C 0.987* 9.829+-1.327;140 K 0.985* 9.809+-1.391
6881	LOC_Os05g08400.1	M1a(neutral)	-1992.4	w0=0.00000,w1=1.00000,p0=0.79189,p1=0.20811	M2a(selection)	-1973.57	37.66	6.64095e-09	3.01927e-08	w0=0.00000,w1=1.00000,p0=0.97950,p1=0.00000	71 A 0.953* 8.398+-2.443
6893	LOC_Os11g44930.1	M1a(neutral)	-1440.95	w0=0.00000,w1=1.00000,p0=0.77118,p1=0.22882	M2a(selection)	-1432.11	17.6667	0.000145786	0.000414692	w0=0.19962,w1=1.00000,p0=0.98937,p1=0.00000
6896	LOC_Os01g04660.1	M1a(neutral)	-1232.97	w0=0.00000,w1=1.00000,p0=0.75072,p1=0.24928	M2a(selection)	-1224.86	16.2359	0.000298143	0.000814867	w0=0.02681,w1=1.00000,p0=0.89805,p1=0.00000	83 D 0.962* 8.049+-2.262;93 N 0.966* 8.077+-2.223
6897	LOC_Os01g73760.1	M1a(neutral)	-1016.56	w0=0.00000,w1=1.00000,p0=0.86247,p1=0.13753	M2a(selection)	-918.845	195.429	3.65621e-43	3.5334e-41	w0=0.11695,w1=1.00000,p0=0.90111,p1=0.00000	155 K 1.000** 10.482+-0.164;156 W 0.993** 10.421+-0.783;157 G 0.985* 10.339+-1.176;158 R 0.990** 10.390+-0.953;159 P 1.000** 10.483+-0.159;160 S 1.000** 10.482+-0.159;161 N 1.000** 10.483+-0.130;162 S 1.000** 10.483+-0.138;163 R 1.000** 10.482+-0.176;164 F 1.000** 10.483+-0.146;166 C 1.000** 10.483+-0.156;167 C 1.000** 10.483+-0.151;168 F 0.989* 10.377+-1.011;169 L 1.000** 10.480+-0.227;170 W 1.0…
6899	LOC_Os05g41790.1	M1a(neutral)	-2271.99	w0=0.00000,w1=1.00000,p0=0.44293,p1=0.55707	M2a(selection)	-2267.88	8.20849	0.0165025	0.0355214	w0=0.00000,w1=1.00000,p0=0.93420,p1=0.00000
6906	LOC_Os04g52000.1	M1a(neutral)	-1484.86	w0=0.00000,w1=1.00000,p0=0.75311,p1=0.24689	M2a(selection)	-1475.08	19.5673	5.63661e-05	0.000166492	w0=0.12959,w1=1.00000,p0=0.96590,p1=0.00002	1 M 0.984* 9.107+-1.760;5 M 0.954* 8.864+-2.254;9 S 0.986* 9.130+-1.709
6910	LOC_Os01g13550.1	M1a(neutral)	-2127.27	w0=0.00000,w1=1.00000,p0=0.74695,p1=0.25305	M2a(selection)	-2049	156.548	1.01407e-34	4.96368e-33	w0=0.10021,w1=1.00000,p0=0.86973,p1=0.00002	2 L 0.996** 10.440+-0.649;4 G 0.953* 10.020+-2.097;5 P 0.995** 10.436+-0.677;6 H 1.000** 10.478+-0.245;9 R 0.998** 10.463+-0.447;12 S 0.999** 10.473+-0.320;16 P 0.989* 10.375+-1.025;18 L 0.996** 10.443+-0.624;19 L 0.995** 10.436+-0.679;20 P 0.998** 10.460+-0.481;22 S 0.995** 10.435+-0.685;23 S 0.999** 10.473+-0.331;26 T 0.999** 10.476+-0.275;29 A 0.996** 10.448+-0.587;31 A 0.988* 10.363+-1.082;32…
6927	LOC_Os04g56740.1	M1a(neutral)	-1102.3	w0=0.00000,w1=1.00000,p0=0.81539,p1=0.18461	M2a(selection)	-1089.84	24.9316	3.85634e-06	1.27384e-05	w0=0.00000,w1=1.00000,p0=0.77557,p1=0.18900	2 I 0.975* 9.310+-1.793;5 C 0.984* 9.389+-1.602;10 S 0.975* 9.310+-1.786;12 G 0.979* 9.345+-1.707;13 S 0.978* 9.335+-1.730
6933	LOC_Os12g06440.1	M1a(neutral)	-2744.39	w0=0.00000,w1=1.00000,p0=0.59958,p1=0.40042	M2a(selection)	-2736.83	15.1158	0.000521978	0.00138642	w0=0.06963,w1=1.00000,p0=0.85828,p1=0.00000	7 R 0.975* 7.224+-2.275;548 N 0.973* 7.213+-2.288
6940	LOC_Os03g19700.1	M1a(neutral)	-1478.08	w0=0.00000,w1=1.00000,p0=0.84592,p1=0.15408	M2a(selection)	-1472.8	10.5659	0.00507754	0.0118277	w0=0.08626,w1=1.00000,p0=0.96420,p1=0.00000	162 C 0.972* 7.742+-2.215;167 D 0.956* 7.629+-2.359;171 S 0.983* 7.813+-2.113
6948	LOC_Os01g61320.1	M1a(neutral)	-1824.71	w0=0.00000,w1=1.00000,p0=0.71598,p1=0.28402	M2a(selection)	-1799.48	50.4681	1.09899e-11	6.44182e-11	w0=0.00000,w1=1.00000,p0=0.80711,p1=0.00000	1 M 0.992** 10.181+-0.965;2 L 0.994** 10.203+-0.857;7 L 0.967* 9.949+-1.733;8 L 0.987* 10.132+-1.176;9 P 0.995** 10.207+-0.837;11 K 0.997** 10.227+-0.716;13 S 0.994** 10.199+-0.878;14 P 0.983* 10.094+-1.313;18 G 0.978* 10.054+-1.443;19 L 0.996** 10.215+-0.795;20 N 0.990** 10.164+-1.045;23 S 0.989* 10.153+-1.093;24 R 0.996** 10.216+-0.786;25 L 0.972* 9.995+-1.612;29 S 0.970* 9.971+-1.676;30 A 0.96…
6949	LOC_Os03g13030.1	M1a(neutral)	-868.327	w0=0.00000,w1=1.00000,p0=0.80985,p1=0.19015	M2a(selection)	-852.795	31.0635	1.79739e-07	6.9552e-07	w0=0.00000,w1=1.00000,p0=0.91210,p1=0.00000	34 S 0.994** 9.722+-1.220;35 A 0.970* 9.507+-1.815;41 A 0.976* 9.568+-1.674;44 V 0.956* 9.382+-2.092;45 A 0.983* 9.629+-1.514;49 S 0.997** 9.746+-1.132;50 G 0.976* 9.565+-1.679
6969	LOC_Os06g04660.1	M1a(neutral)	-2468.43	w0=0.00000,w1=1.00000,p0=0.63197,p1=0.36803	M2a(selection)	-2464.43	7.9968	0.018345	0.0391519	w0=0.29295,w1=1.00000,p0=0.98562,p1=0.00000
6972	LOC_Os11g48040.1	M1a(neutral)	-1241.03	w0=0.00000,w1=1.00000,p0=0.89308,p1=0.10692	M2a(selection)	-1225.59	30.8792	1.97089e-07	7.57988e-07	w0=0.00000,w1=1.00000,p0=0.98900,p1=0.00000	46 Y 0.994** 9.096+-1.630;47 R 0.993** 9.083+-1.663
6973	LOC_Os02g57050.1	M1a(neutral)	-2140.78	w0=0.00000,w1=1.00000,p0=0.85639,p1=0.14361	M2a(selection)	-2093.37	94.8197	2.57131e-21	3.95562e-20	w0=0.06716,w1=1.00000,p0=0.96534,p1=0.00000	1 P 1.000** 10.350+-0.409;2 T 1.000** 10.347+-0.437;3 R 1.000** 10.347+-0.441;5 R 1.000** 10.346+-0.445;6 R 0.968* 10.049+-1.705;8 T 0.973* 10.087+-1.625;9 S 0.995** 10.303+-0.776;12 V 0.983* 10.194+-1.269;13 H 0.991** 10.267+-0.971;14 T 0.985* 10.204+-1.239;16 I 0.971* 10.074+-1.640;19 S 0.972* 10.089+-1.598
6976	LOC_Os03g05720.1	M1a(neutral)	-4005.21	w0=0.00000,w1=1.00000,p0=0.74925,p1=0.25075	M2a(selection)	-3969.25	71.9071	2.42976e-16	2.21738e-15	w0=0.21340,w1=1.00000,p0=0.97744,p1=0.00000	2 V 0.992** 10.116+-0.996;5 Y 0.981* 10.007+-1.404;6 L 0.995** 10.142+-0.868;7 R 0.978* 9.987+-1.466;8 Y 0.998** 10.168+-0.714;12 I 0.978* 9.979+-1.487;14 F 0.983* 10.030+-1.330;15 G 0.997** 10.154+-0.797;16 V 0.991** 10.098+-1.072;17 V 0.996** 10.151+-0.819;82 G 0.981* 10.006+-1.407
6983	LOC_Os03g55020.1	M1a(neutral)	-763.728	w0=0.00000,w1=1.00000,p0=0.74125,p1=0.25875	M2a(selection)	-757.885	11.687	0.0028987	0.0069765	w0=0.26327,w1=1.00000,p0=0.95036,p1=0.00000	168 D 0.972* 8.647+-2.169;170 S 0.959* 8.549+-2.332
6984	LOC_Os03g22400.1	M1a(neutral)	-1621.6	w0=0.00000,w1=1.00000,p0=0.69271,p1=0.30729	M2a(selection)	-1609.63	23.9328	6.35431e-06	2.05574e-05	w0=0.27793,w1=1.00000,p0=0.97766,p1=0.00000	205 T 0.988* 9.124+-1.729;208 Y 0.992** 9.157+-1.648
6988	LOC_Os01g56590.1	M1a(neutral)	-1306.3	w0=0.00000,w1=1.00000,p0=0.70174,p1=0.29826	M2a(selection)	-1287.31	37.9845	5.64635e-09	2.5858e-08	w0=0.17733,w1=1.00000,p0=0.94503,p1=0.00000	210 N 0.993** 9.753+-1.232;212 R 0.997** 9.788+-1.100;215 K 0.961* 9.469+-1.974;217 A 0.998** 9.797+-1.064;222 V 0.971* 9.563+-1.771;260 P 0.981* 9.644+-1.566
7005	LOC_Os12g31490.1	M1a(neutral)	-1255.92	w0=0.00000,w1=1.00000,p0=0.68476,p1=0.31524	M2a(selection)	-1249.43	12.9654	0.0015297	0.00381818	w0=0.33727,w1=1.00000,p0=0.98808,p1=0.00000	1 M 0.995** 8.216+-2.097
7028	LOC_Os05g04120.1	M1a(neutral)	-3000.02	w0=0.00000,w1=1.00000,p0=0.82488,p1=0.17512	M2a(selection)	-2951.65	96.7535	9.77808e-22	1.56824e-20	w0=0.00000,w1=1.00000,p0=0.89470,p1=0.00381	20 L 0.999** 9.758+-0.926;22 C 0.952* 9.346+-2.069;84 A 0.974* 9.543+-1.640;111 P 0.999** 9.763+-0.902;121 L 0.986* 9.649+-1.340;332 A 1.000** 9.769+-0.876;354 S 0.982* 9.615+-1.447;362 E 0.998** 9.748+-0.974;363 K 1.000** 9.769+-0.876;370 R 0.981* 9.602+-1.482;374 E 0.972* 9.526+-1.682;378 A 0.977* 9.564+-1.586;436 G 0.990** 9.684+-1.224;497 T 0.976* 9.560+-1.591;503 K 0.981* 9.599+-1.488;511 E …
7034	LOC_Os10g42710.1	M1a(neutral)	-2676.73	w0=0.00000,w1=1.00000,p0=0.51971,p1=0.48029	M2a(selection)	-2659.3	34.8668	2.68386e-08	1.15342e-07	w0=0.70049,w1=1.00000,p0=0.98539,p1=0.00000	585 H 0.989* 9.384+-1.524;589 D 0.999** 9.463+-1.290;590 D 0.989* 9.378+-1.540
7040	LOC_Os01g15000.1	M1a(neutral)	-2713.87	w0=0.00000,w1=1.00000,p0=0.79928,p1=0.20072	M2a(selection)	-2655.62	116.51	5.01441e-26	1.1524e-24	w0=0.03508,w1=1.00000,p0=0.92669,p1=0.00000	15 L 1.000** 10.382+-0.362;494 R 0.988* 10.272+-1.074;495 R 0.989* 10.278+-1.048;496 H 0.954* 9.936+-2.056;499 T 0.970* 10.094+-1.679;501 R 0.989* 10.278+-1.048;504 W 0.956* 9.956+-2.016;507 L 0.987* 10.256+-1.138;509 T 0.990* 10.284+-1.018;516 H 0.981* 10.200+-1.344;520 L 0.987* 10.256+-1.138;526 P 0.989* 10.279+-1.042;528 K 0.997** 10.358+-0.597;529 L 0.993** 10.318+-0.854;530 L 0.987* 10.256+-…
7041	LOC_Os04g45750.1	M1a(neutral)	-1730.17	w0=0.00000,w1=1.00000,p0=0.76622,p1=0.23378	M2a(selection)	-1711.21	37.9062	5.8718e-09	2.67928e-08	w0=0.01245,w1=1.00000,p0=0.83375,p1=0.00000	262 N 0.989* 9.893+-1.194;263 P 0.959* 9.613+-1.954;264 N 0.989* 9.893+-1.194;267 E 0.986* 9.863+-1.300;269 E 0.986* 9.863+-1.300;272 N 0.994** 9.937+-1.020;273 T 0.977* 9.782+-1.549;278 T 0.974* 9.748+-1.663;284 D 0.988* 9.884+-1.228;288 L 0.982* 9.824+-1.450;292 P 0.951* 9.537+-2.117;293 P 0.997** 9.959+-0.920;296 F 0.994** 9.933+-1.040;297 T 0.991** 9.910+-1.132;301 T 0.989* 9.883+-1.240;302 D…
7051	LOC_Os01g64570.1	M1a(neutral)	-885.646	w0=0.00000,w1=1.00000,p0=0.76742,p1=0.23258	M2a(selection)	-872.375	26.5402	1.72529e-06	5.87001e-06	w0=0.07509,w1=1.00000,p0=0.86473,p1=0.00000	6 A 0.980* 9.825+-1.490;41 A 0.984* 9.866+-1.366;47 S 0.983* 9.854+-1.407;48 D 0.995** 9.958+-1.027;89 T 0.984* 9.859+-1.389;90 S 0.998** 9.988+-0.883;92 A 0.962* 9.662+-1.898;101 R 0.973* 9.760+-1.671;102 A 0.998** 9.988+-0.883;106 L 0.983* 9.851+-1.414;108 S 0.972* 9.757+-1.675;109 V 0.986* 9.883+-1.310;111 R 0.993** 9.946+-1.075
7056	LOC_Os04g52850.1	M1a(neutral)	-1476.66	w0=0.00000,w1=1.00000,p0=0.89316,p1=0.10684	M2a(selection)	-1417.97	117.373	3.25689e-26	7.5773e-25	w0=0.24294,w1=1.00000,p0=0.97014,p1=0.00000	1 P 0.994** 10.340+-0.807;2 S 1.000** 10.398+-0.330;3 P 1.000** 10.397+-0.332;4 E 1.000** 10.398+-0.328;6 S 0.998** 10.383+-0.498;7 I 1.000** 10.397+-0.330;8 R 1.000** 10.397+-0.330;10 A 0.965* 10.066+-1.782
7071	LOC_Os01g13404.1	M1a(neutral)	-2038.05	w0=0.00000,w1=1.00000,p0=0.78728,p1=0.21272	M2a(selection)	-2009.16	57.785	2.83235e-13	1.94093e-12	w0=0.00000,w1=1.00000,p0=0.88224,p1=0.06339	2 A 0.991** 10.119+-1.034;4 Q 0.970* 9.923+-1.674;5 P 0.977* 9.987+-1.500;6 A 0.996** 10.161+-0.825;8 R 0.976* 9.978+-1.524;10 E 0.954* 9.771+-2.024;13 P 0.978* 9.991+-1.487;15 T 0.994** 10.139+-0.942;17 S 0.993** 10.130+-0.985;19 F 0.995** 10.153+-0.869;20 E 0.996** 10.162+-0.818;22 N 0.975* 9.971+-1.544;23 S 0.995** 10.152+-0.875
7077	LOC_Os04g55560.2	M1a(neutral)	-1932.79	w0=0.00000,w1=1.00000,p0=0.79977,p1=0.20023	M2a(selection)	-1907.68	50.2329	1.23613e-11	7.20089e-11	w0=0.02911,w1=1.00000,p0=0.90531,p1=0.00000	1 M 0.996** 9.827+-1.028;2 R 0.959* 9.491+-1.969;3 R 0.986* 9.730+-1.393;4 P 0.995** 9.814+-1.079;5 I 0.987* 9.741+-1.342;11 S 0.975* 9.633+-1.646;14 S 0.967* 9.569+-1.799;15 Q 0.952* 9.432+-2.082;16 Y 0.954* 9.452+-2.044;18 G 0.996** 9.822+-1.050;21 F 0.972* 9.610+-1.704;24 R 0.954* 9.446+-2.054;27 R 0.987* 9.742+-1.341;28 W 0.963* 9.531+-1.883;29 E 0.987* 9.749+-1.313;30 S 0.952* 9.427+-2.091
7080	LOC_Os03g60650.1	M1a(neutral)	-1553.04	w0=0.00000,w1=1.00000,p0=0.80618,p1=0.19382	M2a(selection)	-1531.66	42.7605	5.18402e-10	2.61911e-09	w0=0.00000,w1=1.00000,p0=0.00000,p1=0.93460	294 M 0.991** 10.194+-1.027;297 H 0.994** 10.221+-0.898;302 R 0.982* 10.115+-1.337;303 Y 0.999** 10.271+-0.588;304 H 0.988* 10.170+-1.130;305 D 0.986* 10.153+-1.198;306 D 0.971* 10.004+-1.672;307 V 0.991** 10.201+-0.998;308 S 0.989* 10.177+-1.104;312 I 0.987* 10.164+-1.154;313 S 0.997** 10.256+-0.696;316 G 0.998** 10.260+-0.664
7081	LOC_Os07g02950.1	M1a(neutral)	-885.494	w0=0.05804,w1=1.00000,p0=0.62187,p1=0.37813	M2a(selection)	-876.105	18.7785	8.3617e-05	0.000243361	w0=0.05518,w1=1.00000,p0=0.52146,p1=0.42222	107 I 0.977* 7.539+-2.278;110 S 0.994** 7.650+-2.130;111 T 0.994** 7.656+-2.126
7082	LOC_Os09g36900.1	M1a(neutral)	-1086.61	w0=0.00000,w1=1.00000,p0=0.77240,p1=0.22760	M2a(selection)	-1080.17	12.8914	0.00158735	0.003949	w0=0.11919,w1=1.00000,p0=0.97004,p1=0.00001	14 G 0.961* 8.362+-2.361
7084	LOC_Os09g27370.1	M1a(neutral)	-3706.33	w0=0.00000,w1=1.00000,p0=0.77528,p1=0.22472	M2a(selection)	-3641.76	129.146	9.04186e-29	2.91272e-27	w0=0.04843,w1=1.00000,p0=0.89728,p1=0.00000	1 Q 0.996** 10.303+-0.729;2 T 0.990* 10.246+-1.030;3 Q 0.994** 10.291+-0.804;4 D 1.000** 10.340+-0.430;5 L 0.996** 10.308+-0.704;7 A 0.984* 10.196+-1.229;8 L 0.997** 10.316+-0.637;9 A 0.991** 10.258+-0.972;10 E 0.998** 10.323+-0.587;11 S 1.000** 10.342+-0.411;12 V 1.000** 10.342+-0.401;14 R 1.000** 10.339+-0.443;15 R 0.998** 10.327+-0.556;16 L 0.999** 10.333+-0.500;18 A 0.986* 10.210+-1.179;20 G …
7100	LOC_Os02g44520.1	M1a(neutral)	-4290.09	w0=0.00000,w1=1.00000,p0=0.68423,p1=0.31577	M2a(selection)	-4284.77	10.6416	0.00488873	0.0114303	w0=0.32394,w1=1.00000,p0=0.99569,p1=0.00000
7103	LOC_Os03g63810.1	M1a(neutral)	-1711.28	w0=0.00000,w1=1.00000,p0=0.66116,p1=0.33884	M2a(selection)	-1704.31	13.9412	0.000939095	0.002398	w0=0.28491,w1=1.00000,p0=0.97733,p1=0.00001	291 S 0.950* 8.303+-2.487
7111	LOC_Os02g22020.1	M1a(neutral)	-1603.31	w0=0.00000,w1=1.00000,p0=0.84235,p1=0.15765	M2a(selection)	-1587.48	31.6689	1.32796e-07	5.22451e-07	w0=0.05904,w1=1.00000,p0=0.93759,p1=0.00000	310 A 0.960* 9.369+-2.008;311 A 0.960* 9.369+-2.008;312 A 0.981* 9.554+-1.590;325 E 0.985* 9.582+-1.507;336 S 0.961* 9.375+-1.998;337 S 0.961* 9.375+-1.998
7114	LOC_Os02g35770.1	M1a(neutral)	-1269.84	w0=0.00000,w1=1.00000,p0=0.66255,p1=0.33745	M2a(selection)	-1227.42	84.8441	3.77004e-19	4.72069e-18	w0=0.00000,w1=1.00000,p0=0.82474,p1=0.00000	178 Q 0.994** 10.365+-0.783;179 T 0.999** 10.409+-0.444;180 E 0.979* 10.215+-1.426;182 D 0.994** 10.361+-0.808;184 E 0.994** 10.360+-0.815;185 H 0.995** 10.376+-0.718;187 K 0.994** 10.368+-0.763;188 A 0.989* 10.318+-1.029;190 R 0.991** 10.339+-0.934;192 T 0.994** 10.365+-0.783;193 T 0.994** 10.361+-0.808;194 S 0.999** 10.411+-0.426;195 S 0.999** 10.408+-0.455;196 Y 0.999** 10.416+-0.362;199 H 0.9…
7126	LOC_Os09g33720.1	M1a(neutral)	-1890.99	w0=0.00000,w1=1.00000,p0=0.59118,p1=0.40882	M2a(selection)	-1868.14	45.7022	1.19094e-10	6.385e-10	w0=0.43238,w1=1.00000,p0=0.93766,p1=0.00518	1 F 0.976* 9.785+-1.600;2 W 0.983* 9.848+-1.418;3 R 0.997** 9.983+-0.899;8 Q 0.979* 9.811+-1.528;9 K 0.998** 9.985+-0.887;10 K 0.998** 9.983+-0.897;13 A 0.983* 9.851+-1.410;376 V 0.983* 9.853+-1.406;378 S 0.997** 9.979+-0.920;381 F 0.980* 9.829+-1.479
7127	LOC_Os02g56970.1	M1a(neutral)	-2001.62	w0=0.00000,w1=1.00000,p0=0.67653,p1=0.32347	M2a(selection)	-1945.09	113.052	2.8252e-25	6.15502e-24	w0=0.06645,w1=1.00000,p0=0.76444,p1=0.00000	5 G 0.997** 10.462+-0.501;6 R 0.959* 10.086+-1.956;7 G 0.998** 10.466+-0.464;8 G 0.997** 10.456+-0.555;9 S 0.999** 10.479+-0.304;11 G 0.997** 10.456+-0.555;12 N 0.996** 10.449+-0.609;13 K 0.999** 10.480+-0.277;17 S 0.994** 10.429+-0.749;19 G 0.997** 10.456+-0.555;22 V 0.990** 10.392+-0.956;23 A 0.993** 10.420+-0.807;25 T 0.995** 10.441+-0.673;26 S 0.997** 10.457+-0.548;27 V 0.990** 10.392+-0.956;…
7129	LOC_Os01g55094.1	M1a(neutral)	-840.994	w0=0.00000,w1=1.00000,p0=0.80982,p1=0.19018	M2a(selection)	-827.521	26.9465	1.40814e-06	4.84683e-06	w0=0.14170,w1=1.00000,p0=0.95434,p1=0.00000	172 A 0.985* 9.223+-1.717;175 V 0.959* 9.009+-2.158;177 L 0.992** 9.282+-1.570
7139	LOC_Os05g48810.1	M1a(neutral)	-1415.19	w0=0.00000,w1=1.00000,p0=0.89280,p1=0.10720	M2a(selection)	-1403.31	23.7621	6.92032e-06	2.2312e-05	w0=0.00000,w1=1.00000,p0=0.92912,p1=0.00000	66 Y 0.968* 8.679+-1.976;69 Y 0.977* 8.750+-1.835;74 L 0.968* 8.680+-1.988;75 K 0.970* 8.703+-1.931;78 G 0.987* 8.838+-1.652;80 A 0.968* 8.690+-1.960;83 S 0.974* 8.733+-1.876
7146	LOC_Os02g08140.1	M1a(neutral)	-2081.62	w0=0.00000,w1=1.00000,p0=0.87549,p1=0.12451	M2a(selection)	-2028.52	106.204	8.67102e-24	1.6674e-22	w0=0.05713,w1=1.00000,p0=0.96332,p1=0.00000	297 K 0.968* 10.076+-1.695;317 A 0.972* 10.111+-1.599;413 I 0.998** 10.355+-0.570;414 S 0.998** 10.360+-0.528;415 L 0.999** 10.365+-0.481;416 R 0.977* 10.155+-1.471;417 M 0.951* 9.903+-2.114;418 H 0.999** 10.368+-0.452;419 N 0.999** 10.365+-0.481;421 L 0.961* 9.996+-1.918;422 N 0.980* 10.181+-1.403;424 A 0.997** 10.352+-0.600;426 S 1.000** 10.375+-0.370
7148	LOC_Os01g25320.1	M1a(neutral)	-4701.31	w0=0.00000,w1=1.00000,p0=0.70837,p1=0.29163	M2a(selection)	-4687.91	26.8006	1.51467e-06	5.19926e-06	w0=0.09386,w1=1.00000,p0=0.88605,p1=0.05082	891 A 0.958* 7.325+-2.218;895 K 0.956* 7.312+-2.232;898 Y 0.978* 7.465+-2.036;909 K 0.960* 7.337+-2.198
7149	LOC_Os02g18480.1	M1a(neutral)	-1818.46	w0=0.00000,w1=1.00000,p0=0.71391,p1=0.28609	M2a(selection)	-1806.23	24.4447	4.91934e-06	1.60946e-05	w0=0.00000,w1=1.00000,p0=0.86731,p1=0.00000	11 S 0.964* 7.246+-2.132;14 T 0.983* 7.375+-1.964;15 Y 0.981* 7.367+-1.977;18 P 0.951* 7.148+-2.238;35 Q 0.991** 7.436+-1.878
7153	LOC_Os01g36610.1	M1a(neutral)	-2069.06	w0=0.00000,w1=1.00000,p0=0.72363,p1=0.27637	M2a(selection)	-2061.41	15.2994	0.000476196	0.00126929	w0=0.17796,w1=1.00000,p0=0.96045,p1=0.00000	359 I 0.972* 8.180+-2.174;385 A 0.994** 8.338+-1.912
7159	LOC_Os12g08810.1	M1a(neutral)	-1879.34	w0=0.00000,w1=1.00000,p0=0.85727,p1=0.14273	M2a(selection)	-1868.4	21.8798	1.77359e-05	5.50631e-05	w0=0.06298,w1=1.00000,p0=0.98276,p1=0.00000	1 A 0.978* 8.508+-2.133;5 G 0.973* 8.480+-2.188;6 E 0.966* 8.429+-2.271
7164	LOC_Os02g13130.1	M1a(neutral)	-1268.36	w0=0.00000,w1=1.00000,p0=0.74957,p1=0.25043	M2a(selection)	-1225.01	86.6954	1.4939e-19	1.96871e-18	w0=0.00000,w1=1.00000,p0=0.86592,p1=0.00000	1 G 1.000** 10.434+-0.261;2 G 0.987* 10.313+-1.097;3 G 0.992** 10.361+-0.871;197 N 0.993** 10.366+-0.843;199 A 0.989* 10.330+-1.021;206 Q 0.972* 10.161+-1.639;208 S 0.995** 10.387+-0.713;210 N 0.985* 10.293+-1.179;211 S 0.993** 10.365+-0.849;212 S 0.994** 10.373+-0.799;213 Q 0.999** 10.420+-0.447;215 P 0.989* 10.329+-1.027;216 A 0.996** 10.397+-0.644;218 A 0.998** 10.410+-0.540;220 Q 0.996** 10.3…
7169	LOC_Os01g68324.3	M1a(neutral)	-1761.94	w0=0.00000,w1=1.00000,p0=0.87866,p1=0.12134	M2a(selection)	-1748.95	25.9817	2.28115e-06	7.65597e-06	w0=0.00000,w1=1.00000,p0=0.95291,p1=0.00000	1 M 0.990* 9.186+-1.520;2 N 0.954* 8.892+-2.147;6 L 0.991** 9.196+-1.488;363 E 0.990* 9.182+-1.530
7175	LOC_Os07g13930.1	M1a(neutral)	-1212.87	w0=0.00000,w1=1.00000,p0=0.86470,p1=0.13530	M2a(selection)	-1194.86	36.0351	1.49653e-08	6.58159e-08	w0=0.01867,w1=1.00000,p0=0.92451,p1=0.00003	120 R 0.952* 9.738+-2.062;238 F 0.987* 10.059+-1.216;240 D 0.972* 9.921+-1.640;242 E 0.986* 10.046+-1.263;244 D 0.974* 9.940+-1.589;246 S 0.995** 10.128+-0.922;249 H 0.997** 10.153+-0.787;252 A 0.985* 10.042+-1.275;256 T 0.988* 10.064+-1.196;257 N 0.978* 9.977+-1.483
7178	LOC_Os08g40990.1	M1a(neutral)	-3878.62	w0=0.00000,w1=1.00000,p0=0.73046,p1=0.26954	M2a(selection)	-3874.88	7.4811	0.023741	0.0497387	w0=0.00994,w1=1.00000,p0=0.77446,p1=0.00000	12 A 0.952* 2.527+-0.557
7181	LOC_Os02g49820.1	M1a(neutral)	-1228.98	w0=0.00000,w1=1.00000,p0=0.77883,p1=0.22117	M2a(selection)	-1213.07	31.8254	1.22799e-07	4.85655e-07	w0=0.23204,w1=1.00000,p0=0.98149,p1=0.00000	271 V 0.987* 9.290+-1.646;272 T 0.998** 9.381+-1.393
7196	LOC_Os03g04300.3	M1a(neutral)	-1182.37	w0=0.00000,w1=1.00000,p0=0.69532,p1=0.30468	M2a(selection)	-1146.54	71.6721	2.73275e-16	2.4759e-15	w0=0.03424,w1=1.00000,p0=0.81892,p1=0.00000	167 D 0.994** 10.334+-0.783;169 F 0.991** 10.302+-0.957;170 T 0.993** 10.323+-0.848;171 P 0.993** 10.325+-0.838;174 L 0.993** 10.323+-0.849;176 L 0.977* 10.168+-1.479;177 R 0.999** 10.375+-0.481;179 G 0.997** 10.355+-0.648;186 E 0.973* 10.121+-1.621;187 L 0.994** 10.329+-0.813;188 I 0.998** 10.368+-0.541;189 K 0.988* 10.273+-1.091;190 L 0.999** 10.375+-0.475;191 L 0.977* 10.168+-1.479;192 K 0.980…
7197	LOC_Os04g57480.1	M1a(neutral)	-1003.48	w0=0.00000,w1=1.00000,p0=0.81543,p1=0.18457	M2a(selection)	-977.143	52.6698	3.65515e-12	2.22917e-11	w0=0.07576,w1=1.00000,p0=0.92819,p1=0.00000	184 R 0.997** 10.131+-0.817;186 H 0.998** 10.137+-0.781;187 D 0.966* 9.842+-1.795;189 K 0.995** 10.115+-0.899;191 A 0.993** 10.090+-1.016;192 P 0.996** 10.126+-0.840;193 D 0.996** 10.122+-0.860;196 A 0.995** 10.117+-0.892;198 C 0.994** 10.100+-0.974;199 I 0.964* 9.820+-1.866
7209	LOC_Os05g03000.1	M1a(neutral)	-1193.92	w0=0.00000,w1=1.00000,p0=0.87484,p1=0.12516	M2a(selection)	-1189.22	9.39566	0.00911504	0.0204492	w0=0.08603,w1=1.00000,p0=0.99330,p1=0.00000	271 F 0.960* 6.732+-2.773
7211	LOC_Os09g37700.1	M1a(neutral)	-2059.35	w0=0.00000,w1=1.00000,p0=0.72895,p1=0.27105	M2a(selection)	-2051.25	16.201	0.000303384	0.00082859	w0=0.00000,w1=1.00000,p0=0.76870,p1=0.19637	420 L 0.965* 8.055+-2.226;421 A 0.990** 8.233+-1.937;425 R 0.951* 7.950+-2.373
7221	LOC_Os06g10990.1	M1a(neutral)	-2065.47	w0=0.00000,w1=1.00000,p0=0.60740,p1=0.39260	M2a(selection)	-2060.16	10.6249	0.00492975	0.0115119	w0=0.41042,w1=1.00000,p0=0.99539,p1=0.00000
7222	LOC_Os03g15390.1	M1a(neutral)	-2527.26	w0=0.00000,w1=1.00000,p0=0.71518,p1=0.28482	M2a(selection)	-2472.98	108.546	2.6886e-24	5.41889e-23	w0=0.07438,w1=1.00000,p0=0.89650,p1=0.00000	31 S 0.978* 10.217+-1.441;32 H 0.990* 10.331+-0.994;40 S 0.995** 10.383+-0.709;44 S 0.995** 10.382+-0.710;49 D 1.000** 10.426+-0.302;53 S 0.995** 10.380+-0.728;54 A 0.994** 10.373+-0.768;56 V 0.989* 10.327+-1.013;58 G 0.994** 10.374+-0.765;59 S 0.995** 10.382+-0.710;63 F 0.999** 10.416+-0.434;65 Y 0.991** 10.341+-0.947;67 F 0.991** 10.345+-0.926;68 V 0.988* 10.317+-1.057;70 N 0.998** 10.406+-0.52…
7228	LOC_Os05g11060.1	M1a(neutral)	-1581.49	w0=0.00000,w1=1.00000,p0=0.67301,p1=0.32699	M2a(selection)	-1542.35	78.2937	9.97115e-18	1.06162e-16	w0=0.17045,w1=1.00000,p0=0.80881,p1=0.00000	24 A 0.975* 10.200+-1.526;28 S 0.999** 10.427+-0.422;29 S 0.994** 10.379+-0.799;32 N 0.996** 10.403+-0.642;33 Y 0.995** 10.391+-0.725;34 S 0.998** 10.418+-0.521;35 S 0.994** 10.379+-0.799;37 A 0.998** 10.423+-0.467;39 G 0.977* 10.217+-1.473;41 E 0.999** 10.428+-0.413;42 R 0.951* 9.939+-2.215;43 E 0.999** 10.429+-0.404;44 K 0.993** 10.373+-0.835;45 V 0.994** 10.379+-0.799;47 A 0.993** 10.377+-0.81…
7238	LOC_Os03g60430.2	M1a(neutral)	-1647.86	w0=0.00000,w1=1.00000,p0=0.71726,p1=0.28274	M2a(selection)	-1631.59	32.5394	8.5934e-08	3.46031e-07	w0=0.00000,w1=1.00000,p0=0.79157,p1=0.05603	4 E 0.954* 6.618+-1.854;10 S 0.970* 6.717+-1.715;11 S 0.953* 6.609+-1.866;12 S 0.969* 6.716+-1.728;13 V 0.959* 6.645+-1.818;24 G 0.958* 6.643+-1.828;29 S 0.951* 6.599+-1.876;35 Q 0.981* 6.781+-1.619;36 G 0.999** 6.899+-1.425;37 R 0.954* 6.615+-1.881;38 H 0.999** 6.899+-1.425;261 R 0.964* 6.682+-1.770;268 A 0.985* 6.813+-1.578;269 A 0.967* 6.704+-1.746
7245	LOC_Os06g27970.1	M1a(neutral)	-1365.96	w0=0.00000,w1=1.00000,p0=0.65629,p1=0.34371	M2a(selection)	-1332.69	66.5452	3.54734e-15	2.9002e-14	w0=0.27072,w1=1.00000,p0=0.88694,p1=0.00000	2 V 0.988* 10.206+-1.121;78 Q 0.987* 10.201+-1.144;79 N 0.999** 10.307+-0.569;80 Q 0.985* 10.176+-1.241;82 E 0.988* 10.211+-1.103;83 R 0.999** 10.307+-0.568;85 A 0.998** 10.299+-0.632;86 A 0.990** 10.228+-1.027;88 S 0.998** 10.299+-0.633;89 E 0.978* 10.110+-1.467;92 K 0.987* 10.197+-1.158;93 W 0.990** 10.229+-1.024;94 H 0.999** 10.309+-0.546;100 Y 0.999** 10.307+-0.570;102 N 0.983* 10.165+-1.280;…
7258	LOC_Os01g52780.1	M1a(neutral)	-4765.84	w0=0.00000,w1=1.00000,p0=0.79752,p1=0.20248	M2a(selection)	-4593.23	345.214	1.09063e-75	8.22117e-73	w0=0.00000,w1=1.00000,p0=0.64050,p1=0.28966	1 P 1.000** 10.499+-0.114;2 P 0.995** 10.450+-0.688;3 P 0.994** 10.447+-0.712;4 L 0.996** 10.457+-0.636;5 P 1.000** 10.500+-0.026;6 P 1.000** 10.500+-0.063;7 M 0.999** 10.492+-0.281;8 E 1.000** 10.499+-0.081;9 K 1.000** 10.499+-0.105;11 S 1.000** 10.500+-0.039;12 R 0.988* 10.385+-1.064;13 W 0.993** 10.431+-0.811;14 W 1.000** 10.499+-0.108;15 H 0.999** 10.493+-0.256;16 E 0.999** 10.487+-0.350;17 L…
7259	LOC_Os02g02860.1	M1a(neutral)	-2312.55	w0=0.00000,w1=1.00000,p0=0.60163,p1=0.39837	M2a(selection)	-2283.18	58.7496	1.74855e-13	1.22042e-12	w0=0.05232,w1=1.00000,p0=0.71913,p1=0.00000	2 M 0.985* 9.056+-1.470;5 A 0.959* 8.836+-1.952;10 S 0.999** 9.171+-1.118;11 A 0.963* 8.874+-1.884;12 S 0.982* 9.034+-1.530;15 G 0.999** 9.172+-1.116;16 R 0.979* 9.007+-1.592;17 T 0.990** 9.103+-1.338;19 L 0.969* 8.923+-1.782;20 F 0.987* 9.076+-1.415;23 L 0.987* 9.072+-1.428;26 R 0.980* 9.018+-1.570;29 G 0.983* 9.044+-1.500;32 F 0.961* 8.854+-1.919;33 W 0.972* 8.951+-1.723;35 G 0.986* 9.064+-1.45…
7261	LOC_Os05g34470.1	M1a(neutral)	-1388.57	w0=0.00000,w1=1.00000,p0=0.86615,p1=0.13385	M2a(selection)	-1381.3	14.5321	0.000698873	0.00182035	w0=0.00000,w1=1.00000,p0=0.93723,p1=0.00000	8 A 0.957* 7.918+-2.257;296 E 0.971* 8.022+-2.112
7262	LOC_Os05g48940.1	M1a(neutral)	-498.04	w0=0.00000,w1=1.00000,p0=0.76710,p1=0.23290	M2a(selection)	-481.45	33.1789	6.24166e-08	2.56541e-07	w0=0.06256,w1=1.00000,p0=0.86020,p1=0.00000	72 V 0.983* 9.874+-1.406;76 E 0.997** 10.005+-0.898;78 D 0.992** 9.954+-1.126;81 L 0.994** 9.968+-1.068;84 T 0.992** 9.958+-1.108;87 S 0.992** 9.953+-1.130;88 L 0.986* 9.901+-1.319;90 L 0.963* 9.686+-1.895
7266	LOC_Os11g09170.1	M1a(neutral)	-3329.43	w0=0.00000,w1=1.00000,p0=0.84087,p1=0.15913	M2a(selection)	-3247.07	164.737	1.68931e-36	9.64698e-35	w0=0.00000,w1=1.00000,p0=0.76547,p1=0.20317	1 A 1.000** 10.461+-0.199;2 A 0.966* 10.137+-1.735;3 A 0.996** 10.428+-0.594;4 V 0.996** 10.428+-0.593;5 A 0.997** 10.428+-0.589;6 A 1.000** 10.460+-0.223;7 V 0.999** 10.450+-0.370;9 A 0.996** 10.425+-0.617;10 C 0.999** 10.452+-0.356;11 S 1.000** 10.460+-0.213;12 A 1.000** 10.457+-0.266;17 A 0.974* 10.209+-1.537;18 L 0.966* 10.135+-1.741;20 L 0.966* 10.141+-1.725;23 V 0.990* 10.366+-0.965;24 F 0.…
7282	LOC_Os02g01990.1	M1a(neutral)	-932.519	w0=0.00000,w1=1.00000,p0=0.90757,p1=0.09243	M2a(selection)	-924.93	15.1787	0.000505814	0.00134729	w0=0.00000,w1=1.00000,p0=0.99546,p1=0.00000
7299	LOC_Os05g07632.1	M1a(neutral)	-1674.28	w0=0.00000,w1=1.00000,p0=0.78394,p1=0.21606	M2a(selection)	-1669.44	9.68073	0.00790415	0.0179031	w0=0.00000,w1=1.00000,p0=0.94392,p1=0.00000	344 P 0.976* 8.139+-2.213
7302	LOC_Os01g03144.1	M1a(neutral)	-2665.33	w0=0.85331,w1=1.00000,p0=0.00001,p1=0.99999	M2a(selection)	-2660.81	9.03736	0.0109034	0.0241451	w0=0.00000,w1=1.00000,p0=0.98166,p1=0.00000	641 I 0.986* 8.925+-1.815
7310	LOC_Os01g67740.1	M1a(neutral)	-4423.58	w0=0.00000,w1=1.00000,p0=0.73554,p1=0.26446	M2a(selection)	-4399.91	47.3383	5.25546e-11	2.87904e-10	w0=0.00000,w1=1.00000,p0=0.97755,p1=0.00000	697 A 0.973* 9.642+-1.722;1034 A 0.991** 9.807+-1.240;1038 I 0.978* 9.687+-1.605;1039 L 0.964* 9.558+-1.924;1041 L 0.977* 9.677+-1.631;1045 H 0.976* 9.667+-1.658;1046 T 0.975* 9.656+-1.683;1047 Q 0.977* 9.675+-1.635
7315	LOC_Os02g42580.1	M1a(neutral)	-1504.15	w0=0.00000,w1=1.00000,p0=0.65709,p1=0.34291	M2a(selection)	-1490.72	26.8469	1.48005e-06	5.08506e-06	w0=0.00000,w1=1.00000,p0=0.71120,p1=0.22353	68 R 0.966* 8.873+-2.023;73 A 0.962* 8.845+-2.073;76 F 0.992** 9.099+-1.546;84 V 0.989* 9.068+-1.624;285 V 0.963* 8.848+-2.064;286 L 0.952* 8.756+-2.234;287 N 0.988* 9.065+-1.630
7316	LOC_Os05g07210.1	M1a(neutral)	-1626.46	w0=0.00000,w1=1.00000,p0=0.69119,p1=0.30881	M2a(selection)	-1602.69	47.5583	4.70808e-11	2.59806e-10	w0=0.07647,w1=1.00000,p0=0.85872,p1=0.00000	5 I 0.994** 10.051+-0.959;8 P 0.983* 9.943+-1.373;9 V 0.978* 9.899+-1.506;10 A 0.982* 9.942+-1.376;13 G 0.988* 9.995+-1.193;16 R 0.991** 10.017+-1.108;17 G 0.979* 9.914+-1.462;18 K 0.992** 10.025+-1.074;21 Y 0.982* 9.934+-1.401;25 H 0.976* 9.880+-1.559;28 L 0.965* 9.785+-1.803;55 P 0.985* 9.962+-1.311;56 P 0.991** 10.022+-1.087;57 T 0.972* 9.845+-1.653;59 Q 0.951* 9.645+-2.124;61 Y 0.982* 9.934+-…
7321	LOC_Os02g25840.1	M1a(neutral)	-1859.68	w0=0.00000,w1=1.00000,p0=0.70449,p1=0.29551	M2a(selection)	-1853	13.3666	0.00125166	0.00315553	w0=0.14844,w1=1.00000,p0=0.97500,p1=0.00004	414 S 0.969* 8.322+-2.283
7323	LOC_Os03g02410.1	M1a(neutral)	-4915.92	w0=0.00000,w1=1.00000,p0=0.85241,p1=0.14759	M2a(selection)	-4700.83	430.165	3.89896e-94	4.89839e-91	w0=0.14818,w1=1.00000,p0=0.95261,p1=0.00000	2 T 0.983* 10.337+-1.236;3 S 1.000** 10.498+-0.119;4 H 0.981* 10.317+-1.309;5 F 1.000** 10.498+-0.121;6 T 1.000** 10.499+-0.087;8 G 1.000** 10.499+-0.113;9 V 0.988* 10.388+-1.025;10 I 1.000** 10.500+-0.022;12 R 0.979* 10.299+-1.369;14 F 1.000** 10.499+-0.113;15 H 1.000** 10.499+-0.109;16 G 1.000** 10.498+-0.148;17 Q 0.988* 10.379+-1.077;18 T 1.000** 10.498+-0.148;21 G 0.983* 10.337+-1.237;22 R 1.…
7331	LOC_Os03g57100.1	M1a(neutral)	-1627.97	w0=0.00000,w1=1.00000,p0=0.70416,p1=0.29584	M2a(selection)	-1571.97	112.004	4.77228e-25	1.02781e-23	w0=0.00000,w1=1.00000,p0=0.80952,p1=0.00000	232 D 0.991** 10.401+-0.889;233 L 0.996** 10.446+-0.605;234 S 0.996** 10.447+-0.593;235 P 0.996** 10.447+-0.593;236 I 0.985* 10.334+-1.205;237 T 0.994** 10.427+-0.737;238 V 0.996** 10.447+-0.593;241 K 0.992** 10.408+-0.851;243 E 0.994** 10.423+-0.763;245 R 0.992** 10.406+-0.861;246 N 0.951* 9.993+-2.153;248 L 0.999** 10.471+-0.358;249 H 0.993** 10.418+-0.792;251 L 0.996** 10.446+-0.605;255 C 0.99…
7336	LOC_Os04g39470.1	M1a(neutral)	-348.522	w0=0.00000,w1=1.00000,p0=0.68370,p1=0.31630	M2a(selection)	-343.66	9.72438	0.00773354	0.0175483	w0=0.00000,w1=1.00000,p0=0.72212,p1=0.00000	1 M 0.957* 8.491+-2.193;4 G 0.977* 8.659+-1.914;12 Y 0.996** 8.807+-1.594;13 N 0.989* 8.749+-1.728;17 H 0.978* 8.666+-1.894;20 A 0.988* 8.747+-1.733;21 Q 0.978* 8.664+-1.898;23 Q 0.978* 8.664+-1.898
7339	LOC_Os01g70330.1	M1a(neutral)	-2047.57	w0=0.00000,w1=1.00000,p0=0.77029,p1=0.22971	M2a(selection)	-2017.37	60.4046	7.64374e-14	5.48748e-13	w0=0.08117,w1=1.00000,p0=0.88343,p1=0.04472	3 A 0.992** 10.162+-0.978;5 F 0.996** 10.193+-0.825;6 S 0.990** 10.143+-1.064;7 P 0.984* 10.084+-1.288;10 T 0.953* 9.780+-2.102;13 A 0.985* 10.097+-1.243;14 V 0.992** 10.157+-1.001;16 Q 0.999** 10.221+-0.649;19 E 0.977* 10.019+-1.496;20 A 0.991** 10.151+-1.032;21 V 0.992** 10.162+-0.978;22 A 0.994** 10.175+-0.918;23 D 0.996** 10.200+-0.780;26 A 0.991** 10.149+-1.037;28 L 0.997** 10.207+-0.744;32 …
7354	LOC_Os03g06880.1	M1a(neutral)	-2366.14	w0=0.00000,w1=1.00000,p0=0.73459,p1=0.26541	M2a(selection)	-2309.8	112.681	3.40155e-25	7.36807e-24	w0=0.17017,w1=1.00000,p0=0.90399,p1=0.00000	1 L 0.971* 10.201+-1.643;4 L 0.965* 10.136+-1.821;5 N 0.992** 10.410+-0.838;6 P 0.995** 10.437+-0.666;7 R 0.998** 10.463+-0.448;8 H 0.998** 10.467+-0.400;9 V 0.967* 10.160+-1.757;10 L 0.967* 10.161+-1.755;15 D 0.999** 10.471+-0.347;16 L 0.994** 10.428+-0.731;17 M 1.000** 10.477+-0.249;18 S 1.000** 10.481+-0.146;19 C 0.998** 10.465+-0.418;20 L 0.991** 10.396+-0.911;21 K 1.000** 10.481+-0.164;22 H …
7359	LOC_Os03g02840.1	M1a(neutral)	-2231.07	w0=0.00000,w1=1.00000,p0=0.65330,p1=0.34670	M2a(selection)	-2167.83	126.463	3.45903e-28	1.05138e-26	w0=0.08689,w1=1.00000,p0=0.84021,p1=0.00000	333 E 0.990** 10.387+-0.946;334 L 0.989* 10.374+-1.018;336 D 0.995** 10.427+-0.721;339 S 0.996** 10.440+-0.624;340 M 0.999** 10.472+-0.306;342 C 1.000** 10.475+-0.247;343 S 0.996** 10.437+-0.650;344 T 0.977* 10.255+-1.479;345 S 0.996** 10.445+-0.592;347 E 0.999** 10.473+-0.289;350 S 0.999** 10.466+-0.377;351 N 0.996** 10.441+-0.619;352 S 0.999** 10.466+-0.385;353 G 0.978* 10.265+-1.444;357 R 0.99…
7360	LOC_Os04g41280.1	M1a(neutral)	-2323.96	w0=0.00000,w1=1.00000,p0=0.86461,p1=0.13539	M2a(selection)	-2297.51	52.9001	3.25758e-12	1.99964e-11	w0=0.05086,w1=1.00000,p0=0.95718,p1=0.00000	4 L 0.961* 9.770+-1.886;5 L 0.961* 9.770+-1.886;8 A 0.964* 9.792+-1.837;10 A 0.977* 9.913+-1.525;11 V 0.967* 9.820+-1.770;16 G 0.995** 10.076+-0.933;19 T 0.997** 10.096+-0.830;21 R 0.993** 10.060+-1.006;29 A 0.977* 9.913+-1.525;62 C 0.983* 9.967+-1.362;63 G 0.996** 10.090+-0.863
7363	LOC_Os11g42850.1	M1a(neutral)	-1369.87	w0=0.00000,w1=1.00000,p0=0.69111,p1=0.30889	M2a(selection)	-1331.32	77.1	1.81116e-17	1.86002e-16	w0=0.30760,w1=1.00000,p0=0.85655,p1=0.00003	5 A 0.999** 10.404+-0.445;6 A 0.998** 10.400+-0.489;8 G 0.996** 10.374+-0.696;9 G 0.995** 10.371+-0.720;10 P 0.998** 10.396+-0.527;12 E 0.989* 10.316+-1.017;13 F 0.993** 10.349+-0.851;14 P 0.999** 10.403+-0.455;16 E 0.999** 10.405+-0.434;17 A 0.993** 10.347+-0.858;19 I 0.973* 10.159+-1.586;21 L 0.991** 10.329+-0.960;22 R 0.987* 10.287+-1.146;25 F 0.994** 10.360+-0.786;26 L 0.996** 10.373+-0.704;2…
7380	LOC_Os07g39560.1	M1a(neutral)	-1956.02	w0=0.00000,w1=1.00000,p0=0.83375,p1=0.16625	M2a(selection)	-1948.83	14.3905	0.000750129	0.00194445	w0=0.14800,w1=1.00000,p0=0.99685,p1=0.00000	470 Q 0.960* 7.100+-2.753
7383	LOC_Os02g48860.1	M1a(neutral)	-1466.13	w0=0.00000,w1=1.00000,p0=0.82162,p1=0.17838	M2a(selection)	-1429.31	73.6312	1.02611e-16	9.69275e-16	w0=0.02519,w1=1.00000,p0=0.88700,p1=0.00000	202 V 0.986* 10.250+-1.154;206 P 0.992** 10.302+-0.929;210 D 0.988* 10.264+-1.094;212 S 0.981* 10.201+-1.333;214 F 0.998** 10.363+-0.527;215 A 0.997** 10.350+-0.635;216 S 0.996** 10.341+-0.694;219 V 0.999** 10.365+-0.510;222 T 0.991** 10.293+-0.966;224 T 0.999** 10.366+-0.497;230 S 0.997** 10.350+-0.634;240 M 0.999** 10.368+-0.479;243 Y 0.992** 10.308+-0.892;245 Y 0.992** 10.308+-0.892
7384	LOC_Os07g38610.1	M1a(neutral)	-1717.61	w0=0.00000,w1=1.00000,p0=0.82785,p1=0.17215	M2a(selection)	-1695.02	45.1612	1.56085e-10	8.2857e-10	w0=0.00983,w1=1.00000,p0=0.94749,p1=0.00000	344 V 0.982* 9.863+-1.412;347 H 0.959* 9.652+-1.945;348 S 0.991** 9.940+-1.146;350 G 0.994** 9.968+-1.028;351 K 0.993** 9.958+-1.072;353 Q 0.994** 9.967+-1.033;355 Q 0.996** 9.980+-0.973;356 K 0.986* 9.892+-1.319
7388	LOC_Os07g31550.1	M1a(neutral)	-1985.35	w0=0.00000,w1=1.00000,p0=0.81410,p1=0.18590	M2a(selection)	-1972.71	25.2851	3.23154e-06	1.07405e-05	w0=0.00000,w1=1.00000,p0=0.87860,p1=0.08457	2 P 0.986* 9.301+-1.573;6 R 0.986* 9.295+-1.593;11 G 0.969* 9.155+-1.913;12 V 0.995** 9.375+-1.364
7391	LOC_Os03g38980.1	M1a(neutral)	-1930.44	w0=0.00000,w1=1.00000,p0=0.82027,p1=0.17973	M2a(selection)	-1898.97	62.9373	2.15446e-14	1.61114e-13	w0=0.00000,w1=1.00000,p0=0.97398,p1=0.00000	265 K 0.958* 9.447+-2.055;431 E 0.978* 9.628+-1.648;432 V 0.995** 9.777+-1.192;433 L 0.966* 9.524+-1.891;438 M 0.996** 9.791+-1.136;441 Q 0.971* 9.564+-1.801
7398	LOC_Os01g05510.1	M1a(neutral)	-1102	w0=0.00000,w1=1.00000,p0=0.81713,p1=0.18287	M2a(selection)	-1022.9	158.212	4.41223e-35	2.21729e-33	w0=0.00000,w1=1.00000,p0=0.44839,p1=0.43057	76 E 0.989* 10.393+-0.989;149 V 1.000** 10.494+-0.138;151 F 1.000** 10.495+-0.104;152 A 1.000** 10.496+-0.073;153 Q 1.000** 10.496+-0.063;154 S 1.000** 10.496+-0.087;155 K 1.000** 10.496+-0.064;156 Y 1.000** 10.496+-0.065;157 Q 0.999** 10.490+-0.253;158 M 1.000** 10.496+-0.069;159 I 0.983* 10.332+-1.252;160 Q 0.990** 10.402+-0.947;161 S 1.000** 10.496+-0.070;162 I 0.999** 10.490+-0.246;164 R 0.99…
7404	LOC_Os09g16510.1	M1a(neutral)	-668.028	w0=0.00000,w1=1.00000,p0=0.92200,p1=0.07800	M2a(selection)	-635.241	65.5737	5.76582e-15	4.59437e-14	w0=0.00000,w1=1.00000,p0=0.97329,p1=0.00000	147 T 1.000** 9.717+-1.084;148 S 0.995** 9.674+-1.247;150 F 0.955* 9.326+-2.117
7409	LOC_Os03g07830.1	M1a(neutral)	-489.154	w0=0.00000,w1=1.00000,p0=0.77056,p1=0.22944	M2a(selection)	-472.536	33.2357	6.06694e-08	2.49905e-07	w0=0.00000,w1=1.00000,p0=0.84907,p1=0.00000	2 E 0.994** 9.999+-1.010;3 S 0.996** 10.013+-0.942;4 A 0.982* 9.882+-1.436;27 F 0.982* 9.885+-1.427;29 Q 0.978* 9.847+-1.539;30 Q 0.997** 10.025+-0.883;31 I 0.973* 9.804+-1.660;32 G 0.994** 9.995+-1.029;33 V 0.957* 9.654+-2.015
7430	LOC_Os02g04500.1	M1a(neutral)	-1479.96	w0=0.00000,w1=1.00000,p0=0.67084,p1=0.32916	M2a(selection)	-1476.11	7.69989	0.0212809	0.0448338	w0=0.20404,w1=1.00000,p0=0.98812,p1=0.00000
7432	LOC_Os11g05130.1	M1a(neutral)	-8099.1	w0=0.00000,w1=1.00000,p0=0.77165,p1=0.22835	M2a(selection)	-8049.13	99.9388	1.98867e-22	3.40695e-21	w0=0.18247,w1=1.00000,p0=0.98294,p1=0.00000	1760 Y 1.000** 10.385+-0.405;1764 C 0.994** 10.329+-0.830;1765 T 0.997** 10.357+-0.658;1767 I 0.981* 10.212+-1.333;1768 A 0.978* 10.180+-1.435;1770 L 0.981* 10.210+-1.339;1771 G 0.981* 10.213+-1.328;1772 R 0.996** 10.349+-0.716;1773 M 0.980* 10.201+-1.368;1777 H 0.970* 10.102+-1.664;1785 D 0.997** 10.364+-0.603;1786 E 0.996** 10.354+-0.673;1787 L 0.976* 10.158+-1.504;1788 Q 0.996** 10.354+-0.676;…
7435	LOC_Os01g48720.1	M1a(neutral)	-1972.34	w0=0.00000,w1=1.00000,p0=0.76150,p1=0.23850	M2a(selection)	-1918.42	107.851	3.80591e-24	7.54972e-23	w0=0.11126,w1=1.00000,p0=0.92137,p1=0.00000	355 R 0.994** 10.375+-0.801;356 G 0.999** 10.425+-0.410;358 P 0.995** 10.388+-0.719;360 R 0.999** 10.426+-0.397;363 R 0.999** 10.422+-0.446;364 E 0.996** 10.398+-0.652;366 R 0.999** 10.422+-0.447;367 A 0.998** 10.416+-0.500;368 A 0.993** 10.365+-0.858;369 V 0.976* 10.198+-1.527;370 T 0.998** 10.417+-0.497;372 R 0.998** 10.413+-0.533;373 G 0.997** 10.411+-0.546;375 G 0.995** 10.387+-0.727;377 K 0.…
7448	LOC_Os06g45480.1	M1a(neutral)	-1838.9	w0=0.00000,w1=1.00000,p0=0.67134,p1=0.32866	M2a(selection)	-1823.14	31.5114	1.43674e-07	5.62897e-07	w0=0.34309,w1=1.00000,p0=0.98020,p1=0.00000	393 A 0.980* 9.389+-1.701;394 E 0.988* 9.457+-1.525;396 T 0.990* 9.469+-1.490;399 L 0.980* 9.388+-1.710
7451	LOC_Os05g33050.1	M1a(neutral)	-2718.84	w0=0.00000,w1=1.00000,p0=0.95766,p1=0.04234	M2a(selection)	-2706.64	24.3994	5.032e-06	1.64347e-05	w0=0.00000,w1=1.00000,p0=0.99667,p1=0.00000	1 A 0.965* 6.448+-2.570;2 K 0.978* 6.500+-2.512
7470	LOC_Os03g60000.1	M1a(neutral)	-818.016	w0=0.00000,w1=1.00000,p0=0.48543,p1=0.51457	M2a(selection)	-813.45	9.13206	0.0103992	0.02311	w0=0.00000,w1=1.00000,p0=0.95616,p1=0.00000
7478	LOC_Os04g41140.1	M1a(neutral)	-3231.4	w0=0.00000,w1=1.00000,p0=0.79326,p1=0.20674	M2a(selection)	-3217.87	27.0461	1.33971e-06	4.62396e-06	w0=0.13902,w1=1.00000,p0=0.98042,p1=0.00000	709 T 0.986* 9.462+-1.538;710 R 0.960* 9.242+-2.040;711 R 0.996** 9.544+-1.284;712 G 0.964* 9.275+-1.976;714 V 0.965* 9.288+-1.949;717 W 0.965* 9.281+-1.961;719 E 0.964* 9.279+-1.967
7485	LOC_Os04g02580.1	M1a(neutral)	-1028.55	w0=0.00000,w1=1.00000,p0=0.74306,p1=0.25694	M2a(selection)	-1022.07	12.9569	0.0015362	0.00382931	w0=0.00000,w1=1.00000,p0=0.77058,p1=0.14885	72 I 0.996** 7.964+-1.959;73 T 0.952* 7.650+-2.392;82 S 0.966* 7.750+-2.270
7487	LOC_Os10g32800.1	M1a(neutral)	-708.697	w0=0.00000,w1=1.00000,p0=0.57113,p1=0.42887	M2a(selection)	-699.684	18.0254	0.000121855	0.000348197	w0=0.09355,w1=1.00000,p0=0.71965,p1=0.00000	80 S 0.987* 6.789+-1.918;81 N 0.971* 6.693+-2.040;86 M 0.999** 6.865+-1.816;88 G 0.986* 6.789+-1.921
7489	LOC_Os03g50870.1	M1a(neutral)	-2007.92	w0=0.00000,w1=1.00000,p0=0.77931,p1=0.22069	M2a(selection)	-1967.85	80.1535	3.93446e-18	4.41339e-17	w0=0.05763,w1=1.00000,p0=0.91553,p1=0.00000	19 P 0.991** 10.198+-0.996;22 R 0.977* 10.056+-1.534;23 P 0.993** 10.212+-0.930;24 G 0.996** 10.243+-0.759;27 G 0.994** 10.224+-0.867;28 A 0.994** 10.221+-0.884;30 S 0.992** 10.203+-0.975;31 L 0.994** 10.225+-0.862;34 A 0.993** 10.216+-0.910;37 R 0.986* 10.145+-1.228;40 V 0.998** 10.260+-0.648;43 L 0.995** 10.231+-0.833;45 R 0.981* 10.098+-1.394;48 L 0.999** 10.267+-0.595;50 C 0.992** 10.201+-0.9…
7491	LOC_Os07g42150.1	M1a(neutral)	-1748.98	w0=0.00000,w1=1.00000,p0=0.70312,p1=0.29688	M2a(selection)	-1735.16	27.6564	9.87376e-07	3.47472e-06	w0=0.14744,w1=1.00000,p0=0.87203,p1=0.00000	281 S 0.981* 9.237+-1.623;285 S 0.995** 9.354+-1.290;286 R 0.961* 9.059+-2.010;290 R 0.955* 9.014+-2.087;292 C 0.992** 9.326+-1.375;293 P 0.993** 9.336+-1.346;297 R 0.985* 9.269+-1.544;298 Q 0.988* 9.292+-1.472;302 A 0.976* 9.194+-1.719;303 R 0.994** 9.345+-1.323;306 S 0.981* 9.238+-1.619;315 G 0.989* 9.302+-1.450;319 V 0.981* 9.236+-1.624
7494	LOC_Os04g35610.1	M1a(neutral)	-3574.29	w0=0.00000,w1=1.00000,p0=0.69334,p1=0.30666	M2a(selection)	-3541.94	64.7068	8.89391e-15	6.95567e-14	w0=0.00000,w1=1.00000,p0=0.69992,p1=0.23233	1 R 0.999** 9.522+-1.149;3 K 0.995** 9.491+-1.251;4 K 1.000** 9.533+-1.110;6 S 0.956* 9.136+-2.069;10 S 0.961* 9.186+-1.979;13 T 0.964* 9.209+-1.935;15 C 0.987* 9.419+-1.464;16 H 0.966* 9.224+-1.907;17 L 0.978* 9.337+-1.670;18 D 0.985* 9.401+-1.510;24 I 0.964* 9.208+-1.939;32 Q 0.994** 9.483+-1.276;35 S 0.984* 9.386+-1.548;37 H 0.987* 9.417+-1.467;45 E 0.994** 9.482+-1.279;46 G 0.985* 9.402+-1.51…
7506	LOC_Os06g43910.1	M1a(neutral)	-3100.95	w0=0.00000,w1=1.00000,p0=0.62155,p1=0.37845	M2a(selection)	-3088.51	24.8835	3.95021e-06	1.30371e-05	w0=0.38724,w1=1.00000,p0=0.98182,p1=0.00000	648 D 0.984* 8.959+-1.762;649 Q 1.000** 9.079+-1.465
7532	LOC_Os04g52570.1	M1a(neutral)	-1290.82	w0=0.00000,w1=1.00000,p0=0.63349,p1=0.36651	M2a(selection)	-1265.76	50.1298	1.30152e-11	7.54681e-11	w0=0.38413,w1=1.00000,p0=0.93991,p1=0.00000	1 H 0.998** 10.064+-0.841;3 A 0.975* 9.852+-1.611;4 A 0.992** 10.011+-1.092;5 A 0.978* 9.880+-1.535;7 V 0.978* 9.888+-1.510;8 V 0.976* 9.870+-1.563;14 R 0.995** 10.036+-0.984;15 D 0.972* 9.832+-1.663;16 R 1.000** 10.083+-0.732
7560	LOC_Os08g43654.1	M1a(neutral)	-2709.49	w0=0.00000,w1=1.00000,p0=0.76331,p1=0.23669	M2a(selection)	-2695.82	27.3287	1.16315e-06	4.05167e-06	w0=0.04419,w1=1.00000,p0=0.85740,p1=0.00000	18 G 0.960* 6.470+-1.678;117 L 0.978* 6.569+-1.506;120 G 0.966* 6.497+-1.623;123 Y 0.982* 6.594+-1.466;128 A 0.970* 6.524+-1.585;131 T 0.970* 6.523+-1.582;135 Q 0.974* 6.544+-1.575;136 A 0.978* 6.570+-1.510;139 A 0.973* 6.539+-1.559;141 Q 0.966* 6.500+-1.619;361 G 0.968* 6.507+-1.604;370 I 0.966* 6.500+-1.621;372 V 0.957* 6.445+-1.699;373 V 0.979* 6.575+-1.500;375 V 0.993** 6.658+-1.343;377 S 0.9…
7576	LOC_Os10g05160.1	M1a(neutral)	-2172.89	w0=0.00000,w1=1.00000,p0=0.62498,p1=0.37502	M2a(selection)	-2146.63	52.5179	3.94361e-12	2.39347e-11	w0=0.05685,w1=1.00000,p0=0.89127,p1=0.00000	26 P 0.991** 9.975+-1.129;109 K 0.982* 9.899+-1.396;131 G 0.981* 9.884+-1.443;197 L 0.989* 9.962+-1.182;198 T 0.998** 10.047+-0.786;199 V 0.997** 10.032+-0.868;200 N 0.997** 10.035+-0.854;201 V 0.960* 9.685+-1.969;202 R 0.992** 9.988+-1.074;205 I 0.981* 9.882+-1.457;206 G 0.995** 10.018+-0.939;207 Y 0.999** 10.050+-0.769;208 M 0.998** 10.040+-0.823;211 T 0.972* 9.802+-1.686;214 T 0.996** 10.022+-…
7577	LOC_Os08g02120.1	M1a(neutral)	-1471.5	w0=0.00000,w1=1.00000,p0=0.88376,p1=0.11624	M2a(selection)	-1452.08	38.8442	3.67352e-09	1.70932e-08	w0=0.00000,w1=1.00000,p0=0.89388,p1=0.03621	13 Q 0.968* 9.701+-1.775;16 R 0.982* 9.828+-1.437;24 R 0.955* 9.582+-2.037;26 N 0.953* 9.570+-2.057;28 R 0.982* 9.826+-1.446;32 K 0.988* 9.882+-1.263;33 S 0.991** 9.913+-1.147
7579	LOC_Os03g18430.1	M1a(neutral)	-2424.89	w0=0.00000,w1=1.00000,p0=0.81171,p1=0.18829	M2a(selection)	-2405.16	39.4687	2.68835e-09	1.26813e-08	w0=0.11879,w1=1.00000,p0=0.98102,p1=0.00000	48 T 0.995** 9.552+-1.323;50 I 0.985* 9.472+-1.559;56 R 0.993** 9.534+-1.380
7580	LOC_Os04g55060.1	M1a(neutral)	-2028.3	w0=0.00000,w1=1.00000,p0=0.64810,p1=0.35190	M2a(selection)	-1944.58	167.454	4.34287e-37	2.64004e-35	w0=0.00000,w1=1.00000,p0=0.75662,p1=0.00000	3 S 0.999** 10.490+-0.229;7 G 0.990** 10.402+-0.952;8 C 0.998** 10.473+-0.468;10 S 0.955* 10.044+-2.072;11 A 0.999** 10.489+-0.253;14 S 0.998** 10.476+-0.433;17 V 0.996** 10.457+-0.606;18 S 0.999** 10.485+-0.320;20 D 0.997** 10.468+-0.514;21 D 0.996** 10.459+-0.592;23 S 0.998** 10.474+-0.452;24 K 1.000** 10.491+-0.203;25 I 0.973* 10.230+-1.605;26 V 0.994** 10.439+-0.734;28 T 0.992** 10.418+-0.868…
7582	LOC_Os03g05020.1	M1a(neutral)	-5080.54	w0=0.00000,w1=1.00000,p0=0.93367,p1=0.06633	M2a(selection)	-5056.91	47.2755	5.42321e-11	2.95804e-10	w0=0.03231,w1=1.00000,p0=0.99556,p1=0.00000	13 S 0.992** 7.728+-1.994;14 T 0.992** 7.728+-1.994;15 F 0.971* 7.599+-2.201;17 L 0.990** 7.718+-2.012;18 E 0.969* 7.587+-2.218
7584	LOC_Os02g39820.1	M1a(neutral)	-2559.19	w0=0.00000,w1=1.00000,p0=0.81787,p1=0.18213	M2a(selection)	-2546.4	25.5838	2.78323e-06	9.30789e-06	w0=0.14904,w1=1.00000,p0=0.98362,p1=0.00000	1 E 0.978* 9.429+-1.700;5 A 0.995** 9.569+-1.304;6 S 0.971* 9.368+-1.841;384 T 0.969* 9.353+-1.875;511 G 0.967* 9.334+-1.916
7597	LOC_Os06g08540.2	M1a(neutral)	-2532.9	w0=0.00000,w1=1.00000,p0=0.77563,p1=0.22437	M2a(selection)	-2493.1	79.6021	5.18363e-18	5.72936e-17	w0=0.18020,w1=1.00000,p0=0.96489,p1=0.00000	4 S 0.994** 10.152+-0.926;5 Y 0.996** 10.171+-0.825;7 D 0.985* 10.064+-1.287;8 Y 0.998** 10.189+-0.718;9 W 0.997** 10.180+-0.777;11 L 0.998** 10.189+-0.721;14 F 0.986* 10.078+-1.237;15 S 0.997** 10.184+-0.753;36 G 0.982* 10.039+-1.371;395 S 0.982* 10.035+-1.382;444 D 0.985* 10.068+-1.271
7602	LOC_Os08g31080.1	M1a(neutral)	-1476.63	w0=0.00000,w1=1.00000,p0=0.74299,p1=0.25701	M2a(selection)	-1469.9	13.4718	0.00118751	0.00300384	w0=0.17761,w1=1.00000,p0=0.98644,p1=0.00000	350 V 0.961* 7.875+-2.578
7614	LOC_Os03g47949.1	M1a(neutral)	-2380.31	w0=0.00000,w1=1.00000,p0=0.83552,p1=0.16448	M2a(selection)	-2355.38	49.8625	1.48764e-11	8.56018e-11	w0=0.09107,w1=1.00000,p0=0.97533,p1=0.00000	506 L 0.995** 10.010+-0.963;508 T 0.974* 9.813+-1.636;511 R 0.993** 9.988+-1.061;513 S 0.995** 10.004+-0.987;515 Y 0.996** 10.016+-0.932;516 A 0.995** 10.006+-0.982;518 S 0.997** 10.022+-0.903
7615	LOC_Os07g47480.2	M1a(neutral)	-421.191	w0=0.00000,w1=1.00000,p0=0.85064,p1=0.14936	M2a(selection)	-415.65	11.0812	0.0039242	0.00929039	w0=0.01875,w1=1.00000,p0=0.91408,p1=0.00000	84 M 0.987* 8.610+-2.006
7627	LOC_Os05g33690.1	M1a(neutral)	-1655.82	w0=0.00000,w1=1.00000,p0=0.87293,p1=0.12707	M2a(selection)	-1639.56	32.5087	8.72629e-08	3.51007e-07	w0=0.00000,w1=1.00000,p0=0.95130,p1=0.00000	78 R 0.965* 9.663+-1.851;79 A 0.983* 9.828+-1.419;80 G 0.958* 9.601+-1.994;81 S 0.998** 9.960+-0.918;83 G 0.983* 9.828+-1.422;84 L 0.958* 9.603+-1.982;89 D 0.965* 9.669+-1.837;92 L 0.971* 9.720+-1.715;93 G 0.984* 9.834+-1.403
7638	LOC_Os02g04430.1	M1a(neutral)	-2458.16	w0=0.00000,w1=1.00000,p0=0.78690,p1=0.21310	M2a(selection)	-2444.76	26.798	1.51669e-06	5.20146e-06	w0=0.00000,w1=1.00000,p0=0.00008,p1=0.97850	128 D 0.976* 9.636+-1.650;308 H 0.975* 9.626+-1.675;455 G 0.966* 9.543+-1.874;456 D 0.978* 9.649+-1.615;459 S 0.997** 9.820+-1.058;461 G 0.997** 9.820+-1.061;464 M 0.977* 9.637+-1.647
7640	LOC_Os02g46690.1	M1a(neutral)	-1613.79	w0=0.00000,w1=1.00000,p0=0.76193,p1=0.23807	M2a(selection)	-1570.1	87.3939	1.05357e-19	1.42838e-18	w0=0.00489,w1=1.00000,p0=0.94173,p1=0.00000	1 P 0.993** 10.049+-1.037;5 A 0.996** 10.080+-0.893;7 F 0.956* 9.703+-2.036;10 E 0.980* 9.930+-1.462;11 L 0.983* 9.959+-1.374;12 I 0.984* 9.965+-1.354;15 V 0.982* 9.951+-1.399;16 T 0.983* 9.958+-1.377;19 I 0.997** 10.084+-0.872
7647	LOC_Os01g39110.1	M1a(neutral)	-722.469	w0=0.00000,w1=1.00000,p0=0.93080,p1=0.06920	M2a(selection)	-717.004	10.9291	0.00423426	0.00998682	w0=0.00000,w1=1.00000,p0=0.93175,p1=0.04213	168 A 0.996** 9.213+-1.494;170 A 0.958* 8.910+-2.159;171 F 0.996** 9.211+-1.501
7649	LOC_Os03g45250.1	M1a(neutral)	-1135.91	w0=0.00000,w1=1.00000,p0=0.93534,p1=0.06466	M2a(selection)	-1130.23	11.3677	0.00340036	0.00811651	w0=0.01140,w1=1.00000,p0=0.97523,p1=0.00000	1 H 0.983* 7.659+-2.197;4 I 0.969* 7.568+-2.318
7655	LOC_Os04g51960.1	M1a(neutral)	-3057.6	w0=0.00000,w1=1.00000,p0=0.77461,p1=0.22539	M2a(selection)	-2991.88	131.433	2.8824e-29	9.61395e-28	w0=0.55473,w1=1.00000,p0=0.97825,p1=0.00000	1 A 0.999** 10.417+-0.390;2 R 0.999** 10.414+-0.429;3 K 0.981* 10.243+-1.332;5 A 0.998** 10.409+-0.469;7 I 1.000** 10.424+-0.281;8 E 0.984* 10.272+-1.228;9 A 0.998** 10.410+-0.461;11 A 1.000** 10.425+-0.277;12 A 0.999** 10.419+-0.366;13 A 1.000** 10.423+-0.299;14 A 1.000** 10.424+-0.281;15 A 0.992** 10.352+-0.873;16 S 1.000** 10.424+-0.286;541 G 0.990** 10.334+-0.966
7656	LOC_Os04g58600.2	M1a(neutral)	-1832.2	w0=0.00000,w1=1.00000,p0=0.62922,p1=0.37078	M2a(selection)	-1821.26	21.8843	1.76961e-05	5.49848e-05	w0=0.00000,w1=1.00000,p0=0.91457,p1=0.00000	11 G 0.964* 8.629+-2.186;246 R 0.961* 8.601+-2.227;382 C 0.954* 8.542+-2.316
7657	LOC_Os02g33320.1	M1a(neutral)	-2929.8	w0=0.00000,w1=1.00000,p0=0.56982,p1=0.43018	M2a(selection)	-2898.88	61.8417	3.72593e-14	2.74278e-13	w0=0.89652,w1=1.00000,p0=0.97895,p1=0.00052	639 R 0.959* 9.618+-1.992;640 Y 0.978* 9.795+-1.556;641 V 0.981* 9.823+-1.476;642 R 0.996** 9.959+-0.985;643 S 0.996** 9.956+-0.998;646 G 0.986* 9.866+-1.343;647 W 0.980* 9.811+-1.512;648 W 0.966* 9.680+-1.857;650 C 0.981* 9.820+-1.485
7659	LOC_Os03g51920.1	M1a(neutral)	-2584.16	w0=0.00000,w1=1.00000,p0=0.82657,p1=0.17343	M2a(selection)	-2567.64	33.0274	6.73279e-08	2.74928e-07	w0=0.00000,w1=1.00000,p0=0.87244,p1=0.00000	128 G 0.980* 7.674+-1.775;130 P 0.970* 7.608+-1.892;136 I 0.964* 7.560+-1.950;142 R 0.975* 7.643+-1.826;144 D 0.967* 7.589+-1.915;148 R 0.956* 7.511+-2.037;157 N 0.956* 7.504+-2.035;171 R 0.963* 7.551+-1.975
7661	LOC_Os01g70550.1	M1a(neutral)	-1953.24	w0=0.00000,w1=1.00000,p0=0.71045,p1=0.28955	M2a(selection)	-1903.9	98.6772	3.73696e-22	6.20467e-21	w0=0.02404,w1=1.00000,p0=0.93226,p1=0.00000	1 M 0.989* 10.203+-1.080;2 Q 0.989* 10.204+-1.074;3 P 0.992** 10.233+-0.944;5 R 0.997** 10.277+-0.693;7 R 0.991** 10.218+-1.013;9 A 0.989* 10.199+-1.095;11 L 0.976* 10.076+-1.531;14 H 0.989* 10.201+-1.088;16 W 0.989* 10.197+-1.104;17 L 0.999** 10.296+-0.546;19 Y 0.989* 10.206+-1.068;20 S 0.999** 10.291+-0.587;24 A 0.990** 10.213+-1.034;25 N 0.990** 10.213+-1.037;26 M 0.977* 10.083+-1.510;48 F 0.9…
7665	LOC_Os02g53210.1	M1a(neutral)	-3093.33	w0=0.00000,w1=1.00000,p0=0.77489,p1=0.22511	M2a(selection)	-3065.38	55.897	7.27979e-13	4.79677e-12	w0=0.11528,w1=1.00000,p0=0.97534,p1=0.00000	250 D 0.970* 9.686+-1.776;677 Y 0.974* 9.727+-1.677;680 Q 0.973* 9.720+-1.692;682 H 0.972* 9.711+-1.716;684 Q 0.995** 9.911+-1.093;686 K 0.975* 9.737+-1.650;690 R 0.997** 9.930+-1.012
7668	LOC_Os10g41120.1	M1a(neutral)	-2052.83	w0=0.00000,w1=1.00000,p0=0.66872,p1=0.33128	M2a(selection)	-2044.83	16.0005	0.000335373	0.000911334	w0=0.00000,w1=1.00000,p0=0.87827,p1=0.00000	397 L 0.967* 8.161+-2.220;403 D 0.980* 8.259+-2.068
7674	LOC_Os07g45160.1	M1a(neutral)	-6843.43	w0=0.00000,w1=1.00000,p0=0.65925,p1=0.34075	M2a(selection)	-6838.81	9.24583	0.00982412	0.0219355	w0=0.00000,w1=1.00000,p0=0.70010,p1=0.29175
7676	LOC_Os03g04480.1	M1a(neutral)	-1791.38	w0=0.00000,w1=1.00000,p0=0.49282,p1=0.50718	M2a(selection)	-1786.42	9.9316	0.00697236	0.0159459	w0=0.00000,w1=1.00000,p0=0.89101,p1=0.00000
7677	LOC_Os11g11240.1	M1a(neutral)	-564.526	w0=0.00000,w1=1.00000,p0=0.60036,p1=0.39964	M2a(selection)	-552.977	23.0977	9.64695e-06	3.05798e-05	w0=0.05575,w1=1.00000,p0=0.70656,p1=0.00000	56 Q 0.993** 9.736+-1.221;57 Y 0.988* 9.692+-1.368;58 S 0.977* 9.600+-1.627;65 I 0.957* 9.412+-2.055;66 Y 0.990* 9.712+-1.302;69 I 0.967* 9.507+-1.851;75 L 0.990* 9.709+-1.311;76 R 0.980* 9.623+-1.569;77 C 0.974* 9.573+-1.697;78 A 0.953* 9.377+-2.115;80 V 0.980* 9.622+-1.573;87 P 0.989* 9.707+-1.320
7693	LOC_Os02g02470.1	M1a(neutral)	-1768.45	w0=0.00000,w1=1.00000,p0=0.80270,p1=0.19730	M2a(selection)	-1754.45	28.0073	8.28516e-07	2.94314e-06	w0=0.00000,w1=1.00000,p0=0.79785,p1=0.18603	24 S 1.000** 9.422+-1.256;38 L 0.958* 9.079+-2.094;250 E 0.998** 9.407+-1.307
7699	LOC_Os08g25440.1	M1a(neutral)	-159.109	w0=0.00805,w1=1.00000,p0=0.74317,p1=0.25683	M2a(selection)	-147.13	23.959	6.27142e-06	2.03241e-05	w0=0.98157,w1=1.00000,p0=0.86617,p1=0.00000	23 A 1.000** 9.655+-1.125;24 R 0.997** 9.636+-1.197;25 A 0.998** 9.640+-1.185
7706	LOC_Os08g37940.1	M1a(neutral)	-917.736	w0=0.00000,w1=1.00000,p0=0.72747,p1=0.27253	M2a(selection)	-896.859	41.7545	8.57276e-10	4.2347e-09	w0=0.14190,w1=1.00000,p0=0.92888,p1=0.00000	173 L 0.983* 9.795+-1.442;176 L 0.980* 9.763+-1.534;177 K 0.967* 9.645+-1.832;178 L 0.993** 9.885+-1.132;184 L 0.977* 9.742+-1.594;185 V 0.991** 9.865+-1.207;186 T 0.991** 9.862+-1.221;187 G 0.984* 9.803+-1.417
7714	LOC_Os02g54100.1	M1a(neutral)	-1937.56	w0=0.00000,w1=1.00000,p0=0.65849,p1=0.34151	M2a(selection)	-1910.59	53.9452	1.93173e-12	1.21143e-11	w0=0.35070,w1=1.00000,p0=0.94246,p1=0.00000	1 S 0.974* 9.545+-1.712;3 R 0.963* 9.442+-1.960;12 S 0.980* 9.600+-1.572;14 A 0.983* 9.629+-1.495;15 K 0.998** 9.757+-1.057;18 A 0.974* 9.550+-1.699;19 K 0.996** 9.746+-1.104;22 T 0.986* 9.655+-1.417;27 E 0.992** 9.710+-1.238
7715	LOC_Os12g31480.1	M1a(neutral)	-2189.11	w0=0.00000,w1=1.00000,p0=0.25541,p1=0.74459	M2a(selection)	-2184.85	8.52087	0.0141161	0.030807	w0=0.00000,w1=1.00000,p0=0.80510,p1=0.00000
7716	LOC_Os07g19530.1	M1a(neutral)	-2716.29	w0=0.00000,w1=1.00000,p0=0.64308,p1=0.35692	M2a(selection)	-2711.18	10.2305	0.00600436	0.0138837	w0=0.34380,w1=1.00000,p0=0.99538,p1=0.00000
7720	LOC_Os03g11700.1	M1a(neutral)	-1655.79	w0=0.00000,w1=1.00000,p0=0.83142,p1=0.16858	M2a(selection)	-1651.48	8.62037	0.0134311	0.029397	w0=0.00000,w1=1.00000,p0=0.87782,p1=0.09959	10 K 0.986* 7.932+-2.202
7733	LOC_Os03g20640.1	M1a(neutral)	-1133.92	w0=0.00000,w1=1.00000,p0=0.85268,p1=0.14732	M2a(selection)	-1130.06	7.7108	0.0211651	0.0446149	w0=0.10697,w1=1.00000,p0=0.99177,p1=0.00000
7737	LOC_Os08g39050.1	M1a(neutral)	-1566.72	w0=0.00000,w1=1.00000,p0=0.72374,p1=0.27626	M2a(selection)	-1550.67	32.1053	1.06764e-07	4.24914e-07	w0=0.09635,w1=1.00000,p0=0.89317,p1=0.00000	1 M 0.984* 8.779+-1.692;4 E 0.989* 8.820+-1.603;36 Y 0.972* 8.676+-1.900;37 S 0.968* 8.644+-1.954;38 Q 0.985* 8.782+-1.684;41 S 0.986* 8.796+-1.659;42 R 0.968* 8.644+-1.957;43 S 0.962* 8.598+-2.036;127 R 0.957* 8.552+-2.108;280 G 0.979* 8.739+-1.780;281 C 0.992** 8.841+-1.552;283 W 0.995** 8.868+-1.487;284 L 0.958* 8.561+-2.094;286 P 0.980* 8.745+-1.765;295 P 0.975* 8.707+-1.842
7738	LOC_Os02g58310.2	M1a(neutral)	-1345.08	w0=0.00000,w1=1.00000,p0=0.80064,p1=0.19936	M2a(selection)	-1318.36	53.4429	2.48321e-12	1.53682e-11	w0=0.05696,w1=1.00000,p0=0.92968,p1=0.00000	1 M 0.974* 9.784+-1.628;58 S 0.987* 9.899+-1.287;59 S 0.991** 9.932+-1.169;60 N 0.997** 9.985+-0.944;63 L 0.976* 9.795+-1.599;64 R 0.986* 9.893+-1.306;65 S 0.987* 9.899+-1.287;67 Q 0.970* 9.741+-1.747;71 S 0.987* 9.899+-1.286;74 A 0.987* 9.894+-1.304;115 K 0.955* 9.609+-2.024
7740	LOC_Os08g05790.1	M1a(neutral)	-1222.58	w0=0.00000,w1=1.00000,p0=0.77411,p1=0.22589	M2a(selection)	-1175.82	93.5333	4.89227e-21	7.31705e-20	w0=0.37741,w1=1.00000,p0=0.90884,p1=0.00000	1 M 0.988* 10.333+-1.068;2 C 1.000** 10.448+-0.232;3 A 0.993** 10.386+-0.803;4 S 0.999** 10.443+-0.329;5 V 0.997** 10.417+-0.589;6 L 1.000** 10.446+-0.279;7 S 0.999** 10.443+-0.329;8 R 0.998** 10.429+-0.484;9 A 0.999** 10.435+-0.420;10 G 0.991** 10.363+-0.929;11 K 1.000** 10.448+-0.237;12 M 0.981* 10.267+-1.322;14 Q 0.987* 10.326+-1.100;200 G 0.995** 10.397+-0.737;202 G 0.999** 10.434+-0.432;203 …
7743	LOC_Os05g46510.1	M1a(neutral)	-2277.23	w0=0.00000,w1=1.00000,p0=0.79888,p1=0.20112	M2a(selection)	-2245.52	63.4242	1.68892e-14	1.28079e-13	w0=0.00000,w1=1.00000,p0=0.79123,p1=0.13575	77 C 0.979* 9.713+-1.533;78 M 0.989* 9.801+-1.266;79 G 0.977* 9.698+-1.571;82 W 0.994** 9.847+-1.099;83 A 0.984* 9.762+-1.391;86 R 0.998** 9.889+-0.919;88 K 0.999** 9.897+-0.880;89 T 1.000** 9.900+-0.863;90 K 0.988* 9.793+-1.294;91 V 0.999** 9.894+-0.896;92 T 1.000** 9.903+-0.850;93 T 0.999** 9.899+-0.871;95 T 0.970* 9.630+-1.741;101 S 0.968* 9.618+-1.768;318 F 0.966* 9.597+-1.821;420 T 0.990* 9.…
7745	LOC_Os06g09620.1	M1a(neutral)	-3096.46	w0=0.00000,w1=1.00000,p0=0.61168,p1=0.38832	M2a(selection)	-3029.82	133.271	1.14945e-29	3.93843e-28	w0=0.00000,w1=1.00000,p0=0.50968,p1=0.35774	34 S 0.967* 10.024+-1.726;40 K 0.963* 9.985+-1.819;42 K 0.986* 10.202+-1.186;45 E 0.999** 10.324+-0.535;54 S 0.999** 10.330+-0.479;55 R 0.988* 10.226+-1.088;57 A 0.992** 10.264+-0.915;58 K 0.975* 10.103+-1.510;59 K 0.984* 10.187+-1.239;69 A 1.000** 10.335+-0.423;71 Q 0.999** 10.324+-0.530;72 D 0.963* 9.992+-1.803;73 D 0.998** 10.320+-0.561;74 A 0.961* 9.966+-1.863;75 Q 1.000** 10.333+-0.450;78 H …
7747	LOC_Os03g46140.1	M1a(neutral)	-1065.96	w0=0.00000,w1=1.00000,p0=0.60072,p1=0.39928	M2a(selection)	-1058.74	14.4316	0.000734874	0.00190753	w0=0.45230,w1=1.00000,p0=0.98181,p1=0.00000	218 H 0.961* 8.234+-2.421;224 N 0.962* 8.239+-2.415
7756	LOC_Os04g47190.1	M1a(neutral)	-1677.65	w0=0.00000,w1=1.00000,p0=0.72902,p1=0.27098	M2a(selection)	-1640.33	74.641	6.19326e-17	6.04725e-16	w0=0.08838,w1=1.00000,p0=0.90055,p1=0.00000	224 I 0.985* 10.206+-1.227;247 R 0.989* 10.247+-1.062;282 Q 0.994** 10.292+-0.843;283 A 0.970* 10.063+-1.695;285 N 0.999** 10.340+-0.513;286 A 0.994** 10.296+-0.823;287 N 0.999** 10.343+-0.485;288 T 0.976* 10.117+-1.542;292 S 0.997** 10.323+-0.649;294 T 0.999** 10.340+-0.515;295 L 0.967* 10.029+-1.783;296 K 0.999** 10.340+-0.515;298 G 0.995** 10.306+-0.766;302 Q 0.998** 10.333+-0.571;307 S 0.993*…
7772	LOC_Os07g06470.2	M1a(neutral)	-736.736	w0=0.00000,w1=1.00000,p0=0.74087,p1=0.25913	M2a(selection)	-717.274	38.9225	3.53259e-09	1.64578e-08	w0=0.00000,w1=1.00000,p0=0.00000,p1=0.99395	166 N 1.000** 9.237+-1.461
7784	LOC_Os11g37560.1	M1a(neutral)	-2170.94	w0=0.00000,w1=1.00000,p0=0.89584,p1=0.10416	M2a(selection)	-2131.71	78.4452	9.24344e-18	9.86927e-17	w0=0.03127,w1=1.00000,p0=0.95788,p1=0.00000	1 E 0.968* 10.019+-1.708;2 Q 0.999** 10.307+-0.545;4 Q 0.999** 10.310+-0.522;5 K 0.992** 10.240+-0.960;6 P 0.999** 10.312+-0.501;7 A 0.989* 10.219+-1.054;11 P 0.991** 10.235+-0.984;12 P 0.991** 10.234+-0.989;14 R 1.000** 10.317+-0.451;15 A 0.959* 9.935+-1.911;16 R 1.000** 10.318+-0.442;422 T 0.968* 10.017+-1.712
7796	LOC_Os09g26870.1	M1a(neutral)	-2489.27	w0=0.00000,w1=1.00000,p0=0.77702,p1=0.22298	M2a(selection)	-2452.42	73.7113	9.85792e-17	9.35882e-16	w0=0.28276,w1=1.00000,p0=0.97315,p1=0.00000	127 M 0.960* 9.907+-1.902;129 L 0.975* 10.051+-1.538;130 D 0.955* 9.860+-2.004;132 S 0.996** 10.244+-0.778;502 V 1.000** 10.281+-0.511;503 Y 1.000** 10.282+-0.508;504 E 1.000** 10.280+-0.521;505 L 1.000** 10.282+-0.506;506 V 0.977* 10.070+-1.482;507 I 0.970* 10.003+-1.669;508 R 0.998** 10.261+-0.672
5656	LOC_Os01g38520.1	M1a(neutral)	-963.251	w0=0.00000,w1=1.00000,p0=0.80132,p1=0.19868	M2a(selection)	-958.414	9.67395	0.00793102	0.0179532	w0=0.02496,w1=1.00000,p0=0.85837,p1=0.00000	1 P 0.951* 6.279+-2.046;11 D 0.954* 6.292+-2.025;12 S 0.973* 6.412+-1.901;13 D 0.954* 6.292+-2.025;14 D 0.954* 6.292+-2.025;17 Y 0.969* 6.388+-1.927;18 Y 0.969* 6.388+-1.927;20 P 0.958* 6.324+-2.005
5659	LOC_Os08g41570.1	M1a(neutral)	-1830.54	w0=0.00000,w1=1.00000,p0=0.44756,p1=0.55244	M2a(selection)	-1825.34	10.392	0.00553863	0.0128462	w0=0.00000,w1=1.00000,p0=0.46707,p1=0.13160	3 S 0.969* 2.672+-0.615;72 R 0.994** 2.719+-0.568;73 E 0.987* 2.706+-0.580
5664	LOC_Os07g19390.1	M1a(neutral)	-1515.4	w0=0.00000,w1=1.00000,p0=0.76893,p1=0.23107	M2a(selection)	-1509.41	11.9842	0.00249842	0.00605955	w0=0.00000,w1=1.00000,p0=0.80596,p1=0.00000	24 R 0.980* 3.965+-1.172;250 L 0.983* 3.981+-1.171;260 A 0.981* 3.972+-1.177;261 T 0.962* 3.900+-1.216;262 A 0.952* 3.868+-1.240
5669	LOC_Os06g12040.1	M1a(neutral)	-2014.93	w0=0.00000,w1=1.00000,p0=0.76441,p1=0.23559	M2a(selection)	-1964.45	100.948	1.20054e-22	2.10457e-21	w0=0.05625,w1=1.00000,p0=0.89912,p1=0.00000	2 I 0.999** 10.412+-0.394;5 R 0.984* 10.268+-1.242;6 R 0.989* 10.316+-1.030;7 S 0.989* 10.312+-1.049;10 S 0.995** 10.375+-0.711;11 R 0.999** 10.412+-0.402;16 P 0.998** 10.400+-0.522;19 T 0.997** 10.389+-0.613;22 N 0.993** 10.358+-0.815;27 H 0.961* 10.040+-1.922;32 S 0.993** 10.355+-0.832;33 A 0.992** 10.347+-0.879;121 T 0.999** 10.411+-0.410;375 T 0.999** 10.412+-0.401;377 C 0.995** 10.376+-0.706…
5680	LOC_Os06g05890.1	M1a(neutral)	-1686.22	w0=0.00000,w1=1.00000,p0=0.81106,p1=0.18894	M2a(selection)	-1652.52	67.4084	2.30387e-15	1.91262e-14	w0=0.02339,w1=1.00000,p0=0.94882,p1=0.00000	43 Q 0.953* 9.772+-2.079;45 V 0.979* 10.017+-1.460;50 A 0.996** 10.182+-0.807;51 A 0.989* 10.115+-1.124;52 A 0.982* 10.051+-1.354;54 A 0.975* 9.981+-1.568;56 P 0.997** 10.189+-0.763;57 K 0.998** 10.193+-0.739;59 D 0.997** 10.192+-0.745;60 I 0.984* 10.068+-1.298;61 C 0.979* 10.020+-1.454
5684	LOC_Os08g01150.1	M1a(neutral)	-1741.64	w0=0.00000,w1=1.00000,p0=0.79719,p1=0.20281	M2a(selection)	-1734.08	15.1184	0.000521298	0.00138559	w0=0.07481,w1=1.00000,p0=0.92308,p1=0.00000	68 K 0.986* 8.204+-1.871;74 M 0.957* 7.987+-2.218;82 S 0.953* 7.964+-2.258
5689	LOC_Os05g44310.1	M1a(neutral)	-3113.2	w0=0.00000,w1=1.00000,p0=0.82663,p1=0.17337	M2a(selection)	-3098.61	29.1712	4.62979e-07	1.70241e-06	w0=0.00000,w1=1.00000,p0=0.97901,p1=0.00001	46 A 0.975* 9.341+-1.790;48 D 0.970* 9.295+-1.892;52 N 0.992** 9.481+-1.423;55 Q 0.976* 9.349+-1.773
5693	LOC_Os03g22200.1	M1a(neutral)	-1295.74	w0=0.00000,w1=1.00000,p0=0.89119,p1=0.10881	M2a(selection)	-1286.65	18.1813	0.000112716	0.000322571	w0=0.05425,w1=1.00000,p0=0.97570,p1=0.00000	284 A 0.998** 9.350+-1.348;285 V 0.999** 9.353+-1.337
5698	LOC_Os01g04710.1	M1a(neutral)	-896.232	w0=0.00000,w1=1.00000,p0=0.75301,p1=0.24699	M2a(selection)	-889.365	13.735	0.00104109	0.00264947	w0=0.14475,w1=1.00000,p0=0.91968,p1=0.00000	19 S 0.960* 8.273+-2.260;20 P 0.983* 8.450+-1.979;22 S 0.959* 8.263+-2.276;131 S 0.958* 8.262+-2.284
5702	LOC_Os06g20570.1	M1a(neutral)	-2091.84	w0=0.00000,w1=1.00000,p0=0.87021,p1=0.12979	M2a(selection)	-2081.81	20.0661	4.39241e-05	0.000131181	w0=0.08050,w1=1.00000,p0=0.97783,p1=0.00000	343 R 1.000** 8.608+-1.613;344 T 1.000** 8.609+-1.609
5706	LOC_Os09g33870.1	M1a(neutral)	-1975.05	w0=0.00000,w1=1.00000,p0=0.36768,p1=0.63232	M2a(selection)	-1953.97	42.1703	6.96355e-10	3.48547e-09	w0=0.08093,w1=1.00000,p0=0.43704,p1=0.03067	97 F 0.999** 10.456+-0.346;99 H 0.995** 10.418+-0.699;100 H 0.976* 10.236+-1.488;101 Q 0.977* 10.245+-1.447;104 K 0.996** 10.427+-0.632;105 A 0.990** 10.372+-0.958;106 V 0.982* 10.297+-1.270;107 I 0.963* 10.096+-1.883;108 S 0.998** 10.449+-0.441;110 G 0.990** 10.372+-0.956;111 K 0.995** 10.422+-0.668;112 S 0.980* 10.273+-1.355;116 E 0.990** 10.374+-0.948;117 D 0.998** 10.446+-0.467;120 T 0.987* 1…
5713	LOC_Os07g10540.1	M1a(neutral)	-2635.11	w0=0.00000,w1=1.00000,p0=0.82070,p1=0.17930	M2a(selection)	-2615.57	39.0884	3.25134e-09	1.5185e-08	w0=0.04813,w1=1.00000,p0=0.97579,p1=0.00000	369 T 0.976* 9.702+-1.645;371 E 0.979* 9.737+-1.552;372 S 0.978* 9.727+-1.577;373 C 0.988* 9.815+-1.312;374 S 0.978* 9.727+-1.577;375 S 0.975* 9.699+-1.656;378 S 0.978* 9.727+-1.577
5722	LOC_Os01g55549.1	M1a(neutral)	-3307.17	w0=0.00000,w1=1.00000,p0=0.80404,p1=0.19596	M2a(selection)	-3295.2	23.9401	6.33115e-06	2.05001e-05	w0=0.12409,w1=1.00000,p0=0.97933,p1=0.00000	182 R 0.975* 9.376+-1.760;184 R 0.972* 9.344+-1.831;188 S 0.991** 9.509+-1.404;190 A 0.975* 9.372+-1.770
5726	LOC_Os01g65520.1	M1a(neutral)	-1841.19	w0=0.00000,w1=1.00000,p0=0.80129,p1=0.19871	M2a(selection)	-1789.28	103.829	2.84348e-23	5.25347e-22	w0=0.00000,w1=1.00000,p0=0.87504,p1=0.00000	1 C 1.000** 10.452+-0.222;2 A 1.000** 10.452+-0.226;3 S 0.992** 10.380+-0.851;5 F 0.998** 10.437+-0.440;7 N 0.999** 10.440+-0.406;8 G 0.991** 10.367+-0.920;9 L 0.992** 10.379+-0.859;11 P 1.000** 10.449+-0.281;13 P 0.994** 10.392+-0.786;14 E 0.992** 10.371+-0.901;15 A 0.993** 10.389+-0.801;16 S 0.996** 10.418+-0.606;18 Q 0.998** 10.436+-0.441;19 T 0.999** 10.443+-0.360;22 C 0.994** 10.395+-0.768;2…
5727	LOC_Os08g45180.1	M1a(neutral)	-1360.84	w0=0.00000,w1=1.00000,p0=0.67871,p1=0.32129	M2a(selection)	-1332.07	57.5346	3.21015e-13	2.18789e-12	w0=0.00000,w1=1.00000,p0=0.95573,p1=0.00000	287 S 0.979* 9.716+-1.560;288 N 0.998** 9.882+-0.987;289 E 0.979* 9.709+-1.580;291 I 0.960* 9.540+-1.984;293 T 0.988* 9.797+-1.315;294 T 0.979* 9.712+-1.573;295 G 0.980* 9.724+-1.539;297 G 0.955* 9.494+-2.081;298 D 0.978* 9.703+-1.596
5731	LOC_Os05g03620.1	M1a(neutral)	-1053.38	w0=0.00000,w1=1.00000,p0=0.96715,p1=0.03285	M2a(selection)	-1046.04	14.6773	0.00064993	0.0017011	w0=0.00000,w1=1.00000,p0=0.96908,p1=0.01958	278 A 0.991** 8.560+-1.966
5733	LOC_Os04g56950.1	M1a(neutral)	-710.707	w0=0.00000,w1=1.00000,p0=0.83413,p1=0.16587	M2a(selection)	-702.771	15.8713	0.000357761	0.000966281	w0=0.02901,w1=1.00000,p0=0.89937,p1=0.00000	88 R 0.972* 9.076+-1.934;89 P 0.960* 8.980+-2.112;91 D 0.981* 9.158+-1.762;98 M 0.965* 9.021+-2.039;103 K 0.970* 9.060+-1.980
5734	LOC_Os12g07500.1	M1a(neutral)	-1711.75	w0=0.00000,w1=1.00000,p0=0.69814,p1=0.30186	M2a(selection)	-1700.88	21.7435	1.89872e-05	5.88026e-05	w0=0.00000,w1=1.00000,p0=0.69507,p1=0.24931	16 V 0.997** 9.306+-1.409;61 T 0.955* 8.942+-2.187;65 P 0.976* 9.121+-1.855;70 T 0.963* 9.013+-2.064;80 R 0.966* 9.034+-2.040
5736	LOC_Os11g36610.1	M1a(neutral)	-1999.43	w0=0.00000,w1=1.00000,p0=0.69259,p1=0.30741	M2a(selection)	-1991.68	15.5062	0.000429419	0.00115112	w0=0.00000,w1=1.00000,p0=0.88361,p1=0.04019	3 C 0.990* 8.597+-1.862;4 T 0.970* 8.452+-2.132
5737	LOC_Os05g43960.1	M1a(neutral)	-1656.82	w0=0.00000,w1=1.00000,p0=0.73765,p1=0.26235	M2a(selection)	-1649.92	13.7974	0.00100909	0.00256978	w0=0.22993,w1=1.00000,p0=0.96578,p1=0.00000	116 Y 0.963* 8.433+-2.233;120 K 0.962* 8.422+-2.242
5741	LOC_Os03g64130.1	M1a(neutral)	-1377.06	w0=0.00000,w1=1.00000,p0=0.89819,p1=0.10181	M2a(selection)	-1369.6	14.9146	0.000577199	0.00152237	w0=0.00350,w1=1.00000,p0=0.95943,p1=0.00000	317 Y 0.992** 9.164+-1.699
5742	LOC_Os04g41910.1	M1a(neutral)	-1973.36	w0=0.00000,w1=1.00000,p0=0.86836,p1=0.13164	M2a(selection)	-1965.15	16.4177	0.000272239	0.000747319	w0=0.00000,w1=1.00000,p0=0.98702,p1=0.00001	103 I 0.952* 7.741+-2.545;341 T 0.957* 7.774+-2.504;362 T 0.955* 7.762+-2.519
5765	LOC_Os04g52310.1	M1a(neutral)	-1286.8	w0=0.00000,w1=1.00000,p0=0.56257,p1=0.43743	M2a(selection)	-1279.77	14.0767	0.000877582	0.00225007	w0=0.29204,w1=1.00000,p0=0.96205,p1=0.00005	267 V 0.956* 8.211+-2.440
5767	LOC_Os07g07010.1	M1a(neutral)	-1745.16	w0=0.00000,w1=1.00000,p0=0.76900,p1=0.23100	M2a(selection)	-1718.75	52.8079	3.4112e-12	2.08714e-11	w0=0.01502,w1=1.00000,p0=0.89966,p1=0.00000	171 G 0.992** 10.027+-1.059;173 S 0.983* 9.940+-1.376;273 L 0.983* 9.947+-1.355;289 S 0.998** 10.080+-0.806;291 Y 0.988* 9.988+-1.214;298 L 0.988* 9.992+-1.199;302 S 0.982* 9.932+-1.401;309 I 0.962* 9.745+-1.911;312 L 0.988* 9.985+-1.223;317 S 0.995** 10.052+-0.946;321 V 0.976* 9.879+-1.558;322 S 0.997** 10.075+-0.830;325 S 0.994** 10.042+-0.994;328 S 0.996** 10.064+-0.892;333 K 0.996** 10.066+-0…
7812	LOC_Os03g64200.1	M1a(neutral)	-2791.06	w0=0.00000,w1=1.00000,p0=0.77481,p1=0.22519	M2a(selection)	-2748.11	85.8882	2.23669e-19	2.91698e-18	w0=0.00000,w1=1.00000,p0=0.00000,p1=0.96535	22 R 0.983* 10.131+-1.330;23 P 0.988* 10.181+-1.140;47 T 0.989* 10.193+-1.091;48 A 0.990** 10.207+-1.032;49 S 0.996** 10.257+-0.773;51 S 0.996** 10.257+-0.773;448 L 0.985* 10.159+-1.230;453 S 0.991** 10.208+-1.027;454 S 0.995** 10.245+-0.842;458 L 0.970* 10.008+-1.702;459 I 0.988* 10.186+-1.122;588 R 0.998** 10.279+-0.628;591 V 0.987* 10.175+-1.165;592 R 0.990* 10.199+-1.066
7817	LOC_Os08g30740.1	M1a(neutral)	-3900.86	w0=0.00000,w1=1.00000,p0=0.76345,p1=0.23655	M2a(selection)	-3863.79	74.1439	7.94059e-17	7.67387e-16	w0=0.19451,w1=1.00000,p0=0.98496,p1=0.00000	1 M 0.994** 9.859+-1.163;7 D 0.975* 9.694+-1.671;9 A 0.974* 9.681+-1.704;10 A 0.978* 9.717+-1.613;11 L 0.977* 9.707+-1.637;12 V 0.976* 9.702+-1.651;13 A 0.976* 9.703+-1.648;556 P 0.974* 9.681+-1.704
7829	LOC_Os06g35140.1	M1a(neutral)	-2542.71	w0=0.00000,w1=1.00000,p0=0.73651,p1=0.26349	M2a(selection)	-2475.49	134.446	6.38905e-30	2.2505e-28	w0=0.00000,w1=1.00000,p0=0.69978,p1=0.17215	195 F 0.994** 10.437+-0.736;199 E 0.958* 10.095+-1.909;205 G 0.974* 10.248+-1.513;207 H 0.982* 10.323+-1.266;208 R 0.987* 10.374+-1.062;215 V 0.956* 10.070+-1.967;257 K 0.987* 10.366+-1.098;338 R 0.999** 10.484+-0.310;339 P 1.000** 10.490+-0.193;340 S 0.981* 10.316+-1.290;341 P 0.993** 10.427+-0.793;342 S 0.979* 10.297+-1.359;343 S 0.975* 10.259+-1.480;346 R 0.999** 10.480+-0.363;347 R 0.988* 10.…
7832	LOC_Os01g40470.1	M1a(neutral)	-1533.81	w0=0.00000,w1=1.00000,p0=0.87237,p1=0.12763	M2a(selection)	-1523.42	20.7639	3.09872e-05	9.43383e-05	w0=0.07308,w1=1.00000,p0=0.98626,p1=0.00000	1 M 0.994** 9.072+-1.636;2 Y 0.956* 8.777+-2.237;3 G 0.981* 8.976+-1.868
7833	LOC_Os09g36270.1	M1a(neutral)	-1586.09	w0=0.00000,w1=1.00000,p0=0.75638,p1=0.24362	M2a(selection)	-1576.07	20.0504	4.42692e-05	0.000132107	w0=0.00000,w1=1.00000,p0=0.96505,p1=0.00000	1 M 0.992** 8.910+-1.801
7836	LOC_Os06g49790.1	M1a(neutral)	-2568.31	w0=0.00000,w1=1.00000,p0=0.66070,p1=0.33930	M2a(selection)	-2549.35	37.9086	5.86478e-09	2.67928e-08	w0=0.00000,w1=1.00000,p0=0.69453,p1=0.24535	35 H 0.963* 9.275+-1.947;39 F 0.991** 9.526+-1.344;41 N 0.971* 9.344+-1.805;46 W 0.976* 9.393+-1.697;47 C 0.973* 9.364+-1.762;50 Y 0.994** 9.549+-1.271;51 E 0.973* 9.366+-1.758;54 R 0.966* 9.303+-1.891;56 L 0.984* 9.465+-1.520;58 C 0.976* 9.386+-1.713;59 A 0.984* 9.459+-1.535;61 V 0.984* 9.465+-1.520;63 A 0.994** 9.551+-1.266;64 A 0.974* 9.375+-1.737;69 F 0.977* 9.396+-1.689
7852	LOC_Os04g37630.1	M1a(neutral)	-1147.77	w0=0.00000,w1=1.00000,p0=0.78880,p1=0.21120	M2a(selection)	-1130.47	34.5893	3.08345e-08	1.31465e-07	w0=0.27058,w1=1.00000,p0=0.97969,p1=0.00000	241 I 0.999** 9.581+-1.234;242 S 0.997** 9.568+-1.281
7859	LOC_Os08g41940.1	M1a(neutral)	-1442.42	w0=0.00000,w1=1.00000,p0=0.80447,p1=0.19553	M2a(selection)	-1400.26	84.3229	4.89236e-19	6.02592e-18	w0=0.00000,w1=1.00000,p0=0.78329,p1=0.14689	1 F 0.999** 10.375+-0.489;2 C 1.000** 10.386+-0.361;3 Q 1.000** 10.386+-0.356;4 Q 1.000** 10.387+-0.343;5 C 1.000** 10.384+-0.388;6 S 1.000** 10.386+-0.360;169 S 0.991** 10.305+-0.942;172 A 0.981* 10.208+-1.333;173 N 1.000** 10.386+-0.358;180 V 0.965* 10.052+-1.780;182 P 0.981* 10.208+-1.335;185 S 0.984* 10.233+-1.245;187 L 0.989* 10.281+-1.054;188 Q 0.989* 10.287+-1.026;189 F 0.985* 10.247+-1.19…
7868	LOC_Os01g65230.1	M1a(neutral)	-2064.64	w0=0.00000,w1=1.00000,p0=0.77775,p1=0.22225	M2a(selection)	-2056.69	15.9018	0.000352344	0.000952643	w0=0.10270,w1=1.00000,p0=0.98117,p1=0.00000	6 R 0.961* 8.536+-2.284;7 R 0.956* 8.496+-2.345
7875	LOC_Os01g60930.1	M1a(neutral)	-1260.46	w0=0.00000,w1=1.00000,p0=0.82779,p1=0.17221	M2a(selection)	-1225.69	69.5439	7.92021e-16	6.87817e-15	w0=0.03196,w1=1.00000,p0=0.91073,p1=0.00000	3 A 0.985* 9.942+-1.328;4 A 0.991** 9.995+-1.136;5 F 0.973* 9.830+-1.654;9 K 0.998** 10.066+-0.806;10 D 0.998** 10.059+-0.846;11 V 0.979* 9.886+-1.500;12 H 0.997** 10.049+-0.902;15 G 0.987* 9.964+-1.253;120 K 0.973* 9.835+-1.640
7887	LOC_Os11g42160.1	M1a(neutral)	-2076.05	w0=0.00000,w1=1.00000,p0=0.83069,p1=0.16931	M2a(selection)	-2039.1	73.9077	8.93628e-17	8.54844e-16	w0=0.28201,w1=1.00000,p0=0.99354,p1=0.00000	467 V 0.999** 9.787+-1.018;468 S 1.000** 9.790+-1.003;470 T 0.951* 9.360+-2.161
7895	LOC_Os09g33890.1	M1a(neutral)	-1461.03	w0=0.00000,w1=1.00000,p0=0.62040,p1=0.37960	M2a(selection)	-1449.44	23.1646	9.3298e-06	2.96243e-05	w0=0.00000,w1=1.00000,p0=0.58096,p1=0.33211	47 Y 0.997** 6.656+-1.983;49 M 0.993** 6.631+-2.010;56 E 0.997** 6.655+-1.983;57 D 0.990* 6.617+-2.031
7896	LOC_Os01g68524.1	M1a(neutral)	-2926.05	w0=0.00000,w1=1.00000,p0=0.69550,p1=0.30450	M2a(selection)	-2895.93	60.241	8.29538e-14	5.93269e-13	w0=0.32078,w1=1.00000,p0=0.95991,p1=0.00004	546 L 0.964* 9.768+-1.860;547 T 0.974* 9.865+-1.622;550 S 0.989* 10.002+-1.197;553 E 0.993** 10.037+-1.055;557 S 0.983* 9.944+-1.396;558 C 0.991** 10.023+-1.115;563 I 0.970* 9.824+-1.727;564 T 0.993** 10.041+-1.042;571 S 0.955* 9.681+-2.045;572 S 0.989* 10.005+-1.187;574 E 0.992** 10.031+-1.082;578 Y 0.995** 10.058+-0.966;579 S 0.954* 9.675+-2.057;580 R 0.993** 10.037+-1.057
7900	LOC_Os05g49590.1	M1a(neutral)	-4829.52	w0=0.00000,w1=1.00000,p0=0.72074,p1=0.27926	M2a(selection)	-4764.42	130.204	5.32877e-29	1.76177e-27	w0=0.35069,w1=1.00000,p0=0.96958,p1=0.00000	572 C 0.994** 10.270+-0.821;573 C 0.994** 10.269+-0.830;574 C 0.996** 10.289+-0.709;578 W 0.995** 10.280+-0.764;579 L 0.983* 10.159+-1.319;582 L 0.986* 10.188+-1.207;583 S 0.999** 10.316+-0.503;584 Q 0.999** 10.314+-0.520;588 E 0.995** 10.278+-0.776;589 K 0.999** 10.314+-0.518;590 E 0.999** 10.315+-0.508;591 M 0.977* 10.104+-1.499;592 H 0.994** 10.264+-0.854;594 A 0.994** 10.269+-0.830;595 K 0.99…
7902	LOC_Os07g05560.1	M1a(neutral)	-3087.4	w0=0.00000,w1=1.00000,p0=0.75004,p1=0.24996	M2a(selection)	-3039.85	95.1043	2.23036e-21	3.44517e-20	w0=0.00000,w1=1.00000,p0=0.69324,p1=0.28287	98 F 0.996** 9.899+-1.001;525 K 0.969* 9.661+-1.739;526 R 0.999** 9.932+-0.845;527 N 0.996** 9.904+-0.980;528 L 0.979* 9.747+-1.519;529 M 0.996** 9.901+-0.991;531 S 0.992** 9.866+-1.137;533 H 0.999** 9.932+-0.841;534 S 0.998** 9.917+-0.920;535 P 1.000** 9.935+-0.828
7905	LOC_Os06g43210.1	M1a(neutral)	-4284.05	w0=0.00000,w1=1.00000,p0=0.80961,p1=0.19039	M2a(selection)	-4271	26.1154	2.13355e-06	7.17499e-06	w0=0.15618,w1=1.00000,p0=0.99467,p1=0.00000	1 D 0.994** 8.773+-1.735;4 L 0.969* 8.593+-2.104;5 Q 0.994** 8.777+-1.725
7924	LOC_Os02g16650.1	M1a(neutral)	-2940.73	w0=0.00000,w1=1.00000,p0=0.83406,p1=0.16594	M2a(selection)	-2925.46	30.5396	2.33561e-07	8.9279e-07	w0=0.00000,w1=1.00000,p0=0.95124,p1=0.00000	42 S 0.960* 8.926+-2.032;227 L 0.997** 9.225+-1.327;260 R 0.960* 8.920+-2.044;354 A 0.966* 8.971+-1.947;365 Q 0.967* 8.983+-1.923;629 K 0.991** 9.179+-1.461;631 I 0.970* 9.006+-1.877
7928	LOC_Os01g63050.1	M1a(neutral)	-1684.42	w0=0.00000,w1=1.00000,p0=0.73678,p1=0.26322	M2a(selection)	-1661.49	45.8516	1.10524e-10	5.94244e-10	w0=0.15307,w1=1.00000,p0=0.92875,p1=0.00000	71 S 0.982* 9.632+-1.523;72 P 0.996** 9.755+-1.126;73 Q 0.966* 9.484+-1.880;74 S 0.984* 9.651+-1.470;75 T 0.973* 9.548+-1.736;77 C 0.977* 9.585+-1.645;82 S 0.982* 9.628+-1.535;85 D 0.984* 9.646+-1.484;86 S 0.977* 9.584+-1.649;88 N 0.973* 9.552+-1.726;90 S 0.984* 9.653+-1.465;92 V 0.997** 9.766+-1.084
7932	LOC_Os10g34310.1	M1a(neutral)	-2247.49	w0=0.00000,w1=1.00000,p0=0.84758,p1=0.15242	M2a(selection)	-2227.69	39.5998	2.51777e-09	1.19065e-08	w0=0.16652,w1=1.00000,p0=0.99405,p1=0.00000	1 M 0.966* 9.000+-2.006;2 E 1.000** 9.274+-1.337;4 N 0.998** 9.262+-1.378
7951	LOC_Os01g50040.1	M1a(neutral)	-1357.96	w0=0.00000,w1=1.00000,p0=0.74299,p1=0.25701	M2a(selection)	-1349.56	16.8039	0.000224429	0.0006238	w0=0.00000,w1=1.00000,p0=0.87691,p1=0.00000	15 T 0.972* 7.786+-2.151;16 T 0.973* 7.791+-2.143;17 T 0.971* 7.777+-2.165
7956	LOC_Os06g21390.1	M1a(neutral)	-1652.49	w0=0.00000,w1=1.00000,p0=0.86663,p1=0.13337	M2a(selection)	-1634.54	35.8946	1.60542e-08	7.03585e-08	w0=0.00000,w1=1.00000,p0=0.97241,p1=0.00000	361 Q 0.965* 9.382+-1.941;365 S 0.988* 9.577+-1.465;367 G 0.992** 9.616+-1.345;368 T 0.969* 9.419+-1.864
7959	LOC_Os06g01400.1	M1a(neutral)	-3092.73	w0=0.00000,w1=1.00000,p0=0.78401,p1=0.21599	M2a(selection)	-3082.61	20.2565	3.99346e-05	0.00011974	w0=0.20389,w1=1.00000,p0=0.99685,p1=0.00000	1 R 0.975* 7.933+-2.395
7960	LOC_Os08g31740.1	M1a(neutral)	-1591.74	w0=0.00000,w1=1.00000,p0=0.77545,p1=0.22455	M2a(selection)	-1514.96	153.568	4.49829e-34	2.1736e-32	w0=0.44688,w1=1.00000,p0=0.94598,p1=0.00000	1 L 0.999** 10.413+-0.416;3 F 1.000** 10.423+-0.283;4 L 1.000** 10.419+-0.342;5 S 0.999** 10.412+-0.428;7 Y 0.980* 10.230+-1.373;8 R 1.000** 10.421+-0.303;9 L 0.976* 10.191+-1.495;13 H 0.999** 10.413+-0.410;14 L 0.979* 10.222+-1.400;15 H 1.000** 10.421+-0.305;16 S 1.000** 10.422+-0.287;17 T 1.000** 10.418+-0.352;18 P 0.980* 10.231+-1.369;19 Q 0.983* 10.258+-1.273;209 M 0.997** 10.395+-0.585
7962	LOC_Os05g05440.1	M1a(neutral)	-5205.97	w0=0.00000,w1=1.00000,p0=0.80023,p1=0.19977	M2a(selection)	-5111.4	189.144	8.46867e-42	7.42289e-40	w0=0.00000,w1=1.00000,p0=0.97299,p1=0.00000	1170 H 0.991** 10.308+-0.951;1171 R 0.991** 10.310+-0.941;1174 S 0.991** 10.311+-0.936;1175 D 0.999** 10.382+-0.458;1177 V 0.999** 10.378+-0.493;1179 Q 0.991** 10.308+-0.948;1180 T 0.998** 10.377+-0.507;1181 R 0.966* 10.060+-1.811;1182 S 0.999** 10.378+-0.490;1184 R 0.989* 10.283+-1.069;1188 D 0.991** 10.307+-0.953;1189 T 0.991** 10.308+-0.949;1190 S 0.991** 10.311+-0.936;1191 H 0.991** 10.307+-0…
7974	LOC_Os01g64030.1	M1a(neutral)	-1679.63	w0=0.00000,w1=1.00000,p0=0.58171,p1=0.41829	M2a(selection)	-1659.99	39.2749	2.96182e-09	1.39017e-08	w0=0.00000,w1=1.00000,p0=0.59633,p1=0.35770	353 N 0.977* 9.491+-1.712;355 F 0.978* 9.502+-1.684;356 H 0.974* 9.464+-1.774;357 E 0.972* 9.452+-1.801;360 K 0.975* 9.478+-1.740;364 G 0.989* 9.599+-1.422;366 G 0.974* 9.467+-1.766;367 L 0.960* 9.345+-2.032
7979	LOC_Os01g43100.1	M1a(neutral)	-1393.28	w0=0.00000,w1=1.00000,p0=0.64064,p1=0.35936	M2a(selection)	-1386.88	12.7902	0.00166973	0.00413224	w0=0.45962,w1=1.00000,p0=0.99236,p1=0.00000	1 M 0.965* 7.617+-2.624
7982	LOC_Os02g51780.1	M1a(neutral)	-4060.59	w0=0.00000,w1=1.00000,p0=0.67125,p1=0.32875	M2a(selection)	-4036.2	48.7714	2.56694e-11	1.45925e-10	w0=0.40502,w1=1.00000,p0=0.98651,p1=0.00000	1 M 0.993** 9.687+-1.294;4 G 0.993** 9.684+-1.306;10 F 0.962* 9.411+-1.996;11 F 0.994** 9.698+-1.257;12 Q 0.962* 9.411+-1.997
7985	LOC_Os02g54160.1	M1a(neutral)	-1721.22	w0=0.00000,w1=1.00000,p0=0.78067,p1=0.21933	M2a(selection)	-1693.61	55.2161	1.02325e-12	6.64936e-12	w0=0.11091,w1=1.00000,p0=0.93376,p1=0.00000	8 S 0.994** 10.113+-0.933;11 I 0.984* 10.015+-1.321;12 P 0.990* 10.071+-1.116;13 P 0.962* 9.803+-1.921;17 V 0.997** 10.137+-0.805;19 A 0.962* 9.803+-1.916;21 D 0.985* 10.026+-1.285;27 T 0.969* 9.871+-1.753;29 K 0.998** 10.147+-0.748;31 K 0.993** 10.106+-0.964;32 N 0.995** 10.118+-0.908;33 K 0.999** 10.159+-0.670;38 L 0.967* 9.851+-1.806;39 P 0.992** 10.091+-1.034;40 L 0.969* 9.865+-1.784;41 R 0.9…
7986	LOC_Os01g60440.1	M1a(neutral)	-4927.37	w0=0.00000,w1=1.00000,p0=0.58996,p1=0.41004	M2a(selection)	-4788.91	276.908	7.41672e-61	1.7471e-58	w0=0.10125,w1=1.00000,p0=0.69816,p1=0.00000	478 I 0.951* 10.007+-2.166;479 N 0.998** 10.480+-0.436;482 T 0.997** 10.476+-0.479;484 R 0.999** 10.493+-0.255;487 R 0.998** 10.480+-0.441;490 A 0.997** 10.474+-0.499;492 I 0.997** 10.472+-0.521;493 M 0.985* 10.355+-1.188;495 L 0.957* 10.068+-2.033;498 T 0.999** 10.488+-0.334;499 S 0.998** 10.477+-0.467;500 S 0.999** 10.493+-0.256;502 Y 0.997** 10.473+-0.512;504 M 0.993** 10.435+-0.786;505 T 0.95…
7992	LOC_Os03g49880.1	M1a(neutral)	-1044.1	w0=0.00000,w1=1.00000,p0=0.83173,p1=0.16827	M2a(selection)	-1030.38	27.4454	1.09723e-06	3.8398e-06	w0=0.05292,w1=1.00000,p0=0.92952,p1=0.00000	118 K 0.971* 9.402+-1.827;121 M 0.996** 9.615+-1.249;126 L 0.990** 9.568+-1.398;128 S 0.977* 9.453+-1.713;129 A 0.967* 9.364+-1.911
7993	LOC_Os04g56210.1	M1a(neutral)	-1897.28	w0=0.00000,w1=1.00000,p0=0.77623,p1=0.22377	M2a(selection)	-1860.58	73.4039	1.14958e-16	1.08049e-15	w0=0.00000,w1=1.00000,p0=0.89940,p1=0.00000	128 H 0.999** 10.406+-0.431;129 V 0.998** 10.403+-0.470;130 H 0.999** 10.406+-0.436;131 Y 0.998** 10.399+-0.505;132 Y 0.998** 10.399+-0.505;136 L 0.977* 10.189+-1.505;138 F 0.991** 10.335+-0.925;139 F 0.994** 10.359+-0.793;140 N 0.999** 10.404+-0.456;141 P 0.984* 10.264+-1.246;143 S 0.997** 10.388+-0.597;144 H 0.999** 10.408+-0.414;146 T 0.999** 10.409+-0.403;147 L 0.978* 10.198+-1.475;148 I 0.99…
7996	LOC_Os04g51880.1	M1a(neutral)	-2152.27	w0=0.00000,w1=1.00000,p0=0.69501,p1=0.30499	M2a(selection)	-2104	96.5402	1.08785e-21	1.72273e-20	w0=0.10002,w1=1.00000,p0=0.87335,p1=0.00000	16 E 0.990* 10.329+-0.995;215 T 0.989* 10.319+-1.039;216 A 0.989* 10.324+-1.017;217 T 0.970* 10.136+-1.682;218 H 0.998** 10.407+-0.507;221 N 0.998** 10.404+-0.539;226 A 0.993** 10.360+-0.840;227 A 0.993** 10.361+-0.832;229 A 0.955* 9.994+-2.024;234 S 0.996** 10.393+-0.624;236 C 0.997** 10.399+-0.581;237 E 0.998** 10.408+-0.496;239 A 0.993** 10.359+-0.842;240 S 0.972* 10.158+-1.619;241 S 0.988* 10…
8001	LOC_Os05g31680.1	M1a(neutral)	-1708.16	w0=0.00000,w1=1.00000,p0=0.61998,p1=0.38002	M2a(selection)	-1692.63	31.0665	1.7947e-07	6.95193e-07	w0=0.08416,w1=1.00000,p0=0.81132,p1=0.00000	1 P 0.967* 8.064+-1.941;5 P 0.990** 8.241+-1.605;7 A 0.967* 8.059+-1.943;13 S 0.990* 8.234+-1.619;15 S 0.975* 8.124+-1.836;16 S 0.957* 7.988+-2.056;19 S 0.974* 8.120+-1.844;20 F 0.992** 8.252+-1.581;22 R 0.959* 8.000+-2.067;33 G 0.958* 7.997+-2.045;34 L 0.951* 7.938+-2.158;278 E 0.952* 7.949+-2.118;280 V 0.959* 8.004+-2.035;282 Q 0.992** 8.254+-1.575
8018	LOC_Os03g05480.1	M1a(neutral)	-2709.61	w0=0.00000,w1=1.00000,p0=0.68894,p1=0.31106	M2a(selection)	-2679.14	60.9502	5.81875e-14	4.2256e-13	w0=0.43221,w1=1.00000,p0=0.99402,p1=0.00000	1 M 1.000** 9.807+-0.980;2 I 1.000** 9.805+-0.985
8021	LOC_Os03g43730.1	M1a(neutral)	-2548.82	w0=0.00000,w1=1.00000,p0=0.64113,p1=0.35887	M2a(selection)	-2534.55	28.5523	6.30865e-07	2.2797e-06	w0=0.36637,w1=1.00000,p0=0.97993,p1=0.00000	2 P 0.983* 9.364+-1.647;4 T 0.999** 9.499+-1.251;11 S 0.990* 9.421+-1.493
8023	LOC_Os04g31270.1	M1a(neutral)	-852.78	w0=0.00000,w1=1.00000,p0=0.63783,p1=0.36217	M2a(selection)	-847.109	11.3421	0.00344418	0.0082127	w0=1.00000,w1=1.00000,p0=0.97530,p1=0.00000	203 Y 0.992** 9.064+-1.658;204 K 0.984* 9.000+-1.809
8025	LOC_Os03g07180.1	M1a(neutral)	-1483.61	w0=0.00498,w1=1.00000,p0=0.69429,p1=0.30571	M2a(selection)	-1473.48	20.2625	3.98153e-05	0.000119478	w0=0.05968,w1=1.00000,p0=0.79289,p1=0.00000	92 S 0.962* 7.778+-2.030;94 P 0.980* 7.914+-1.821;95 R 0.960* 7.761+-2.062;101 R 0.960* 7.761+-2.062;109 K 0.965* 7.807+-1.997;112 G 0.955* 7.729+-2.109;118 Q 0.982* 7.931+-1.799;123 R 0.960* 7.761+-2.062;132 I 0.990* 7.983+-1.697;141 R 0.960* 7.761+-2.062;185 A 0.976* 7.886+-1.882;194 S 0.957* 7.759+-2.095;198 N 0.971* 7.853+-1.926;199 G 0.997** 8.040+-1.588;206 W 0.998** 8.047+-1.572
8035	LOC_Os12g07950.1	M1a(neutral)	-1897.51	w0=0.00000,w1=1.00000,p0=0.90856,p1=0.09144	M2a(selection)	-1803.29	188.443	1.20262e-41	1.03015e-39	w0=0.00000,w1=1.00000,p0=0.94560,p1=0.00000	1 F 1.000** 10.474+-0.228;4 T 1.000** 10.477+-0.162;5 H 1.000** 10.477+-0.152;7 V 0.978* 10.265+-1.415;8 G 1.000** 10.477+-0.169;10 P 0.962* 10.111+-1.838;11 P 0.973* 10.217+-1.560;12 P 0.962* 10.111+-1.838;14 E 1.000** 10.477+-0.152;15 R 0.999** 10.472+-0.279;16 E 0.978* 10.272+-1.394;19 P 0.976* 10.250+-1.461;21 G 0.965* 10.147+-1.751;22 A 1.000** 10.475+-0.207;24 V 0.976* 10.247+-1.471;26 R 1.…
8042	LOC_Os04g58550.1	M1a(neutral)	-1089.99	w0=0.00000,w1=1.00000,p0=0.60511,p1=0.39489	M2a(selection)	-1047.27	85.4297	2.81303e-19	3.60623e-18	w0=0.55030,w1=1.00000,p0=0.75554,p1=0.00000	129 E 0.977* 10.219+-1.473;130 G 0.997** 10.420+-0.535;132 T 0.999** 10.431+-0.417;138 V 0.964* 10.091+-1.828;141 E 0.999** 10.433+-0.397;142 R 0.994** 10.390+-0.753;143 E 0.999** 10.430+-0.429;146 L 0.982* 10.274+-1.288;147 L 0.962* 10.071+-1.903;150 H 0.991** 10.362+-0.914;151 H 0.999** 10.430+-0.431;153 D 0.988* 10.331+-1.057;155 Q 0.998** 10.423+-0.505;156 I 0.985* 10.303+-1.178;158 D 0.993**…
8054	LOC_Os04g36890.1	M1a(neutral)	-2233.27	w0=0.00000,w1=1.00000,p0=0.81542,p1=0.18458	M2a(selection)	-2225	16.5226	0.000258325	0.000712236	w0=0.17008,w1=1.00000,p0=0.99337,p1=0.00001	524 T 0.960* 8.183+-2.388;525 S 0.982* 8.322+-2.159
8056	LOC_Os01g47450.1	M1a(neutral)	-1418	w0=0.00000,w1=1.00000,p0=0.76234,p1=0.23766	M2a(selection)	-1388.97	58.0624	2.46558e-13	1.7051e-12	w0=0.16534,w1=1.00000,p0=0.93660,p1=0.00005	204 S 0.987* 10.015+-1.240;267 F 0.996** 10.105+-0.855;269 E 0.979* 9.945+-1.470;270 A 0.983* 9.978+-1.368;271 T 0.987* 10.015+-1.239;272 E 0.990* 10.043+-1.135;275 S 0.998** 10.117+-0.783;276 R 0.974* 9.896+-1.617;277 C 0.986* 10.013+-1.247;278 R 0.998** 10.122+-0.759;279 S 0.998** 10.118+-0.782;281 E 0.998** 10.116+-0.790;283 S 0.999** 10.126+-0.730
8060	LOC_Os05g24900.1	M1a(neutral)	-3267.12	w0=0.00000,w1=1.00000,p0=0.54455,p1=0.45545	M2a(selection)	-3255.05	24.138	5.73458e-06	1.86485e-05	w0=0.09783,w1=1.00000,p0=0.70276,p1=0.00000	5 G 0.980* 3.383+-0.935;6 R 0.995** 3.421+-0.895;147 K 0.968* 3.351+-0.965;149 D 0.992** 3.413+-0.903;150 A 0.968* 3.349+-0.964;153 S 0.983* 3.390+-0.928
8068	LOC_Os02g07230.1	M1a(neutral)	-859.953	w0=0.00000,w1=1.00000,p0=0.87910,p1=0.12090	M2a(selection)	-855.747	8.4126	0.0149014	0.0323335	w0=0.07467,w1=1.00000,p0=0.99214,p1=0.00000
8079	LOC_Os07g31470.1	M1a(neutral)	-1947.33	w0=0.00000,w1=1.00000,p0=0.88317,p1=0.11683	M2a(selection)	-1921.49	51.6724	6.01844e-12	3.60628e-11	w0=0.03378,w1=1.00000,p0=0.92938,p1=0.02975	381 G 0.999** 9.827+-0.907;382 G 0.975* 9.612+-1.631;384 N 1.000** 9.834+-0.869;385 E 0.991** 9.753+-1.210;386 Q 0.997** 9.806+-1.002;388 Q 0.997** 9.807+-0.998;390 D 0.997** 9.807+-1.000;391 C 1.000** 9.833+-0.876
8082	LOC_Os09g36800.1	M1a(neutral)	-1739.93	w0=0.00000,w1=1.00000,p0=0.77036,p1=0.22964	M2a(selection)	-1722.41	35.0391	2.46234e-08	1.06185e-07	w0=0.08540,w1=1.00000,p0=0.96364,p1=0.00000	4 V 0.959* 9.081+-2.155;8 V 0.986* 9.305+-1.685;10 D 0.963* 9.114+-2.093
8083	LOC_Os07g04580.1	M1a(neutral)	-1325.57	w0=0.00000,w1=1.00000,p0=0.74362,p1=0.25638	M2a(selection)	-1271.7	107.747	4.00931e-24	7.87036e-23	w0=0.00000,w1=1.00000,p0=0.47694,p1=0.41981	147 A 0.982* 10.302+-1.275;148 S 0.973* 10.210+-1.571;149 S 0.964* 10.132+-1.781;151 A 0.997** 10.448+-0.515;191 R 0.995** 10.425+-0.698;193 L 0.964* 10.126+-1.812;194 A 0.984* 10.320+-1.212;196 A 0.999** 10.463+-0.345;197 K 1.000** 10.471+-0.203;198 G 1.000** 10.472+-0.184;199 W 1.000** 10.472+-0.185;200 C 1.000** 10.472+-0.187;202 Y 0.992** 10.394+-0.878;204 L 1.000** 10.472+-0.189;205 N 0.999*…
8092	LOC_Os06g08170.1	M1a(neutral)	-2016.82	w0=0.00000,w1=1.00000,p0=0.78450,p1=0.21550	M2a(selection)	-1934.2	165.23	1.32068e-36	7.65791e-35	w0=0.07072,w1=1.00000,p0=0.91447,p1=0.00003	1 S 1.000** 10.479+-0.177;3 Q 1.000** 10.476+-0.241;4 Y 1.000** 10.479+-0.164;5 A 1.000** 10.479+-0.157;6 V 1.000** 10.478+-0.208;7 L 1.000** 10.479+-0.164;8 G 0.998** 10.457+-0.490;10 T 0.999** 10.472+-0.304;12 P 0.999** 10.473+-0.290;13 H 0.999** 10.475+-0.268;14 R 1.000** 10.479+-0.167;15 L 0.999** 10.474+-0.282;18 A 1.000** 10.479+-0.180;19 A 0.999** 10.469+-0.351;20 Y 0.996** 10.444+-0.598;2…
8116	LOC_Os04g57290.1	M1a(neutral)	-1789.32	w0=0.00000,w1=1.00000,p0=0.76798,p1=0.23202	M2a(selection)	-1773.88	30.8877	1.96257e-07	7.55594e-07	w0=0.00236,w1=1.00000,p0=0.86405,p1=0.00000	2 E 0.988* 8.278+-1.706;4 R 0.963* 8.081+-2.049;5 V 0.961* 8.068+-2.069;13 L 0.985* 8.253+-1.759;16 E 0.985* 8.250+-1.760;18 L 0.952* 7.996+-2.173;24 S 0.983* 8.238+-1.788;29 S 0.958* 8.045+-2.103;30 I 0.977* 8.194+-1.869;32 D 0.986* 8.259+-1.743;34 A 0.958* 8.043+-2.105;38 H 0.988* 8.276+-1.711;40 G 0.953* 8.005+-2.159;43 S 0.958* 8.047+-2.100;44 H 0.990* 8.289+-1.686;46 P 0.973* 8.163+-1.921;47…
8117	LOC_Os12g37690.1	M1a(neutral)	-1117.11	w0=0.00000,w1=1.00000,p0=0.81924,p1=0.18076	M2a(selection)	-1095.42	43.3761	3.8106e-10	1.94083e-09	w0=0.10801,w1=1.00000,p0=0.92981,p1=0.00000	2 M 0.997** 10.148+-0.799;3 M 0.999** 10.171+-0.657;5 R 0.999** 10.169+-0.668;6 E 0.999** 10.168+-0.675;7 V 0.985* 10.036+-1.288;8 S 0.995** 10.132+-0.883;9 S 0.999** 10.167+-0.679;10 E 0.954* 9.753+-2.024;17 D 0.984* 10.030+-1.306
8122	LOC_Os08g04500.1	M1a(neutral)	-2452.47	w0=0.00000,w1=1.00000,p0=0.69594,p1=0.30406	M2a(selection)	-2429.16	46.6266	7.50192e-11	4.06246e-10	w0=0.16733,w1=1.00000,p0=0.89641,p1=0.03737	7 L 0.994** 9.715+-1.157;122 D 0.953* 9.334+-2.121;124 F 0.963* 9.428+-1.920;125 Q 0.973* 9.520+-1.720;128 T 0.995** 9.719+-1.144;129 R 0.985* 9.633+-1.426;133 S 0.993** 9.700+-1.210;136 R 0.992** 9.696+-1.228;137 N 0.995** 9.719+-1.141;138 Y 0.981* 9.597+-1.526;139 L 0.972* 9.508+-1.748;140 Q 0.997** 9.740+-1.060;141 S 0.984* 9.622+-1.457;444 A 0.972* 9.511+-1.740
8143	LOC_Os01g43630.1	M1a(neutral)	-3496.51	w0=0.00000,w1=1.00000,p0=0.81432,p1=0.18568	M2a(selection)	-3483.06	26.9155	1.43014e-06	4.91806e-06	w0=0.15300,w1=1.00000,p0=0.99342,p1=0.00000	4 L 0.985* 8.914+-1.764;6 S 0.971* 8.800+-2.001;7 L 0.998** 9.007+-1.529;713 L 0.972* 8.807+-1.988
8144	LOC_Os03g61100.1	M1a(neutral)	-1825.99	w0=0.00000,w1=1.00000,p0=0.89649,p1=0.10351	M2a(selection)	-1763.62	124.746	8.15919e-28	2.36554e-26	w0=0.04625,w1=1.00000,p0=0.96768,p1=0.00000	96 S 0.973* 10.162+-1.573;359 P 0.982* 10.255+-1.277;360 V 1.000** 10.417+-0.338;361 F 0.998** 10.403+-0.495;362 L 0.992** 10.341+-0.921;363 L 1.000** 10.420+-0.304;364 G 0.999** 10.412+-0.402;365 Y 0.999** 10.415+-0.369;366 S 1.000** 10.420+-0.292;368 Q 1.000** 10.421+-0.287
8153	LOC_Os02g17330.1	M1a(neutral)	-1984.78	w0=0.00000,w1=1.00000,p0=0.74179,p1=0.25821	M2a(selection)	-1963.03	43.5146	3.55562e-10	1.81587e-09	w0=0.10202,w1=1.00000,p0=0.93986,p1=0.00000	361 P 0.990** 9.928+-1.181;362 I 0.975* 9.787+-1.620;363 A 0.958* 9.636+-1.973;372 E 0.970* 9.743+-1.732;376 S 0.957* 9.631+-1.982;378 P 0.989* 9.914+-1.232;380 S 0.992** 9.943+-1.123;382 R 0.988* 9.910+-1.249;383 I 0.973* 9.771+-1.663;384 P 0.974* 9.784+-1.627;385 V 0.992** 9.946+-1.111;386 S 0.973* 9.774+-1.654
8156	LOC_Os02g19170.1	M1a(neutral)	-2013.78	w0=0.00000,w1=1.00000,p0=0.78009,p1=0.21991	M2a(selection)	-1997.47	32.6078	8.30433e-08	3.35826e-07	w0=0.00000,w1=1.00000,p0=0.92649,p1=0.00000	1 M 0.985* 9.304+-1.549;2 S 0.972* 9.193+-1.815;3 K 0.956* 9.057+-2.083;6 A 0.956* 9.056+-2.086;404 V 0.974* 9.212+-1.774;405 S 0.974* 9.205+-1.789;407 S 0.995** 9.381+-1.330;410 E 0.991** 9.353+-1.414
8160	LOC_Os03g51840.1	M1a(neutral)	-3405.82	w0=0.00000,w1=1.00000,p0=0.78121,p1=0.21879	M2a(selection)	-3261.9	287.852	3.11637e-63	9.03508e-61	w0=0.00000,w1=1.00000,p0=0.72588,p1=0.16198	1 D 0.995** 10.456+-0.643;3 A 0.993** 10.430+-0.810;6 S 0.998** 10.477+-0.460;7 S 0.993** 10.430+-0.813;10 A 0.996** 10.462+-0.599;11 A 0.998** 10.483+-0.401;12 L 0.983* 10.333+-1.252;14 G 1.000** 10.497+-0.164;15 S 1.000** 10.498+-0.121;17 L 1.000** 10.499+-0.062;18 D 1.000** 10.498+-0.109;19 P 0.995** 10.450+-0.684;20 T 1.000** 10.499+-0.071;21 S 0.995** 10.449+-0.691;23 R 1.000** 10.496+-0.175…
8178	LOC_Os05g38790.1	M1a(neutral)	-1941.56	w0=0.00000,w1=1.00000,p0=0.74268,p1=0.25732	M2a(selection)	-1881.44	120.232	7.79626e-27	2.01261e-25	w0=0.00000,w1=1.00000,p0=0.67527,p1=0.23111	237 W 0.994** 10.309+-0.831;245 A 0.962* 10.010+-1.838;248 A 0.995** 10.319+-0.774;253 F 0.961* 9.999+-1.864;260 N 0.966* 10.046+-1.750;261 W 0.957* 9.961+-1.950;265 R 0.967* 10.054+-1.732;278 M 0.996** 10.332+-0.695;281 N 0.978* 10.160+-1.434;282 S 0.989* 10.270+-1.027;286 E 0.988* 10.255+-1.091;290 R 1.000** 10.368+-0.379;291 R 0.967* 10.060+-1.718;292 P 0.999** 10.363+-0.440;294 E 1.000** 10.3…
8201	LOC_Os07g02470.1	M1a(neutral)	-848.807	w0=0.00000,w1=1.00000,p0=0.57798,p1=0.42202	M2a(selection)	-834.073	29.4678	3.99168e-07	1.48662e-06	w0=0.64101,w1=1.00000,p0=0.94822,p1=0.00000	1 A 0.988* 9.438+-1.523;4 Q 0.967* 9.261+-1.940;5 L 0.996** 9.508+-1.314;9 W 0.996** 9.501+-1.337;55 F 0.966* 9.248+-1.965
8206	LOC_Os08g02580.1	M1a(neutral)	-2339.11	w0=0.00000,w1=1.00000,p0=0.58490,p1=0.41510	M2a(selection)	-2322.93	32.3624	9.38868e-08	3.76046e-07	w0=0.00000,w1=1.00000,p0=0.59483,p1=0.16866	23 G 0.952* 5.478+-1.535;46 R 0.995** 5.697+-1.250;48 E 0.962* 5.530+-1.475;59 R 0.957* 5.513+-1.521;68 I 0.982* 5.635+-1.344;121 Q 0.997** 5.709+-1.229;126 E 0.988* 5.665+-1.301;128 K 0.999** 5.720+-1.211;129 E 0.998** 5.715+-1.218;130 P 0.995** 5.698+-1.249
8207	LOC_Os04g47830.1	M1a(neutral)	-3474.16	w0=0.00000,w1=1.00000,p0=0.88676,p1=0.11324	M2a(selection)	-3351.2	245.919	3.97559e-54	7.492e-52	w0=0.17834,w1=1.00000,p0=0.96619,p1=0.00000	2 S 0.996** 10.453+-0.619;3 N 0.998** 10.472+-0.439;5 S 0.998** 10.469+-0.474;6 V 0.996** 10.452+-0.624;11 S 0.998** 10.472+-0.444;12 D 0.998** 10.476+-0.400;14 D 0.987* 10.368+-1.082;654 F 1.000** 10.491+-0.136;655 N 0.995** 10.440+-0.707;656 N 1.000** 10.491+-0.130;657 D 1.000** 10.491+-0.142;658 R 0.989* 10.384+-1.011;659 S 1.000** 10.492+-0.092;661 F 1.000** 10.491+-0.133;663 C 1.000** 10.491…
8214	LOC_Os06g20310.1	M1a(neutral)	-2509.68	w0=0.00000,w1=1.00000,p0=0.69332,p1=0.30668	M2a(selection)	-2490.65	38.0646	5.42467e-09	2.49033e-08	w0=0.00000,w1=1.00000,p0=0.86433,p1=0.00000	35 A 0.984* 7.433+-1.803;422 V 0.950* 7.185+-2.120;425 F 0.959* 7.250+-2.047;426 S 0.965* 7.296+-1.993;434 G 0.981* 7.414+-1.832;438 W 0.957* 7.235+-2.064;439 Q 0.986* 7.446+-1.783;441 C 0.953* 7.202+-2.102;442 C 0.969* 7.326+-1.956;446 C 0.955* 7.219+-2.084;449 R 0.981* 7.417+-1.832;452 A 0.971* 7.338+-1.936;461 P 0.972* 7.350+-1.926;464 N 0.992** 7.492+-1.715;466 T 0.984* 7.435+-1.801
8216	LOC_Os03g08480.1	M1a(neutral)	-881.435	w0=0.04387,w1=1.00000,p0=0.61506,p1=0.38494	M2a(selection)	-872.613	17.6445	0.000147416	0.000418697	w0=0.20894,w1=1.00000,p0=0.75021,p1=0.00000	64 T 0.971* 9.393+-1.827;68 S 0.976* 9.437+-1.720;70 G 0.986* 9.523+-1.499;75 A 0.969* 9.373+-1.864;77 S 0.962* 9.315+-1.997;80 T 0.970* 9.382+-1.844;81 Q 0.973* 9.409+-1.797
8218	LOC_Os02g09890.1	M1a(neutral)	-1867.47	w0=0.00000,w1=1.00000,p0=0.68952,p1=0.31048	M2a(selection)	-1795.28	144.378	4.45465e-32	1.92984e-30	w0=0.13824,w1=1.00000,p0=0.89884,p1=0.00000	12 Q 0.999** 10.436+-0.402;15 Q 0.995** 10.396+-0.734;17 Q 0.999** 10.436+-0.399;26 Q 0.992** 10.370+-0.887;27 E 0.999** 10.436+-0.400;28 A 0.994** 10.392+-0.757;29 R 0.990* 10.347+-1.008;31 I 0.996** 10.404+-0.678;32 L 0.989* 10.337+-1.054;34 D 0.985* 10.302+-1.198;35 L 0.995** 10.403+-0.686;36 K 0.992** 10.371+-0.885;38 R 0.984* 10.288+-1.255;41 V 0.998** 10.427+-0.495;42 K 0.999** 10.435+-0.40…
8219	LOC_Os05g11960.1	M1a(neutral)	-1029.06	w0=0.00000,w1=1.00000,p0=0.70166,p1=0.29834	M2a(selection)	-1012.66	32.8115	7.50021e-08	3.04944e-07	w0=0.12145,w1=1.00000,p0=0.86049,p1=0.00000	2 V 0.991** 9.953+-1.121;3 Q 1.000** 10.028+-0.764;4 S 0.968* 9.744+-1.753;5 A 0.971* 9.769+-1.696;7 L 0.999** 10.025+-0.783;8 K 0.999** 10.017+-0.826;37 R 0.988* 9.925+-1.227;153 K 0.960* 9.665+-1.936;154 L 0.967* 9.731+-1.784;161 A 0.971* 9.764+-1.701;168 L 0.967* 9.726+-1.794;169 R 0.964* 9.701+-1.852
8224	LOC_Os02g50930.1	M1a(neutral)	-1743.53	w0=0.00000,w1=1.00000,p0=0.73333,p1=0.26667	M2a(selection)	-1737.81	11.4344	0.00328884	0.00786525	w0=0.27232,w1=1.00000,p0=0.99733,p1=0.00000
8232	LOC_Os05g48070.1	M1a(neutral)	-1757.16	w0=0.00000,w1=1.00000,p0=0.73572,p1=0.26428	M2a(selection)	-1713.74	86.8433	1.38747e-19	1.84133e-18	w0=0.13669,w1=1.00000,p0=0.94279,p1=0.00000	1 F 0.985* 10.122+-1.258;2 G 0.988* 10.150+-1.153;3 H 0.999** 10.251+-0.630;4 D 0.998** 10.248+-0.647;5 F 0.987* 10.142+-1.185;7 D 0.966* 9.938+-1.806;8 H 0.997** 10.241+-0.699;11 H 0.973* 10.006+-1.628;12 I 0.995** 10.217+-0.842;13 L 0.997** 10.232+-0.753;14 S 0.987* 10.147+-1.164;16 P 0.987* 10.140+-1.192;22 R 0.987* 10.146+-1.170
8234	LOC_Os02g03990.1	M1a(neutral)	-474.256	w0=0.00000,w1=1.00000,p0=0.77506,p1=0.22494	M2a(selection)	-455.413	37.6862	6.55471e-09	2.98366e-08	w0=0.23081,w1=1.00000,p0=0.88050,p1=0.00000	1 Y 0.995** 10.175+-0.857;8 H 0.995** 10.174+-0.868;9 P 0.987* 10.094+-1.223;79 V 0.999** 10.210+-0.645;80 V 1.000** 10.218+-0.581;81 P 0.989* 10.120+-1.119
8238	LOC_Os05g32710.1	M1a(neutral)	-3125.39	w0=0.00000,w1=1.00000,p0=0.76712,p1=0.23288	M2a(selection)	-3056.68	137.434	1.43389e-30	5.35082e-29	w0=0.08190,w1=1.00000,p0=0.93288,p1=0.00000	33 D 0.998** 10.327+-0.603;34 E 0.998** 10.332+-0.570;36 A 0.995** 10.303+-0.771;38 H 0.999** 10.336+-0.535;39 V 0.995** 10.303+-0.767;41 S 0.998** 10.332+-0.565;43 D 0.986* 10.212+-1.194;189 L 0.969* 10.049+-1.719;603 V 0.988* 10.239+-1.085;605 G 0.992** 10.276+-0.919;607 S 0.987* 10.230+-1.122;610 H 0.990* 10.251+-1.036;614 H 0.990* 10.254+-1.023;619 F 0.997** 10.323+-0.637;620 E 0.999** 10.335…
8243	LOC_Os06g03980.1	M1a(neutral)	-1597.67	w0=0.00000,w1=1.00000,p0=0.65644,p1=0.34356	M2a(selection)	-1581.02	33.2836	5.92318e-08	2.44518e-07	w0=0.57320,w1=1.00000,p0=0.99118,p1=0.00000	350 C 0.986* 8.510+-2.120
8248	LOC_Os01g21450.1	M1a(neutral)	-2142.34	w0=0.00000,w1=1.00000,p0=0.56693,p1=0.43307	M2a(selection)	-2130.72	23.2572	8.90766e-06	2.83795e-05	w0=0.58748,w1=1.00000,p0=0.99166,p1=0.00000	384 P 0.970* 8.725+-2.144;385 A 0.993** 8.893+-1.809
8253	LOC_Os01g12230.1	M1a(neutral)	-1121.43	w0=0.00000,w1=1.00000,p0=0.78660,p1=0.21340	M2a(selection)	-1106.58	29.7056	3.54419e-07	1.32784e-06	w0=0.04074,w1=1.00000,p0=0.87018,p1=0.00000	14 R 0.956* 9.434+-2.059;17 L 0.974* 9.598+-1.687;23 R 0.977* 9.627+-1.613;24 A 0.987* 9.710+-1.376;28 A 0.998** 9.809+-1.020;34 E 0.979* 9.644+-1.567;35 E 0.992** 9.759+-1.215;38 Q 0.995** 9.787+-1.110;62 K 0.969* 9.551+-1.805;217 R 0.992** 9.758+-1.219
8255	LOC_Os08g38960.1	M1a(neutral)	-1177.95	w0=0.00000,w1=1.00000,p0=0.83364,p1=0.16636	M2a(selection)	-1171.8	12.3115	0.00212126	0.0051847	w0=0.08215,w1=1.00000,p0=0.95298,p1=0.00000	52 T 0.984* 8.922+-1.825;53 S 0.966* 8.788+-2.093;247 E 0.982* 8.911+-1.847
8265	LOC_Os01g28520.1	M1a(neutral)	-1740.79	w0=0.00000,w1=1.00000,p0=0.77030,p1=0.22970	M2a(selection)	-1732.31	16.9581	0.000207774	0.000579645	w0=0.03358,w1=1.00000,p0=0.94148,p1=0.00000	3 R 0.986* 8.889+-1.802;4 G 0.990** 8.918+-1.733
8281	LOC_Os01g39630.1	M1a(neutral)	-1175.33	w0=0.00000,w1=1.00000,p0=0.65754,p1=0.34246	M2a(selection)	-1126.13	98.3961	4.30083e-22	7.04775e-21	w0=0.27663,w1=1.00000,p0=0.77628,p1=0.00000	74 V 0.994** 10.433+-0.732;118 G 0.995** 10.440+-0.684;121 Q 0.999** 10.481+-0.277;122 L 0.998** 10.472+-0.402;123 G 0.993** 10.417+-0.826;128 K 0.998** 10.473+-0.394;129 P 0.975* 10.247+-1.519;131 S 0.999** 10.474+-0.380;132 F 0.955* 10.041+-2.056;134 A 0.998** 10.471+-0.410;138 Y 0.992** 10.414+-0.846;140 R 0.998** 10.467+-0.459;141 I 0.978* 10.270+-1.448;147 S 0.990** 10.396+-0.941;149 L 0.995…
8296	LOC_Os01g58530.1	M1a(neutral)	-4025.31	w0=0.00000,w1=1.00000,p0=0.62593,p1=0.37407	M2a(selection)	-4009.86	30.8901	1.96018e-07	7.55594e-07	w0=0.12010,w1=1.00000,p0=0.96573,p1=0.00000	1 M 0.957* 9.219+-2.118;2 S 0.967* 9.302+-1.958;3 S 0.967* 9.304+-1.952;9 K 0.994** 9.538+-1.369;170 H 0.959* 9.237+-2.085;473 N 0.956* 9.207+-2.140;527 V 0.965* 9.291+-1.979
8299	LOC_Os05g37820.1	M1a(neutral)	-1707.7	w0=0.00000,w1=1.00000,p0=0.75165,p1=0.24835	M2a(selection)	-1665.33	84.7407	3.96995e-19	4.9382e-18	w0=0.04125,w1=1.00000,p0=0.95926,p1=0.00000	16 S 0.997** 10.048+-0.884;18 S 0.982* 9.916+-1.404;19 F 0.980* 9.889+-1.485;23 V 0.986* 9.946+-1.306;25 S 0.992** 10.002+-1.097;26 S 0.996** 10.045+-0.904;29 W 0.997** 10.051+-0.872;32 L 0.997** 10.050+-0.876
8302	LOC_Os07g38970.1	M1a(neutral)	-888.006	w0=0.00000,w1=1.00000,p0=0.82827,p1=0.17173	M2a(selection)	-879.357	17.2975	0.000175342	0.000495029	w0=0.00000,w1=1.00000,p0=0.97263,p1=0.00000	1 R 0.979* 8.438+-2.215
8305	LOC_Os02g02970.1	M1a(neutral)	-2440.3	w0=0.00000,w1=1.00000,p0=0.77617,p1=0.22383	M2a(selection)	-2396.79	87.019	1.27076e-19	1.70445e-18	w0=0.23504,w1=1.00000,p0=0.97287,p1=0.00000	35 T 0.987* 10.061+-1.217;36 W 0.999** 10.179+-0.637;37 L 0.994** 10.126+-0.944;38 P 0.996** 10.148+-0.830;39 P 1.000** 10.182+-0.616;42 G 1.000** 10.180+-0.629;43 C 0.966* 9.867+-1.785;45 H 0.954* 9.759+-2.025;159 G 0.974* 9.940+-1.597;362 L 0.997** 10.153+-0.804
8306	LOC_Os02g57140.1	M1a(neutral)	-4249.96	w0=0.00000,w1=1.00000,p0=0.83247,p1=0.16753	M2a(selection)	-4238.63	22.6679	1.19597e-05	3.76261e-05	w0=0.08495,w1=1.00000,p0=0.98258,p1=0.00001	1 M 0.996** 8.784+-1.542;5 Q 0.994** 8.765+-1.591;133 V 0.975* 8.624+-1.901;170 Q 0.972* 8.599+-1.948;591 K 0.957* 8.479+-2.156;713 A 0.970* 8.584+-1.975
8310	LOC_Os02g04110.1	M1a(neutral)	-1243.59	w0=0.00000,w1=1.00000,p0=0.75457,p1=0.24543	M2a(selection)	-1237.56	12.0632	0.00240166	0.00583615	w0=0.10492,w1=1.00000,p0=0.95834,p1=0.00000	2 H 0.968* 8.178+-2.256;4 R 0.976* 8.237+-2.165
8311	LOC_Os10g32830.1	M1a(neutral)	-1669.14	w0=0.00000,w1=1.00000,p0=0.58467,p1=0.41533	M2a(selection)	-1647.06	44.1545	2.58209e-10	1.3368e-09	w0=0.13870,w1=1.00000,p0=0.84141,p1=0.00000	1 M 0.973* 9.427+-1.722;7 S 0.992** 9.591+-1.255;18 S 0.960* 9.314+-1.960;19 L 0.954* 9.256+-2.074;20 L 0.960* 9.308+-1.974;27 R 0.993** 9.607+-1.201;121 R 0.970* 9.401+-1.776;127 H 0.991** 9.586+-1.269;128 V 0.981* 9.498+-1.536;138 H 0.991** 9.586+-1.269;139 L 0.991** 9.583+-1.282;140 Y 0.965* 9.359+-1.867;141 M 0.991** 9.587+-1.269;143 L 0.959* 9.302+-1.984;147 K 0.971* 9.413+-1.747;271 R 0.971…
8318	LOC_Os03g62860.1	M1a(neutral)	-2560.38	w0=0.00000,w1=1.00000,p0=0.66288,p1=0.33712	M2a(selection)	-2530.06	60.6429	6.78534e-14	4.88986e-13	w0=0.00000,w1=1.00000,p0=0.69991,p1=0.00000	259 A 0.997** 10.432+-0.577;262 C 0.986* 10.330+-1.136;264 V 0.971* 10.183+-1.630;265 R 0.990** 10.369+-0.978;266 M 1.000** 10.462+-0.231;269 A 0.967* 10.151+-1.708;270 E 0.993** 10.400+-0.799;277 G 0.986* 10.331+-1.133;281 R 0.992** 10.383+-0.890;283 A 0.986* 10.326+-1.153;286 Y 0.958* 10.066+-1.915;288 R 0.975* 10.222+-1.511;292 R 0.967* 10.153+-1.703;293 H 0.975* 10.229+-1.490;294 L 0.984* 10.…
8330	LOC_Os06g11040.1	M1a(neutral)	-2056	w0=0.00000,w1=1.00000,p0=0.82456,p1=0.17544	M2a(selection)	-1970.49	171.013	7.329e-38	4.68186e-36	w0=0.22660,w1=1.00000,p0=0.96132,p1=0.00001	1 T 1.000** 10.452+-0.238;2 N 1.000** 10.453+-0.222;3 P 0.997** 10.428+-0.535;4 P 1.000** 10.453+-0.224;5 S 0.999** 10.440+-0.407;6 P 1.000** 10.453+-0.222;7 P 1.000** 10.452+-0.240;8 R 0.987* 10.329+-1.099;10 V 1.000** 10.453+-0.220;11 G 0.957* 10.031+-1.999;12 P 0.986* 10.318+-1.145;14 T 1.000** 10.451+-0.262;15 S 0.988* 10.343+-1.042;17 S 0.997** 10.421+-0.592;306 R 0.982* 10.284+-1.276
8335	LOC_Os06g11010.1	M1a(neutral)	-1743.86	w0=0.00000,w1=1.00000,p0=0.71517,p1=0.28483	M2a(selection)	-1712.03	63.662	1.49958e-14	1.1395e-13	w0=0.18426,w1=1.00000,p0=0.86606,p1=0.00000	4 Q 0.985* 10.251+-1.199;8 L 0.996** 10.353+-0.704;277 T 0.984* 10.241+-1.238;278 Q 0.997** 10.370+-0.579;279 K 0.999** 10.382+-0.471;280 R 0.996** 10.357+-0.677;282 L 0.994** 10.339+-0.790;283 Q 0.988* 10.274+-1.128;287 P 0.998** 10.373+-0.555;288 R 0.996** 10.357+-0.678;290 V 0.998** 10.373+-0.555;294 C 0.978* 10.183+-1.436;295 S 0.993** 10.325+-0.868;296 E 0.981* 10.214+-1.345;297 S 0.954* 9.9…
8353	LOC_Os07g03770.1	M1a(neutral)	-1427.73	w0=0.00000,w1=1.00000,p0=0.88631,p1=0.11369	M2a(selection)	-1421.76	11.9318	0.00256472	0.00621237	w0=0.00000,w1=1.00000,p0=0.97865,p1=0.00000	197 G 0.958* 7.533+-2.539
8359	LOC_Os02g37140.1	M1a(neutral)	-3028.58	w0=0.00000,w1=1.00000,p0=0.67363,p1=0.32637	M2a(selection)	-2985.79	85.5753	2.61547e-19	3.37593e-18	w0=0.34190,w1=1.00000,p0=0.92938,p1=0.01163	302 V 0.988* 10.266+-1.088;556 T 0.989* 10.278+-1.035;557 C 0.999** 10.369+-0.475;558 F 0.993** 10.313+-0.868;559 C 0.999** 10.368+-0.477;560 K 0.999** 10.366+-0.497;563 H 0.998** 10.361+-0.542;566 I 0.998** 10.364+-0.517;568 Q 0.994** 10.322+-0.817;570 E 0.996** 10.344+-0.677;576 A 0.999** 10.367+-0.494;586 D 0.975* 10.139+-1.549;587 I 0.991** 10.293+-0.968;589 L 0.998** 10.361+-0.544;593 N 0.98…
8361	LOC_Os07g34570.1	M1a(neutral)	-1288.95	w0=0.00000,w1=1.00000,p0=0.96265,p1=0.03735	M2a(selection)	-1284.94	8.01326	0.0181946	0.0388529	w0=0.02286,w1=1.00000,p0=0.99352,p1=0.00000	46 S 0.969* 6.335+-2.891
8364	LOC_Os04g40720.1	M1a(neutral)	-6276.22	w0=0.00000,w1=1.00000,p0=0.54139,p1=0.45861	M2a(selection)	-6247.32	57.811	2.79581e-13	1.91938e-12	w0=0.59333,w1=1.00000,p0=0.99710,p1=0.00000	1 S 0.999** 9.417+-1.278;2 A 0.959* 9.084+-2.082;3 P 0.992** 9.360+-1.451;4 P 0.993** 9.367+-1.432
8372	LOC_Os04g44850.1	M1a(neutral)	-1225.12	w0=0.00000,w1=1.00000,p0=0.77739,p1=0.22261	M2a(selection)	-1219.22	11.7845	0.00276082	0.00667022	w0=0.00000,w1=1.00000,p0=0.80698,p1=0.00000	25 N 0.966* 5.477+-1.781;29 I 0.957* 5.432+-1.820;42 D 0.952* 5.406+-1.844;51 V 0.960* 5.443+-1.804;52 A 0.970* 5.492+-1.753
8379	LOC_Os07g06570.1	M1a(neutral)	-1274.02	w0=0.00000,w1=1.00000,p0=0.66707,p1=0.33293	M2a(selection)	-1259.38	29.2743	4.39708e-07	1.62158e-06	w0=0.00000,w1=1.00000,p0=0.98013,p1=0.00000	137 E 0.968* 8.534+-2.192;297 K 0.968* 8.530+-2.198;300 A 0.969* 8.536+-2.190;301 D 0.969* 8.539+-2.184
8390	LOC_Os04g33150.1	M1a(neutral)	-1172.1	w0=0.00000,w1=1.00000,p0=0.87047,p1=0.12953	M2a(selection)	-1164.86	14.4786	0.00071781	0.00186581	w0=0.04874,w1=1.00000,p0=0.97407,p1=0.00000	19 C 0.960* 8.634+-2.248;34 Q 0.973* 8.744+-2.063
8394	LOC_Os01g56860.1	M1a(neutral)	-1834.22	w0=0.00000,w1=1.00000,p0=0.85508,p1=0.14492	M2a(selection)	-1804.82	58.8033	1.70222e-13	1.19029e-12	w0=0.20522,w1=1.00000,p0=0.99508,p1=0.00000	1 R 0.999** 9.489+-1.243;2 M 1.000** 9.492+-1.231
8399	LOC_Os02g03820.1	M1a(neutral)	-850.196	w0=0.00000,w1=1.00000,p0=0.60419,p1=0.39581	M2a(selection)	-845.107	10.1784	0.00616302	0.0142157	w0=0.00000,w1=1.00000,p0=0.65758,p1=0.00000	15 H 0.951* 4.157+-1.415
8403	LOC_Os03g04600.1	M1a(neutral)	-2613.03	w0=0.00000,w1=1.00000,p0=0.66729,p1=0.33271	M2a(selection)	-2592.76	40.5448	1.56967e-09	7.62382e-09	w0=0.39527,w1=1.00000,p0=0.98240,p1=0.00000	481 S 0.962* 9.256+-2.055;482 L 0.956* 9.199+-2.160;483 I 0.958* 9.216+-2.129;484 G 0.973* 9.348+-1.868;487 R 0.953* 9.174+-2.217
8405	LOC_Os03g07940.1	M1a(neutral)	-2503.05	w0=0.00000,w1=1.00000,p0=0.52820,p1=0.47180	M2a(selection)	-2485.79	34.5168	3.19724e-08	1.36009e-07	w0=0.00000,w1=1.00000,p0=0.56669,p1=0.05769	4 R 0.983* 9.403+-1.435;5 Q 0.981* 9.390+-1.471;6 A 0.980* 9.377+-1.510;8 Q 0.991** 9.479+-1.198;11 C 0.970* 9.297+-1.707;13 T 0.972* 9.309+-1.681;14 T 0.980* 9.382+-1.497;17 L 0.974* 9.325+-1.650;19 R 0.976* 9.349+-1.583;20 S 0.977* 9.357+-1.560;21 K 0.986* 9.432+-1.351;22 T 0.973* 9.322+-1.651;23 I 0.981* 9.392+-1.465;26 C 0.975* 9.342+-1.602;31 S 0.985* 9.428+-1.362;32 T 0.974* 9.327+-1.636;33…
8412	LOC_Os03g19760.1	M1a(neutral)	-5507.59	w0=0.00000,w1=1.00000,p0=0.73431,p1=0.26569	M2a(selection)	-5363.48	288.222	2.59059e-63	8.13661e-61	w0=0.00000,w1=1.00000,p0=0.80832,p1=0.05339	34 R 0.999** 10.490+-0.304;36 P 0.985* 10.355+-1.178;37 A 0.998** 10.482+-0.415;38 S 0.991** 10.418+-0.879;39 S 0.992** 10.422+-0.860;40 S 0.993** 10.431+-0.809;41 P 0.989* 10.391+-1.025;42 E 0.982* 10.330+-1.261;43 T 0.995** 10.457+-0.639;46 A 0.997** 10.470+-0.536;47 P 0.991** 10.418+-0.881;49 A 0.996** 10.465+-0.572;53 V 0.991** 10.410+-0.923;55 A 0.990** 10.408+-0.930;58 F 0.989* 10.397+-0.98…
8425	LOC_Os03g59480.1	M1a(neutral)	-3770.71	w0=0.00000,w1=1.00000,p0=0.73613,p1=0.26387	M2a(selection)	-3717.48	106.467	7.60159e-24	1.46925e-22	w0=0.00000,w1=1.00000,p0=0.64203,p1=0.31521	1 S 0.995** 10.249+-0.827;2 P 1.000** 10.294+-0.513;3 S 1.000** 10.295+-0.503;4 L 0.999** 10.291+-0.543;6 S 0.997** 10.272+-0.687;8 P 0.979* 10.098+-1.441;10 S 0.987* 10.177+-1.156;13 S 0.984* 10.147+-1.270;22 E 0.997** 10.266+-0.721;24 T 0.983* 10.139+-1.297;26 A 0.985* 10.161+-1.217;27 Q 0.997** 10.275+-0.663;28 F 0.989* 10.193+-1.094;30 S 0.994** 10.241+-0.867;34 N 0.985* 10.153+-1.246;36 S 0.…
8427	LOC_Os04g48760.1	M1a(neutral)	-3877.66	w0=0.00000,w1=1.00000,p0=0.84843,p1=0.15157	M2a(selection)	-3871.52	12.2958	0.00213801	0.00521902	w0=0.13386,w1=1.00000,p0=0.99720,p1=0.00000	940 E 0.957* 6.636+-2.586
8432	LOC_Os07g01730.1	M1a(neutral)	-1053.47	w0=0.00000,w1=1.00000,p0=0.54464,p1=0.45536	M2a(selection)	-1036.81	33.3327	5.77958e-08	2.38851e-07	w0=0.00000,w1=1.00000,p0=0.76620,p1=0.00000	142 L 0.951* 9.223+-2.163;143 G 0.984* 9.517+-1.497;147 A 0.983* 9.510+-1.517;148 I 0.953* 9.241+-2.130;149 A 0.994** 9.606+-1.222;151 I 0.952* 9.231+-2.151;154 E 0.980* 9.489+-1.574;159 W 0.979* 9.475+-1.610;160 T 0.979* 9.475+-1.611;161 P 0.974* 9.433+-1.714;162 L 0.966* 9.361+-1.874;163 V 0.983* 9.511+-1.515;167 A 0.995** 9.616+-1.187;170 S 0.983* 9.508+-1.524;174 S 0.974* 9.429+-1.722;176 A 0…
8438	LOC_Os09g30210.1	M1a(neutral)	-2005.81	w0=0.00000,w1=1.00000,p0=0.55502,p1=0.44498	M2a(selection)	-2000.9	9.8197	0.00737359	0.0168023	w0=0.40657,w1=1.00000,p0=0.97478,p1=0.00000
8447	LOC_Os02g48460.1	M1a(neutral)	-2219.26	w0=0.00000,w1=1.00000,p0=0.74062,p1=0.25938	M2a(selection)	-2208.1	22.3163	1.42588e-05	4.45987e-05	w0=0.20091,w1=1.00000,p0=0.98159,p1=0.00000	457 W 0.993** 9.152+-1.593;462 F 0.985* 9.093+-1.740;463 M 0.968* 8.960+-2.021
8466	LOC_Os06g37010.1	M1a(neutral)	-1105.89	w0=0.00000,w1=1.00000,p0=0.63782,p1=0.36218	M2a(selection)	-1094.62	22.5498	1.26876e-05	3.98165e-05	w0=0.42491,w1=1.00000,p0=0.98515,p1=0.00000	2 A 0.993** 9.131+-1.637;5 T 0.981* 9.035+-1.857;6 L 0.981* 9.035+-1.859
8470	LOC_Os03g63500.1	M1a(neutral)	-2380.12	w0=0.00000,w1=1.00000,p0=0.79424,p1=0.20576	M2a(selection)	-2354.43	51.3731	6.98988e-12	4.1619e-11	w0=0.00000,w1=1.00000,p0=0.83845,p1=0.13019	1 A 0.994** 10.041+-1.002;5 L 0.981* 9.925+-1.430;10 A 0.978* 9.900+-1.502;14 D 0.978* 9.896+-1.515;15 Q 0.996** 10.056+-0.927;18 K 0.975* 9.861+-1.626;19 S 0.998** 10.078+-0.812;203 D 0.956* 9.697+-1.998;509 V 0.969* 9.812+-1.737
8472	LOC_Os04g48360.1	M1a(neutral)	-1960.5	w0=0.00000,w1=1.00000,p0=0.66520,p1=0.33480	M2a(selection)	-1924.32	72.3652	1.93239e-16	1.78073e-15	w0=0.41760,w1=1.00000,p0=0.90867,p1=0.00000	1 M 0.999** 10.338+-0.506;8 R 0.998** 10.329+-0.586;10 L 0.988* 10.237+-1.097;11 L 0.989* 10.249+-1.046;12 M 0.998** 10.327+-0.603;14 K 0.985* 10.207+-1.214;15 E 0.983* 10.190+-1.277;16 W 0.989* 10.244+-1.065;17 L 0.991** 10.265+-0.977;21 S 0.989* 10.246+-1.057;23 A 0.997** 10.319+-0.664;24 E 0.964* 10.007+-1.819;26 S 0.992** 10.268+-0.956;27 R 0.999** 10.339+-0.496;28 D 0.961* 9.979+-1.888;30 F …
8475	LOC_Os09g16590.1	M1a(neutral)	-1603.31	w0=0.00000,w1=1.00000,p0=0.52896,p1=0.47104	M2a(selection)	-1589.26	28.112	7.86239e-07	2.80036e-06	w0=0.46153,w1=1.00000,p0=0.92230,p1=0.00000	18 V 0.978* 8.796+-1.847;20 S 0.965* 8.689+-2.049;21 F 0.984* 8.840+-1.753;25 S 0.984* 8.841+-1.753;26 E 0.998** 8.960+-1.477;38 R 0.973* 8.748+-1.950
8478	LOC_Os02g47280.1	M1a(neutral)	-1497.15	w0=0.00000,w1=1.00000,p0=0.82203,p1=0.17797	M2a(selection)	-1486.05	22.1994	1.51171e-05	4.71659e-05	w0=0.15737,w1=1.00000,p0=0.99327,p1=0.00006	1 L 0.998** 8.466+-1.910
8479	LOC_Os05g31750.1	M1a(neutral)	-1399.69	w0=0.00000,w1=1.00000,p0=0.93606,p1=0.06394	M2a(selection)	-1388.07	23.2541	8.92139e-06	2.83993e-05	w0=0.00000,w1=1.00000,p0=0.94927,p1=0.01277	2 A 0.962* 8.938+-2.051;3 D 0.994** 9.194+-1.477;7 H 0.976* 9.051+-1.817;13 S 0.996** 9.210+-1.434
8496	LOC_Os03g14590.1	M1a(neutral)	-1319.33	w0=0.00000,w1=1.00000,p0=0.79943,p1=0.20057	M2a(selection)	-1305.21	28.2449	7.35694e-07	2.63577e-06	w0=0.25452,w1=1.00000,p0=0.99420,p1=0.00000	1 M 1.000** 8.942+-1.605
8498	LOC_Os07g13920.1	M1a(neutral)	-1318.95	w0=0.00000,w1=1.00000,p0=0.64724,p1=0.35276	M2a(selection)	-1314.2	9.50211	0.00864257	0.0194663	w0=0.00000,w1=1.00000,p0=0.97402,p1=0.00000
8503	LOC_Os03g63650.1	M1a(neutral)	-1443.34	w0=0.00000,w1=1.00000,p0=0.74071,p1=0.25929	M2a(selection)	-1404.75	77.1748	1.74467e-17	1.79663e-16	w0=0.00000,w1=1.00000,p0=0.77381,p1=0.00000	1 S 1.000** 10.478+-0.149;27 P 0.990** 10.386+-0.945;28 P 0.992** 10.398+-0.883;37 I 0.999** 10.464+-0.390;39 F 0.993** 10.409+-0.823;42 L 0.999** 10.472+-0.279;43 A 0.991** 10.395+-0.897;44 G 0.991** 10.390+-0.926;103 S 0.998** 10.459+-0.454;105 Y 0.997** 10.446+-0.574;106 S 0.992** 10.402+-0.860;107 Q 0.998** 10.457+-0.469;108 V 0.999** 10.468+-0.341;110 S 0.995** 10.434+-0.661;111 T 0.997** 10…
8504	LOC_Os11g32270.1	M1a(neutral)	-2489.01	w0=0.00000,w1=1.00000,p0=0.49703,p1=0.50297	M2a(selection)	-2483.05	11.933	0.00256325	0.00621237	w0=0.00000,w1=1.00000,p0=0.49922,p1=0.48189	342 M 0.964* 7.936+-2.435
8509	LOC_Os03g61070.1	M1a(neutral)	-921.685	w0=0.00000,w1=1.00000,p0=0.28666,p1=0.71334	M2a(selection)	-907.862	27.6471	9.92009e-07	3.48451e-06	w0=0.00000,w1=1.00000,p0=0.81251,p1=0.00000	95 G 1.000** 9.438+-1.265;104 A 0.957* 9.075+-2.125;116 N 0.965* 9.144+-1.998;135 S 0.962* 9.120+-2.043;146 A 0.957* 9.075+-2.125;189 N 0.967* 9.165+-1.957
8523	LOC_Os01g52390.1	M1a(neutral)	-1430.88	w0=0.00000,w1=1.00000,p0=0.86747,p1=0.13253	M2a(selection)	-1418.16	25.4443	2.98429e-06	9.93621e-06	w0=0.09154,w1=1.00000,p0=0.98983,p1=0.00000	1 P 0.993** 9.104+-1.613;2 A 0.992** 9.096+-1.631;3 G 0.985* 9.039+-1.773
8525	LOC_Os05g49220.1	M1a(neutral)	-1229.06	w0=0.00000,w1=1.00000,p0=0.79646,p1=0.20354	M2a(selection)	-1194.81	68.4946	1.33841e-15	1.13359e-14	w0=0.00884,w1=1.00000,p0=0.91412,p1=0.00000	1 M 0.972* 10.046+-1.649;2 A 0.992** 10.237+-0.961;3 S 0.993** 10.249+-0.901;4 L 0.998** 10.297+-0.598;6 M 0.972* 10.046+-1.649;8 E 0.990** 10.225+-1.015;9 E 0.990** 10.225+-1.015;10 E 0.994** 10.259+-0.845;11 E 0.985* 10.174+-1.223;12 E 0.999** 10.302+-0.561;13 E 0.999** 10.304+-0.541;14 W 0.992** 10.236+-0.963;15 E 0.999** 10.304+-0.547;16 E 0.999** 10.309+-0.496;17 A 0.998** 10.293+-0.632;234 …
8536	LOC_Os03g60310.1	M1a(neutral)	-1224.33	w0=0.00000,w1=1.00000,p0=0.78128,p1=0.21872	M2a(selection)	-1216.95	14.7508	0.00062648	0.00164659	w0=0.08948,w1=1.00000,p0=0.93309,p1=0.00000	3 S 0.975* 9.049+-1.908;6 A 0.969* 9.001+-1.998;12 K 0.984* 9.120+-1.759
8538	LOC_Os03g02460.1	M1a(neutral)	-1539.12	w0=0.00000,w1=1.00000,p0=0.79739,p1=0.20261	M2a(selection)	-1525.97	26.2995	1.94602e-06	6.58398e-06	w0=0.00000,w1=1.00000,p0=0.82482,p1=0.11978	19 K 0.981* 9.008+-1.728;25 V 0.976* 8.967+-1.817;323 R 0.973* 8.940+-1.881;326 K 0.995** 9.118+-1.463;327 D 0.995** 9.119+-1.457
8544	LOC_Os01g63220.1	M1a(neutral)	-1262.18	w0=0.00000,w1=1.00000,p0=0.40400,p1=0.59600	M2a(selection)	-1257.9	8.56241	0.013826	0.0301913	w0=0.85445,w1=1.00000,p0=0.98489,p1=0.00000	290 I 0.980* 7.889+-2.362
8559	LOC_Os02g52190.1	M1a(neutral)	-936.526	w0=0.00000,w1=1.00000,p0=0.77507,p1=0.22493	M2a(selection)	-920.243	32.5673	8.47438e-08	3.42336e-07	w0=0.03549,w1=1.00000,p0=0.89855,p1=0.00000	85 E 0.993** 9.884+-1.130;86 F 0.984* 9.810+-1.388;87 W 0.993** 9.885+-1.128;89 E 0.991** 9.869+-1.187;90 R 0.989* 9.850+-1.258;91 Q 0.991** 9.866+-1.198;92 Y 0.968* 9.665+-1.779;95 S 0.999** 9.941+-0.880;98 P 0.986* 9.821+-1.355;100 A 0.990** 9.863+-1.211
8560	LOC_Os06g02370.1	M1a(neutral)	-2106.28	w0=0.00000,w1=1.00000,p0=0.91492,p1=0.08508	M2a(selection)	-2095.3	21.9533	1.70963e-05	5.3165e-05	w0=0.00000,w1=1.00000,p0=0.97984,p1=0.00000	2 S 0.968* 8.231+-2.188;6 N 0.952* 8.108+-2.365;8 T 0.951* 8.103+-2.372;12 Q 0.990* 8.383+-1.923
8562	LOC_Os01g17390.1	M1a(neutral)	-1335.99	w0=0.00000,w1=1.00000,p0=0.71361,p1=0.28639	M2a(selection)	-1313.56	44.8522	1.82171e-10	9.64329e-10	w0=0.23630,w1=1.00000,p0=0.91258,p1=0.00000	7 S 0.973* 9.969+-1.644;10 E 0.972* 9.964+-1.659;12 C 0.991** 10.142+-1.057;14 G 0.970* 9.946+-1.693;15 D 0.998** 10.210+-0.694;16 H 0.991** 10.144+-1.046;17 L 0.991** 10.146+-1.038;19 E 0.982* 10.063+-1.354;20 R 0.998** 10.211+-0.690;22 M 0.995** 10.178+-0.887;26 G 0.970* 9.946+-1.693;27 H 0.987* 10.110+-1.186;28 A 0.998** 10.211+-0.692
8568	LOC_Os11g36430.1	M1a(neutral)	-1725.3	w0=0.00000,w1=1.00000,p0=0.79256,p1=0.20744	M2a(selection)	-1705.82	38.962	3.4635e-09	1.61559e-08	w0=0.00000,w1=1.00000,p0=0.87264,p1=0.01775	287 I 0.998** 9.321+-1.248;291 E 0.984* 9.194+-1.599;293 S 0.981* 9.173+-1.654;297 S 0.975* 9.124+-1.767;298 A 0.987* 9.222+-1.536;299 A 0.971* 9.090+-1.836;303 G 0.966* 9.047+-1.927;305 T 0.987* 9.221+-1.533;306 S 0.991** 9.260+-1.430;307 A 0.997** 9.313+-1.273;312 C 0.966* 9.042+-1.931;314 T 0.982* 9.179+-1.641
8572	LOC_Os02g45810.1	M1a(neutral)	-1605.31	w0=0.00000,w1=1.00000,p0=0.85268,p1=0.14732	M2a(selection)	-1585.37	39.8704	2.19913e-09	1.05051e-08	w0=0.00000,w1=1.00000,p0=0.85600,p1=0.09773	1 S 0.993** 10.085+-1.009;2 S 0.991** 10.068+-1.087;3 S 0.999** 10.145+-0.692;4 G 0.993** 10.093+-0.978;5 S 0.992** 10.080+-1.036;8 N 1.000** 10.149+-0.663;9 T 0.996** 10.114+-0.871
8573	LOC_Os02g17360.1	M1a(neutral)	-2002.81	w0=0.00000,w1=1.00000,p0=0.84504,p1=0.15496	M2a(selection)	-1996.6	12.4283	0.00200096	0.0049099	w0=0.00000,w1=1.00000,p0=0.84447,p1=0.14615	305 L 0.994** 7.194+-2.026;409 K 0.981* 7.123+-2.142
8576	LOC_Os08g38410.1	M1a(neutral)	-2518.91	w0=0.00000,w1=1.00000,p0=0.49541,p1=0.50459	M2a(selection)	-2478.63	80.5571	3.21553e-18	3.68369e-17	w0=0.00000,w1=1.00000,p0=0.56586,p1=0.01399	184 A 0.994** 10.424+-0.749;185 G 0.988* 10.364+-1.062;186 G 0.997** 10.455+-0.515;190 G 0.988* 10.364+-1.062;191 R 0.999** 10.467+-0.394;192 R 0.996** 10.448+-0.584;193 G 0.997** 10.451+-0.556;194 Q 0.983* 10.317+-1.250;197 V 0.997** 10.450+-0.567;198 D 0.999** 10.468+-0.378;199 A 0.994** 10.426+-0.740;200 I 0.984* 10.332+-1.191;201 D 0.977* 10.265+-1.428;205 L 0.997** 10.450+-0.571;206 Q 0.997*…
8579	LOC_Os05g34854.1	M1a(neutral)	-1444.33	w0=0.00000,w1=1.00000,p0=0.74220,p1=0.25780	M2a(selection)	-1391	106.678	6.84234e-24	1.32932e-22	w0=0.00000,w1=1.00000,p0=0.72633,p1=0.05048	2 D 0.998** 10.463+-0.436;145 V 0.997** 10.457+-0.494;146 C 0.999** 10.473+-0.300;147 T 0.990* 10.385+-0.957;148 L 0.991** 10.391+-0.930;149 V 1.000** 10.478+-0.203;153 G 0.998** 10.458+-0.481;154 S 1.000** 10.480+-0.152;155 I 1.000** 10.478+-0.200;157 R 0.994** 10.422+-0.758;159 V 0.999** 10.475+-0.271;161 S 0.998** 10.465+-0.406;162 S 1.000** 10.476+-0.251;163 C 0.994** 10.428+-0.721;165 A 0.97…
8590	LOC_Os07g02030.1	M1a(neutral)	-559.815	w0=0.00000,w1=1.00000,p0=0.59740,p1=0.40260	M2a(selection)	-555.983	7.6643	0.021663	0.0455624	w0=0.00000,w1=1.00000,p0=0.00010,p1=0.96065	60 S 0.966* 7.823+-2.404;110 R 0.968* 7.839+-2.383
8591	LOC_Os01g52170.1	M1a(neutral)	-2347.31	w0=0.00000,w1=1.00000,p0=0.81841,p1=0.18159	M2a(selection)	-2323.25	48.122	3.55173e-11	1.99203e-10	w0=0.04716,w1=1.00000,p0=0.97405,p1=0.00000	1 A 0.967* 9.701+-1.807;34 A 0.999** 9.991+-0.850;36 G 0.984* 9.853+-1.401;38 S 0.976* 9.782+-1.605;41 P 0.978* 9.802+-1.551;42 T 0.970* 9.720+-1.781;43 A 0.975* 9.777+-1.618
8598	LOC_Os05g33620.1	M1a(neutral)	-1502.84	w0=0.00000,w1=1.00000,p0=0.69309,p1=0.30691	M2a(selection)	-1458.69	88.3061	6.67686e-20	9.3204e-19	w0=0.31959,w1=1.00000,p0=0.91492,p1=0.00000	2 M 0.997** 10.307+-0.681;3 A 0.988* 10.223+-1.117;7 E 0.999** 10.324+-0.552;10 F 0.994** 10.282+-0.836;11 E 0.992** 10.260+-0.953;12 Q 0.999** 10.324+-0.554;15 V 0.994** 10.283+-0.832;16 A 0.988* 10.225+-1.110;18 K 0.998** 10.323+-0.562;19 I 0.985* 10.193+-1.233;22 I 0.986* 10.207+-1.186;25 A 0.997** 10.312+-0.648;28 A 0.957* 9.923+-1.995;29 A 0.959* 9.942+-1.951;31 E 0.988* 10.222+-1.123
8615	LOC_Os12g13150.1	M1a(neutral)	-10600.6	w0=0.00000,w1=1.00000,p0=0.58544,p1=0.41456	M2a(selection)	-10586.8	27.6675	9.81938e-07	3.45881e-06	w0=0.35673,w1=1.00000,p0=0.98863,p1=0.00000	18 S 0.951* 8.786+-2.239;20 E 0.985* 9.070+-1.694;22 P 0.994** 9.140+-1.518
8618	LOC_Os02g44990.1	M1a(neutral)	-1052.87	w0=0.00000,w1=1.00000,p0=0.78956,p1=0.21044	M2a(selection)	-1033.74	38.268	4.90017e-09	2.26056e-08	w0=0.00000,w1=1.00000,p0=0.74639,p1=0.23237	205 K 1.000** 9.433+-1.242;207 T 0.990** 9.353+-1.488;208 T 0.999** 9.426+-1.265
8620	LOC_Os02g41470.1	M1a(neutral)	-2996.17	w0=0.00602,w1=1.00000,p0=0.68518,p1=0.31482	M2a(selection)	-2965.75	60.8317	6.17383e-14	4.47484e-13	w0=0.02218,w1=1.00000,p0=0.67286,p1=0.29682	1 R 0.997** 10.211+-0.736;2 R 0.989* 10.134+-1.116;3 S 0.995** 10.194+-0.836;4 A 0.984* 10.084+-1.301;6 S 0.982* 10.066+-1.381;9 E 0.997** 10.213+-0.729;10 S 0.984* 10.091+-1.276;11 I 0.997** 10.208+-0.758;16 L 0.988* 10.126+-1.150;17 K 0.998** 10.213+-0.724;181 A 0.981* 10.064+-1.368
8621	LOC_Os07g09060.1	M1a(neutral)	-940.802	w0=0.00000,w1=1.00000,p0=0.73832,p1=0.26168	M2a(selection)	-924.562	32.4792	8.85595e-08	3.55464e-07	w0=0.00000,w1=1.00000,p0=0.84976,p1=0.00000	1 M 0.990** 9.515+-1.337;3 A 0.988* 9.491+-1.413;5 L 0.990** 9.513+-1.341;6 S 0.994** 9.545+-1.237;9 A 0.967* 9.312+-1.856;12 S 0.991** 9.518+-1.332;13 W 0.989* 9.500+-1.384;14 L 0.969* 9.325+-1.827;15 S 0.968* 9.318+-1.842;18 A 0.967* 9.312+-1.856;163 A 0.998** 9.577+-1.124;164 D 0.989* 9.501+-1.384;165 R 0.983* 9.445+-1.555;166 D 0.975* 9.381+-1.704
8624	LOC_Os09g39740.1	M1a(neutral)	-1308.03	w0=0.00000,w1=1.00000,p0=0.90223,p1=0.09777	M2a(selection)	-1241.56	132.939	1.35726e-29	4.60857e-28	w0=0.03135,w1=1.00000,p0=0.96575,p1=0.00000	1 L 0.972* 10.085+-1.595;3 D 0.977* 10.128+-1.470;4 V 0.999** 10.336+-0.505;5 T 0.981* 10.168+-1.344;6 R 1.000** 10.345+-0.410;7 V 1.000** 10.344+-0.416;8 L 0.985* 10.203+-1.217;10 E 1.000** 10.342+-0.444;12 A 1.000** 10.343+-0.431
8625	LOC_Os12g39620.2	M1a(neutral)	-3114.38	w0=0.00000,w1=1.00000,p0=0.83873,p1=0.16127	M2a(selection)	-3076.91	74.9524	5.30025e-17	5.20225e-16	w0=0.00000,w1=1.00000,p0=0.89573,p1=0.06303	1 V 0.994** 10.200+-0.878;2 E 0.972* 9.996+-1.616;3 L 0.982* 10.089+-1.335;4 P 0.999** 10.245+-0.599;10 I 1.000** 10.251+-0.549;11 R 1.000** 10.252+-0.535;14 F 0.978* 10.047+-1.470;600 E 0.970* 9.973+-1.676;601 C 0.962* 9.899+-1.859;603 N 0.966* 9.941+-1.758;604 L 0.967* 9.951+-1.733;605 D 0.953* 9.819+-2.032;607 L 0.976* 10.028+-1.525;608 V 0.990* 10.161+-1.062;609 D 0.990** 10.165+-1.046
8646	LOC_Os07g08950.1	M1a(neutral)	-2068.66	w0=0.00000,w1=1.00000,p0=0.59471,p1=0.40529	M2a(selection)	-2055.04	27.2283	1.22304e-06	4.23981e-06	w0=0.22161,w1=1.00000,p0=0.95751,p1=0.00000	378 G 0.951* 8.839+-2.295;381 H 0.950* 8.833+-2.304;383 N 0.952* 8.848+-2.282;451 P 0.982* 9.095+-1.826
8648	LOC_Os01g72870.1	M1a(neutral)	-1710.47	w0=0.00000,w1=1.00000,p0=0.63804,p1=0.36196	M2a(selection)	-1653.58	113.776	1.9674e-25	4.33633e-24	w0=0.23466,w1=1.00000,p0=0.79666,p1=0.00000	65 A 0.993** 10.419+-0.782;179 T 0.994** 10.424+-0.751;219 S 0.997** 10.449+-0.573;220 E 0.999** 10.475+-0.294;221 E 0.996** 10.448+-0.586;222 P 0.995** 10.435+-0.684;226 F 0.999** 10.473+-0.326;228 S 0.999** 10.472+-0.339;230 K 0.996** 10.444+-0.615;233 Q 0.990** 10.386+-0.971;235 A 0.994** 10.426+-0.738;237 L 0.982* 10.309+-1.296;239 G 0.993** 10.413+-0.817;241 H 0.999** 10.474+-0.307;243 G 0.9…
8650	LOC_Os02g51160.1	M1a(neutral)	-1334.11	w0=0.00000,w1=1.00000,p0=0.70944,p1=0.29056	M2a(selection)	-1315.87	36.4867	1.19404e-08	5.307e-08	w0=0.24078,w1=1.00000,p0=0.86632,p1=0.00000	1 H 0.998** 10.292+-0.609;2 P 0.992** 10.231+-0.969;6 R 0.992** 10.237+-0.946;9 C 0.990* 10.214+-1.048;10 R 0.998** 10.295+-0.585;12 L 0.998** 10.292+-0.612;17 F 0.980* 10.122+-1.391;19 S 0.998** 10.292+-0.613;20 H 0.991** 10.226+-0.994;21 P 0.998** 10.292+-0.615;22 N 0.995** 10.260+-0.823;23 L 0.997** 10.284+-0.673;148 L 0.989* 10.204+-1.090;217 L 0.965* 9.975+-1.819;219 K 0.998** 10.291+-0.621;…
8654	LOC_Os07g10490.1	M1a(neutral)	-2684.02	w0=0.00000,w1=1.00000,p0=0.77563,p1=0.22437	M2a(selection)	-2657.71	52.6116	3.76297e-12	2.29122e-11	w0=0.00000,w1=1.00000,p0=0.95235,p1=0.00000	1 A 0.992** 9.988+-1.084;4 A 0.974* 9.821+-1.626;7 R 0.950* 9.598+-2.145;9 P 0.975* 9.830+-1.602;14 G 0.971* 9.792+-1.699;562 K 0.997** 10.035+-0.864;564 E 0.996** 10.023+-0.922;565 A 0.996** 10.022+-0.928;569 S 0.997** 10.030+-0.887
8670	LOC_Os03g19570.1	M1a(neutral)	-3690.74	w0=0.00000,w1=1.00000,p0=0.79432,p1=0.20568	M2a(selection)	-3654.68	72.136	2.16699e-16	1.9872e-15	w0=0.26585,w1=1.00000,p0=0.99142,p1=0.00000	1 M 1.000** 10.084+-0.726;2 A 0.997** 10.055+-0.891;3 D 0.997** 10.058+-0.875;5 E 0.999** 10.081+-0.746;7 A 0.997** 10.056+-0.882
8675	LOC_Os07g08240.1	M1a(neutral)	-992.04	w0=0.00000,w1=1.00000,p0=0.82715,p1=0.17285	M2a(selection)	-988.263	7.55418	0.0228892	0.0480358	w0=0.00000,w1=1.00000,p0=0.94769,p1=0.00000	4 D 0.971* 7.514+-2.473
8677	LOC_Os08g02560.1	M1a(neutral)	-1298.5	w0=0.00000,w1=1.00000,p0=0.59980,p1=0.40020	M2a(selection)	-1275.47	46.049	1.00133e-10	5.4069e-10	w0=0.60791,w1=1.00000,p0=0.93752,p1=0.00000	1 V 0.994** 10.013+-1.005;2 A 0.976* 9.842+-1.592;6 L 0.990** 9.977+-1.158;7 R 0.997** 10.034+-0.904;10 S 0.981* 9.894+-1.440;11 A 0.977* 9.854+-1.559;47 D 0.997** 10.034+-0.909;48 K 0.971* 9.803+-1.693;50 H 0.994** 10.008+-1.030;228 D 0.974* 9.828+-1.628
8691	LOC_Os08g44590.1	M1a(neutral)	-779.48	w0=0.00000,w1=1.00000,p0=0.91411,p1=0.08589	M2a(selection)	-770.23	18.5002	9.6101e-05	0.000277977	w0=0.00000,w1=1.00000,p0=0.92007,p1=0.06279	168 S 0.962* 8.751+-2.179;169 I 0.990** 8.960+-1.744
8694	LOC_Os08g04130.1	M1a(neutral)	-2469	w0=0.00000,w1=1.00000,p0=0.71320,p1=0.28680	M2a(selection)	-2461.81	14.3792	0.000754389	0.00195415	w0=0.00000,w1=1.00000,p0=0.76286,p1=0.00000	358 F 0.955* 3.138+-0.843
8705	LOC_Os01g57900.1	M1a(neutral)	-3856.25	w0=0.00000,w1=1.00000,p0=0.60771,p1=0.39229	M2a(selection)	-3829.95	52.5969	3.79087e-12	2.30448e-11	w0=0.00000,w1=1.00000,p0=0.69880,p1=0.00000	2 R 0.977* 4.514+-0.779;6 R 0.965* 4.473+-0.866;8 P 0.968* 4.484+-0.844;11 R 0.971* 4.495+-0.822;13 F 0.973* 4.500+-0.811;19 S 0.954* 4.430+-0.938;23 H 0.972* 4.498+-0.812;27 T 0.967* 4.475+-0.876;34 P 0.968* 4.484+-0.844;35 S 0.973* 4.499+-0.811;37 F 0.950* 4.415+-0.963;59 T 0.979* 4.522+-0.764;61 P 0.978* 4.519+-0.769;66 A 0.990* 4.564+-0.664;67 A 0.972* 4.496+-0.816;70 E 0.969* 4.487+-0.837;73…
8712	LOC_Os06g06780.1	M1a(neutral)	-990.223	w0=0.00000,w1=1.00000,p0=0.92232,p1=0.07768	M2a(selection)	-975.651	29.1434	4.69446e-07	1.7245e-06	w0=0.02740,w1=1.00000,p0=0.98719,p1=0.00000	21 V 0.991** 9.126+-1.672;22 Y 0.976* 9.004+-1.940;24 G 0.992** 9.131+-1.654
8715	LOC_Os01g67490.1	M1a(neutral)	-854.191	w0=0.00000,w1=1.00000,p0=0.74992,p1=0.25008	M2a(selection)	-836.267	35.8471	1.64398e-08	7.19647e-08	w0=0.17230,w1=1.00000,p0=0.89944,p1=0.00000	2 S 0.996** 10.007+-0.928;3 D 0.996** 10.003+-0.946;4 R 0.996** 10.005+-0.936;6 L 0.994** 9.985+-1.029;10 R 0.984* 9.892+-1.375;11 S 0.997** 10.012+-0.903;12 I 0.985* 9.904+-1.338;13 R 0.984* 9.892+-1.375;152 Q 0.960* 9.676+-1.935;153 S 0.985* 9.901+-1.345
8727	LOC_Os01g49360.1	M1a(neutral)	-1644.8	w0=0.00000,w1=1.00000,p0=0.89353,p1=0.10647	M2a(selection)	-1628.67	32.2574	9.89434e-08	3.94972e-07	w0=0.01687,w1=1.00000,p0=0.94760,p1=0.00000	1 M 0.998** 9.948+-0.904;16 L 0.950* 9.521+-2.118;354 P 0.993** 9.907+-1.091;366 V 0.985* 9.834+-1.355;368 Q 0.977* 9.761+-1.573
8728	LOC_Os09g29370.1	M1a(neutral)	-933.56	w0=0.00000,w1=1.00000,p0=0.65810,p1=0.34190	M2a(selection)	-919.734	27.6513	9.89928e-07	3.48045e-06	w0=0.00000,w1=1.00000,p0=0.62165,p1=0.30518	1 M 0.999** 9.093+-1.421;2 R 0.984* 8.971+-1.724;3 L 0.998** 9.090+-1.431;5 S 0.995** 9.063+-1.501;8 G 0.984* 8.969+-1.728
8741	LOC_Os01g16414.1	M1a(neutral)	-1571.95	w0=0.00000,w1=1.00000,p0=0.90970,p1=0.09030	M2a(selection)	-1567.99	7.92043	0.019059	0.0404924	w0=0.02428,w1=1.00000,p0=0.98619,p1=0.00000	353 K 0.976* 6.290+-2.540
8742	LOC_Os10g37490.1	M1a(neutral)	-1850.22	w0=0.00000,w1=1.00000,p0=0.65524,p1=0.34476	M2a(selection)	-1836.11	28.226	7.42671e-07	2.65824e-06	w0=0.00000,w1=1.00000,p0=0.63431,p1=0.33023	13 R 0.974* 9.274+-1.851;15 R 0.965* 9.199+-2.015;16 R 0.992** 9.430+-1.468;20 P 0.969* 9.234+-1.934;25 I 0.951* 9.077+-2.220
8743	LOC_Os05g46220.1	M1a(neutral)	-943.647	w0=0.00000,w1=1.00000,p0=0.85833,p1=0.14167	M2a(selection)	-935.234	16.8267	0.000221886	0.000617187	w0=0.00000,w1=1.00000,p0=0.97443,p1=0.00000	209 Q 0.960* 8.627+-2.338
8751	LOC_Os05g37190.1	M1a(neutral)	-1957.2	w0=0.00000,w1=1.00000,p0=0.80171,p1=0.19829	M2a(selection)	-1935.84	42.7189	5.29316e-10	2.6671e-09	w0=0.09471,w1=1.00000,p0=0.92982,p1=0.00000	352 E 0.990** 9.636+-1.287;354 S 0.983* 9.576+-1.466;355 S 0.983* 9.576+-1.466;361 A 0.981* 9.560+-1.518;363 A 0.993** 9.664+-1.192;364 D 0.992** 9.653+-1.227;365 K 0.978* 9.530+-1.589;366 D 0.997** 9.693+-1.078;372 Q 0.987* 9.607+-1.376;373 R 0.999** 9.717+-0.975
8759	LOC_Os09g27610.1	M1a(neutral)	-1556.37	w0=0.00000,w1=1.00000,p0=0.78158,p1=0.21842	M2a(selection)	-1538.67	35.3957	2.06022e-08	8.94582e-08	w0=0.09330,w1=1.00000,p0=0.94908,p1=0.00000	1 A 0.985* 9.743+-1.415;3 A 0.964* 9.556+-1.892;5 A 0.971* 9.621+-1.745;7 K 0.990** 9.792+-1.253;21 A 0.986* 9.758+-1.370;22 S 0.967* 9.586+-1.826;23 A 0.972* 9.635+-1.711;24 S 0.993** 9.816+-1.170;303 I 0.987* 9.766+-1.342
8762	LOC_Os04g59480.1	M1a(neutral)	-2472.98	w0=0.00000,w1=1.00000,p0=0.78027,p1=0.21973	M2a(selection)	-2424.69	96.5644	1.07473e-21	1.70914e-20	w0=0.09889,w1=1.00000,p0=0.88295,p1=0.00000	126 V 0.968* 10.050+-1.720;197 V 0.990** 10.261+-1.005;200 A 0.986* 10.218+-1.185;201 I 0.994** 10.292+-0.848;204 A 0.986* 10.218+-1.185;205 V 0.990** 10.261+-1.005;206 V 0.992** 10.281+-0.909;207 S 0.980* 10.160+-1.391;208 C 0.993** 10.291+-0.858;209 A 0.986* 10.218+-1.185;215 L 0.983* 10.188+-1.306;216 A 0.981* 10.172+-1.359;217 T 0.998** 10.335+-0.565;218 P 0.992** 10.280+-0.912;219 T 0.989* 1…
8764	LOC_Os06g51110.1	M1a(neutral)	-1555.26	w0=0.00000,w1=1.00000,p0=0.83939,p1=0.16061	M2a(selection)	-1547.85	14.8228	0.000604317	0.00159166	w0=0.05151,w1=1.00000,p0=0.98957,p1=0.00000	367 L 0.966* 7.716+-2.598
8773	LOC_Os12g06540.1	M1a(neutral)	-1440.16	w0=0.00000,w1=1.00000,p0=0.78345,p1=0.21655	M2a(selection)	-1432.79	14.7233	0.000635142	0.00166703	w0=0.00000,w1=1.00000,p0=0.00007,p1=0.96676	310 R 0.994** 9.642+-1.291;311 W 0.974* 9.467+-1.775;313 P 0.977* 9.497+-1.704;314 D 0.965* 9.393+-1.941;315 D 0.976* 9.487+-1.727;317 R 0.958* 9.332+-2.069
8774	LOC_Os03g11040.1	M1a(neutral)	-1044.52	w0=0.00000,w1=1.00000,p0=0.71357,p1=0.28643	M2a(selection)	-1031.62	25.7944	2.50506e-06	8.39251e-06	w0=0.12075,w1=1.00000,p0=0.91995,p1=0.00131	1 A 0.989* 9.318+-1.525;3 A 0.993** 9.355+-1.423;10 N 0.962* 9.083+-2.046;11 I 0.995** 9.369+-1.380;12 K 0.991** 9.331+-1.491;46 F 0.954* 9.019+-2.156
8784	LOC_Os03g31240.1	M1a(neutral)	-1455.49	w0=0.00000,w1=1.00000,p0=0.75589,p1=0.24411	M2a(selection)	-1451.23	8.50922	0.0141987	0.0309433	w0=0.00000,w1=1.00000,p0=0.00020,p1=0.95804	43 E 0.983* 9.909+-1.390;49 A 0.991** 9.985+-1.120;54 A 0.994** 10.009+-1.018;55 Y 0.995** 10.016+-0.987;56 E 0.979* 9.870+-1.509;57 R 0.951* 9.615+-2.120;61 S 0.972* 9.809+-1.676;66 D 0.972* 9.803+-1.695;67 R 0.995** 10.023+-0.955;68 Y 1.000** 10.062+-0.744
8795	LOC_Os03g51760.1	M1a(neutral)	-1473	w0=0.00000,w1=1.00000,p0=0.75587,p1=0.24413	M2a(selection)	-1455.79	34.4201	3.35562e-08	1.42105e-07	w0=0.14315,w1=1.00000,p0=0.92317,p1=0.00000	1 A 1.000** 9.980+-0.828;2 A 0.977* 9.773+-1.585;5 G 0.982* 9.816+-1.461;11 A 0.979* 9.791+-1.533;13 S 0.979* 9.793+-1.525;14 V 0.982* 9.819+-1.451;19 C 0.978* 9.787+-1.543;20 R 0.991** 9.901+-1.186;21 C 0.996** 9.950+-0.977;23 R 0.973* 9.736+-1.679;24 L 0.968* 9.688+-1.793;25 L 0.972* 9.723+-1.720;74 D 0.996** 9.947+-0.991
8803	LOC_Os09g32710.1	M1a(neutral)	-499.942	w0=0.00000,w1=1.00000,p0=0.75863,p1=0.24137	M2a(selection)	-488.456	22.9737	1.02643e-05	3.24548e-05	w0=0.00000,w1=1.00000,p0=0.87224,p1=0.00000	92 R 0.974* 9.314+-1.838;96 S 0.979* 9.354+-1.746;97 I 0.961* 9.196+-2.080
8821	LOC_Os03g04990.1	M1a(neutral)	-3883.15	w0=0.00000,w1=1.00000,p0=0.69521,p1=0.30479	M2a(selection)	-3878.9	8.51463	0.0141602	0.0308854	w0=0.27725,w1=1.00000,p0=0.99538,p1=0.00000	735 D 0.963* 7.070+-2.629
8825	LOC_Os09g36130.1	M1a(neutral)	-1543.11	w0=0.00000,w1=1.00000,p0=0.74216,p1=0.25784	M2a(selection)	-1499.96	86.3081	1.81314e-19	2.38109e-18	w0=0.00883,w1=1.00000,p0=0.81852,p1=0.00000	1 L 0.953* 9.978+-2.086;5 R 0.995** 10.385+-0.747;6 R 0.978* 10.228+-1.424;9 H 0.998** 10.420+-0.473;13 E 0.996** 10.399+-0.648;14 E 0.954* 9.992+-2.045;17 K 0.998** 10.413+-0.535;18 K 0.998** 10.416+-0.514;20 E 0.959* 10.035+-1.955;21 M 0.996** 10.396+-0.670;23 R 0.979* 10.234+-1.406;25 A 0.996** 10.395+-0.680;26 N 0.998** 10.414+-0.530;28 R 0.997** 10.411+-0.557;29 E 0.986* 10.300+-1.159;30 L 0…
8830	LOC_Os02g56270.1	M1a(neutral)	-4221.09	w0=0.00000,w1=1.00000,p0=0.76848,p1=0.23152	M2a(selection)	-4188.74	64.7055	8.89957e-15	6.95567e-14	w0=0.00000,w1=1.00000,p0=0.94678,p1=0.00000	873 M 0.969* 9.702+-1.738;875 M 0.998** 9.956+-0.906;877 M 0.969* 9.702+-1.738;878 N 0.996** 9.946+-0.954;879 Q 0.967* 9.676+-1.800;881 A 0.979* 9.786+-1.523;884 M 0.997** 9.953+-0.920;886 M 0.969* 9.702+-1.738;887 N 0.996** 9.946+-0.954;888 Q 0.967* 9.676+-1.800;893 M 0.969* 9.702+-1.738;895 M 0.969* 9.702+-1.738;899 S 0.966* 9.674+-1.806;902 N 0.952* 9.541+-2.085;907 G 0.994** 9.927+-1.037
8848	LOC_Os04g57140.2	M1a(neutral)	-5267.55	w0=0.00000,w1=1.00000,p0=0.84980,p1=0.15020	M2a(selection)	-5263.02	9.07328	0.0107093	0.0237572	w0=0.07944,w1=1.00000,p0=0.99238,p1=0.00003	740 T 0.965* 5.580+-2.290
8863	LOC_Os02g54000.1	M1a(neutral)	-1732.33	w0=0.00000,w1=1.00000,p0=0.80121,p1=0.19879	M2a(selection)	-1684.15	96.3664	1.18657e-21	1.87121e-20	w0=0.00000,w1=1.00000,p0=0.89170,p1=0.00000	300 E 0.977* 10.223+-1.482;302 L 0.990** 10.355+-0.957;304 T 0.999** 10.435+-0.411;305 Q 0.977* 10.217+-1.508;307 A 0.992** 10.374+-0.858;308 S 0.997** 10.422+-0.534;309 M 0.990* 10.347+-0.996;310 D 0.991** 10.363+-0.921;312 G 0.998** 10.431+-0.449;313 R 0.994** 10.387+-0.787;314 V 0.973* 10.183+-1.607;316 R 0.998** 10.425+-0.512;320 L 0.993** 10.384+-0.808;321 P 0.998** 10.428+-0.479;322 P 0.999…
8868	LOC_Os04g37790.1	M1a(neutral)	-1831.17	w0=0.00000,w1=1.00000,p0=0.74854,p1=0.25146	M2a(selection)	-1822.77	16.7886	0.000226154	0.000628131	w0=0.00000,w1=1.00000,p0=0.99072,p1=0.00000
8875	LOC_Os02g52810.1	M1a(neutral)	-2055.39	w0=0.00000,w1=1.00000,p0=0.75871,p1=0.24129	M2a(selection)	-2007.26	96.2568	1.25345e-21	1.96027e-20	w0=0.00000,w1=1.00000,p0=0.00000,p1=0.94682	392 S 0.985* 10.202+-1.212;396 C 0.987* 10.222+-1.134;398 V 0.966* 10.020+-1.774;399 K 1.000** 10.339+-0.439;401 T 0.993** 10.276+-0.889;402 K 0.990** 10.248+-1.025;403 K 0.994** 10.282+-0.858;407 L 0.999** 10.333+-0.505;408 R 0.982* 10.166+-1.346;409 R 0.990* 10.245+-1.035;413 S 0.993** 10.273+-0.901;416 C 0.996** 10.305+-0.721;419 T 0.990* 10.246+-1.033;421 R 0.989* 10.235+-1.083
8876	LOC_Os01g39100.1	M1a(neutral)	-2780.66	w0=0.00000,w1=1.00000,p0=0.75979,p1=0.24021	M2a(selection)	-2751.58	58.1651	2.34213e-13	1.6227e-12	w0=0.00000,w1=1.00000,p0=0.92120,p1=0.00000	1 G 0.977* 9.896+-1.531;2 F 0.981* 9.935+-1.416;3 L 0.978* 9.912+-1.485;4 W 1.000** 10.107+-0.679;546 V 0.996** 10.070+-0.890;549 Q 0.996** 10.077+-0.856;550 H 0.953* 9.677+-2.049;554 E 0.972* 9.854+-1.647;560 Q 0.974* 9.870+-1.602;561 E 0.992** 10.037+-1.045;564 F 0.988* 10.001+-1.190;566 L 0.973* 9.859+-1.633;568 A 0.995** 10.068+-0.905
8877	LOC_Os04g47810.1	M1a(neutral)	-2208.35	w0=0.00000,w1=1.00000,p0=0.65697,p1=0.34303	M2a(selection)	-2173.27	70.1469	5.85849e-16	5.22001e-15	w0=0.31318,w1=1.00000,p0=0.90549,p1=0.00002	8 P 0.990** 10.212+-1.040;13 H 0.998** 10.289+-0.605;16 R 0.981* 10.123+-1.376;17 S 0.995** 10.259+-0.806;20 S 0.981* 10.131+-1.349;21 H 0.998** 10.283+-0.650;23 L 0.974* 10.062+-1.578;24 V 0.991** 10.225+-0.980;25 A 0.988* 10.197+-1.106;26 A 0.989* 10.199+-1.097;28 S 0.983* 10.151+-1.281;30 P 0.956* 9.886+-2.016;32 H 0.986* 10.175+-1.194;33 Q 0.982* 10.133+-1.345;36 A 0.987* 10.183+-1.161;37 A 0…
8878	LOC_Os01g72820.1	M1a(neutral)	-1700.74	w0=0.00000,w1=1.00000,p0=0.85499,p1=0.14501	M2a(selection)	-1673	55.4799	8.968e-13	5.86812e-12	w0=0.21960,w1=1.00000,p0=0.99236,p1=0.00000	392 L 1.000** 9.778+-1.017;393 N 0.994** 9.727+-1.220;394 G 0.958* 9.415+-2.038
8881	LOC_Os08g41100.1	M1a(neutral)	-1234	w0=0.00000,w1=1.00000,p0=0.85656,p1=0.14344	M2a(selection)	-1224.87	18.2462	0.000109113	0.00031345	w0=0.06542,w1=1.00000,p0=0.96142,p1=0.00000	253 S 0.985* 8.906+-1.743;254 S 0.986* 8.916+-1.728;256 N 0.986* 8.913+-1.727;259 S 0.987* 8.920+-1.710
8883	LOC_Os02g38180.1	M1a(neutral)	-2170.05	w0=0.00000,w1=1.00000,p0=0.44988,p1=0.55012	M2a(selection)	-2149.77	40.5692	1.55061e-09	7.54097e-09	w0=0.00000,w1=1.00000,p0=0.45782,p1=0.18038	116 E 0.953* 3.572+-0.773;117 V 0.993** 3.691+-0.586;119 S 0.996** 3.700+-0.567;120 S 0.981* 3.657+-0.652;121 L 0.974* 3.637+-0.684;122 L 0.955* 3.579+-0.766;183 D 0.988* 3.678+-0.612;198 Y 0.992** 3.691+-0.588;199 D 0.995** 3.697+-0.574;201 K 0.967* 3.618+-0.713;204 T 0.992** 3.690+-0.589;206 I 0.976* 3.643+-0.674;210 L 0.965* 3.610+-0.722;211 G 0.981* 3.658+-0.650;214 R 0.956* 3.585+-0.763;217 …
5782	LOC_Os02g39100.1	M1a(neutral)	-2833.61	w0=0.00000,w1=1.00000,p0=0.85280,p1=0.14720	M2a(selection)	-2691.48	284.257	1.88127e-62	4.727e-60	w0=0.08463,w1=1.00000,p0=0.93618,p1=0.00000	1 S 1.000** 10.497+-0.132;2 N 1.000** 10.499+-0.048;3 F 1.000** 10.499+-0.046;4 I 1.000** 10.499+-0.037;5 L 1.000** 10.498+-0.071;6 Q 1.000** 10.496+-0.170;7 Y 0.998** 10.483+-0.390;8 W 1.000** 10.497+-0.124;9 I 0.994** 10.442+-0.730;11 R 0.990** 10.406+-0.935;12 S 1.000** 10.498+-0.098;13 R 0.980* 10.308+-1.353;14 S 1.000** 10.496+-0.154;15 A 0.998** 10.478+-0.441;473 I 1.000** 10.497+-0.121;474…
5787	LOC_Os12g36920.1	M1a(neutral)	-3292.02	w0=0.00000,w1=1.00000,p0=0.59746,p1=0.40254	M2a(selection)	-3281.85	20.3351	3.83955e-05	0.00011577	w0=0.07790,w1=1.00000,p0=0.75685,p1=0.00000
5800	LOC_Os01g42730.1	M1a(neutral)	-1910.43	w0=0.00000,w1=1.00000,p0=0.76653,p1=0.23347	M2a(selection)	-1900.82	19.2241	6.69165e-05	0.000196271	w0=0.13465,w1=1.00000,p0=0.95935,p1=0.00000	1 M 0.988* 9.232+-1.600;2 A 0.964* 9.035+-2.032;4 A 0.962* 9.017+-2.068;5 G 0.964* 9.034+-2.033;15 C 0.955* 8.960+-2.166
5803	LOC_Os07g39530.1	M1a(neutral)	-2503.01	w0=0.00000,w1=1.00000,p0=0.80275,p1=0.19725	M2a(selection)	-2461.4	83.2277	8.45921e-19	1.00895e-17	w0=0.00000,w1=1.00000,p0=0.75304,p1=0.22285	137 P 0.997** 9.988+-0.882;138 H 0.999** 10.008+-0.772;139 R 1.000** 10.012+-0.746;140 D 1.000** 10.013+-0.741;141 G 1.000** 10.012+-0.747;143 R 0.998** 9.997+-0.834;153 M 0.972* 9.762+-1.655;164 D 0.979* 9.828+-1.474
5806	LOC_Os05g29010.2	M1a(neutral)	-2273.83	w0=0.00000,w1=1.00000,p0=0.77435,p1=0.22565	M2a(selection)	-2240.17	67.3164	2.41234e-15	1.99388e-14	w0=0.02232,w1=1.00000,p0=0.87392,p1=0.00000	22 T 0.984* 10.072+-1.273;278 A 0.982* 10.049+-1.351;346 D 0.955* 9.794+-2.012;362 L 0.989* 10.116+-1.109;363 L 0.984* 10.067+-1.293;365 E 0.997** 10.193+-0.720;366 L 0.994** 10.159+-0.911;368 A 0.988* 10.107+-1.143;370 T 0.979* 10.024+-1.431;371 S 0.994** 10.158+-0.916;374 K 0.970* 9.938+-1.675;375 S 0.997** 10.189+-0.749;378 F 0.998** 10.195+-0.706;383 F 0.994** 10.159+-0.915;386 P 0.986* 10.09…
5808	LOC_Os02g25960.1	M1a(neutral)	-2494.05	w0=0.00000,w1=1.00000,p0=0.70728,p1=0.29272	M2a(selection)	-2476.8	34.4951	3.23214e-08	1.37339e-07	w0=0.04075,w1=1.00000,p0=0.97422,p1=0.00000	569 I 0.971* 9.183+-1.948;570 I 0.954* 9.038+-2.214;572 T 0.988* 9.319+-1.638
5810	LOC_Os07g46540.1	M1a(neutral)	-4107.54	w0=0.00000,w1=1.00000,p0=0.70343,p1=0.29657	M2a(selection)	-4091.41	32.2655	9.8547e-08	3.93874e-07	w0=0.13740,w1=1.00000,p0=0.98270,p1=0.00000	1 E 0.967* 9.269+-1.945;7 G 0.968* 9.280+-1.922;110 D 0.969* 9.288+-1.906;159 N 0.961* 9.221+-2.040;354 A 0.967* 9.269+-1.944;674 K 0.967* 9.273+-1.938;680 L 0.974* 9.328+-1.821
5817	LOC_Os04g58980.1	M1a(neutral)	-2850.59	w0=0.00484,w1=1.00000,p0=0.89607,p1=0.10393	M2a(selection)	-2832.51	36.1549	1.4095e-08	6.24254e-08	w0=0.08901,w1=1.00000,p0=0.99703,p1=0.00000	676 T 0.992** 5.779+-2.420;679 I 0.961* 5.678+-2.518
5821	LOC_Os02g45010.1	M1a(neutral)	-2187.72	w0=0.00000,w1=1.00000,p0=0.74707,p1=0.25293	M2a(selection)	-2176.09	23.2492	8.94337e-06	2.84452e-05	w0=0.16476,w1=1.00000,p0=0.95985,p1=0.00000	15 A 0.983* 8.845+-1.788;16 C 0.981* 8.826+-1.829;23 A 0.973* 8.763+-1.948;25 A 0.984* 8.850+-1.775
5825	LOC_Os01g72710.1	M1a(neutral)	-1619.78	w0=0.51249,w1=1.00000,p0=0.00001,p1=0.99999	M2a(selection)	-1615.68	8.21473	0.016451	0.0354416	w0=1.00000,w1=1.00000,p0=0.99725,p1=0.00000
5830	LOC_Os07g41640.1	M1a(neutral)	-2089.47	w0=0.00000,w1=1.00000,p0=0.73127,p1=0.26873	M2a(selection)	-2077.9	23.1355	9.46632e-06	3.00325e-05	w0=0.20353,w1=1.00000,p0=0.97408,p1=0.00000	459 V 0.992** 9.301+-1.551;461 K 0.958* 9.023+-2.155;462 L 0.964* 9.069+-2.072
5831	LOC_Os02g54240.1	M1a(neutral)	-1672.19	w0=0.00000,w1=1.00000,p0=0.58090,p1=0.41910	M2a(selection)	-1648.18	48.0211	3.73555e-11	2.08892e-10	w0=0.78073,w1=1.00000,p0=0.94878,p1=0.00000	124 N 0.997** 10.055+-0.873;126 R 0.958* 9.694+-1.989;128 P 0.977* 9.875+-1.542;129 A 0.975* 9.852+-1.604;131 A 0.997** 10.058+-0.859;132 S 0.982* 9.915+-1.424;133 T 0.997** 10.059+-0.854;134 T 0.987* 9.967+-1.251;138 Y 0.994** 10.024+-1.024;139 P 0.980* 9.900+-1.470
5852	LOC_Os12g39200.1	M1a(neutral)	-2122.9	w0=0.00000,w1=1.00000,p0=0.68670,p1=0.31330	M2a(selection)	-2080.4	84.9967	3.49294e-19	4.40297e-18	w0=0.14057,w1=1.00000,p0=0.86874,p1=0.00000	1 M 0.997** 10.375+-0.598;3 I 0.991** 10.316+-0.953;6 G 0.991** 10.320+-0.935;7 I 0.998** 10.383+-0.529;9 A 0.997** 10.377+-0.584;12 R 0.978* 10.188+-1.455;13 G 0.993** 10.337+-0.846;14 A 0.989* 10.294+-1.054;17 S 0.998** 10.379+-0.564;19 S 0.992** 10.328+-0.891;25 A 0.956* 9.972+-2.022;26 R 0.998** 10.386+-0.501;32 V 0.989* 10.293+-1.057;34 V 0.998** 10.383+-0.528;36 G 0.961* 10.027+-1.899;37 R …
5866	LOC_Os05g49230.1	M1a(neutral)	-3897.8	w0=0.00000,w1=1.00000,p0=0.72884,p1=0.27116	M2a(selection)	-3870.99	53.6129	2.28094e-12	1.42097e-11	w0=0.00000,w1=1.00000,p0=0.84486,p1=0.09184	1 M 0.997** 9.879+-0.931;4 N 0.969* 9.632+-1.731;7 V 0.967* 9.607+-1.791;8 N 0.993** 9.839+-1.104;10 T 0.968* 9.618+-1.788;11 E 0.995** 9.860+-1.019;12 A 0.982* 9.741+-1.440;13 R 0.976* 9.688+-1.591;14 S 0.972* 9.655+-1.674;17 A 0.981* 9.732+-1.468;18 A 0.982* 9.741+-1.442;19 V 0.967* 9.607+-1.791;24 R 0.978* 9.708+-1.546;25 G 0.975* 9.685+-1.599;566 S 0.976* 9.690+-1.584;793 R 0.968* 9.618+-1.78…
5871	LOC_Os03g07920.1	M1a(neutral)	-1485.12	w0=0.00000,w1=1.00000,p0=0.72613,p1=0.27387	M2a(selection)	-1449.12	72.013	2.30451e-16	2.10818e-15	w0=0.00000,w1=1.00000,p0=0.72119,p1=0.19034	1 R 0.998** 10.265+-0.631;2 H 0.994** 10.227+-0.863;54 K 0.991** 10.196+-1.015;62 R 0.970* 10.004+-1.655;89 A 0.990** 10.192+-1.031;93 V 0.951* 9.826+-2.070;96 E 0.992** 10.205+-0.975;97 R 0.998** 10.260+-0.662;98 A 0.999** 10.277+-0.535;100 A 0.966* 9.962+-1.762;102 G 0.998** 10.266+-0.623;103 D 1.000** 10.281+-0.498;105 E 0.990* 10.186+-1.065;107 A 0.970* 10.002+-1.666;108 R 0.996** 10.248+-0.7…
5878	LOC_Os07g39480.1	M1a(neutral)	-2482.02	w0=0.00000,w1=1.00000,p0=0.56988,p1=0.43012	M2a(selection)	-2469.71	24.6121	4.52425e-06	1.48536e-05	w0=0.48487,w1=1.00000,p0=0.98536,p1=0.00000	7 T 0.986* 8.972+-1.861
5884	LOC_Os01g50980.1	M1a(neutral)	-2816.03	w0=0.00000,w1=1.00000,p0=0.66428,p1=0.33572	M2a(selection)	-2805.88	20.2881	3.93099e-05	0.000118163	w0=0.19529,w1=1.00000,p0=0.95661,p1=0.00000	199 L 0.986* 9.029+-1.736;207 V 0.980* 8.976+-1.855
8899	LOC_Os02g47660.1	M1a(neutral)	-1769.9	w0=0.00000,w1=1.00000,p0=0.84584,p1=0.15416	M2a(selection)	-1736.93	65.9309	4.82264e-15	3.87559e-14	w0=0.00000,w1=1.00000,p0=0.87398,p1=0.04116	51 L 0.982* 10.121+-1.332;52 A 0.991** 10.206+-1.002;53 Y 0.961* 9.925+-1.867;54 G 0.980* 10.106+-1.381;55 S 0.953* 9.850+-2.031;56 L 0.996** 10.253+-0.766;59 E 0.982* 10.121+-1.332;91 S 0.982* 10.123+-1.325;92 N 0.951* 9.831+-2.070;94 I 0.995** 10.245+-0.807;109 C 0.988* 10.176+-1.134;335 N 0.999** 10.285+-0.526;336 L 0.970* 9.987+-1.793;337 K 1.000** 10.291+-0.472;338 M 1.000** 10.291+-0.475;33…
8908	LOC_Os07g46370.1	M1a(neutral)	-5077.14	w0=0.00000,w1=1.00000,p0=0.76126,p1=0.23874	M2a(selection)	-5009.8	134.691	5.65357e-30	2.01022e-28	w0=0.05762,w1=1.00000,p0=0.96733,p1=0.00000	1 M 0.984* 10.268+-1.233;3 L 0.985* 10.276+-1.205;5 E 0.998** 10.406+-0.489;6 Q 0.986* 10.288+-1.156;7 R 0.975* 10.181+-1.531;8 P 0.997** 10.391+-0.617;11 N 0.998** 10.400+-0.544;12 C 0.995** 10.377+-0.712;14 E 0.986* 10.291+-1.144;16 I 0.994** 10.369+-0.767;17 N 0.981* 10.243+-1.321;18 Y 0.995** 10.379+-0.705;20 V 0.998** 10.399+-0.552;27 H 0.985* 10.282+-1.179;28 T 0.986* 10.289+-1.155;30 T 0.9…
8909	LOC_Os03g47980.1	M1a(neutral)	-2863.93	w0=0.00000,w1=1.00000,p0=0.70396,p1=0.29604	M2a(selection)	-2830.8	66.2578	4.09544e-15	3.32666e-14	w0=0.20879,w1=1.00000,p0=0.93651,p1=0.00000	2 E 0.986* 9.955+-1.289;5 K 0.975* 9.852+-1.598;7 D 0.974* 9.851+-1.601;9 G 0.984* 9.941+-1.336;12 S 0.995** 10.042+-0.944;13 T 0.991** 10.000+-1.125;15 S 0.996** 10.048+-0.914;23 S 0.980* 9.902+-1.456;24 S 0.996** 10.052+-0.895;28 G 0.996** 10.048+-0.915;31 G 0.992** 10.010+-1.087;32 E 0.996** 10.051+-0.902;33 C 0.982* 9.925+-1.387;37 R 0.995** 10.046+-0.928;38 N 0.971* 9.821+-1.677;40 D 0.994**…
8916	LOC_Os04g57510.1	M1a(neutral)	-1652.49	w0=0.00000,w1=1.00000,p0=0.82786,p1=0.17214	M2a(selection)	-1641.97	21.0518	2.68321e-05	8.21529e-05	w0=0.00000,w1=1.00000,p0=0.91944,p1=0.04917	3 R 0.992** 9.280+-1.500;4 L 0.975* 9.135+-1.864;9 D 0.957* 8.993+-2.130;11 R 0.975* 9.144+-1.836;264 S 0.961* 9.022+-2.076
8931	LOC_Os02g05070.1	M1a(neutral)	-2555.62	w0=0.04347,w1=1.00000,p0=0.62597,p1=0.37403	M2a(selection)	-2549.21	12.818	0.00164671	0.00408318	w0=0.06553,w1=1.00000,p0=0.64286,p1=0.26836
8937	LOC_Os09g39860.1	M1a(neutral)	-1375.05	w0=0.00000,w1=1.00000,p0=0.85439,p1=0.14561	M2a(selection)	-1360.38	29.3284	4.2797e-07	1.58294e-06	w0=0.06700,w1=1.00000,p0=0.97653,p1=0.00000	150 R 0.984* 9.038+-1.813;226 G 0.973* 8.956+-1.986;227 G 0.974* 8.965+-1.968
8940	LOC_Os04g56980.1	M1a(neutral)	-1621.62	w0=0.00000,w1=1.00000,p0=0.72435,p1=0.27565	M2a(selection)	-1576.98	89.2672	4.12936e-20	5.83133e-19	w0=0.05803,w1=1.00000,p0=0.87942,p1=0.00000	4 L 0.976* 10.189+-1.516;6 V 0.989* 10.319+-1.024;8 V 0.989* 10.319+-1.024;10 A 0.989* 10.319+-1.027;15 M 0.985* 10.284+-1.176;75 A 0.996** 10.383+-0.671;76 T 0.998** 10.402+-0.524;78 G 0.990** 10.331+-0.971;80 V 0.994** 10.370+-0.760;82 F 0.992** 10.344+-0.904;83 Q 0.999** 10.413+-0.408;86 A 0.996** 10.383+-0.671;87 P 0.998** 10.406+-0.489;88 G 0.993** 10.351+-0.867;91 G 0.994** 10.363+-0.799;92…
8945	LOC_Os07g09870.1	M1a(neutral)	-1937.84	w0=0.00000,w1=1.00000,p0=0.76264,p1=0.23736	M2a(selection)	-1926.94	21.804	1.84209e-05	5.71427e-05	w0=0.00000,w1=1.00000,p0=0.87069,p1=0.00000	2 A 0.961* 6.580+-2.033;9 G 0.996** 6.797+-1.767;11 G 0.955* 6.544+-2.080;345 Q 0.963* 6.600+-2.023;352 T 0.954* 6.541+-2.081
8947	LOC_Os01g65730.1	M1a(neutral)	-1652.67	w0=0.00000,w1=1.00000,p0=0.86619,p1=0.13381	M2a(selection)	-1624.64	56.0576	6.71802e-13	4.43436e-12	w0=0.03946,w1=1.00000,p0=0.97235,p1=0.00000	2 R 0.999** 10.065+-0.801;4 S 0.971* 9.812+-1.701;10 P 0.994** 10.020+-1.024;11 S 0.998** 10.061+-0.824;13 I 0.997** 10.053+-0.871
8954	LOC_Os06g51410.1	M1a(neutral)	-905.557	w0=0.00000,w1=1.00000,p0=0.60046,p1=0.39954	M2a(selection)	-900.558	9.99827	0.00674376	0.0154606	w0=0.72317,w1=1.00000,p0=0.98221,p1=0.00000
8956	LOC_Os01g68700.1	M1a(neutral)	-2085.85	w0=0.00000,w1=1.00000,p0=0.76428,p1=0.23572	M2a(selection)	-2063.73	44.2519	2.45935e-10	1.27852e-09	w0=0.01265,w1=1.00000,p0=0.84287,p1=0.00001	1 M 0.994** 10.325+-0.814;2 V 0.962* 10.015+-1.882;3 S 0.992** 10.311+-0.888;7 S 0.992** 10.311+-0.893;9 S 0.997** 10.354+-0.623;11 H 0.993** 10.321+-0.838;12 G 0.984* 10.230+-1.241;20 G 0.993** 10.318+-0.855;22 G 0.984* 10.231+-1.239;23 T 0.993** 10.319+-0.846;26 S 0.989* 10.275+-1.061;30 K 0.987* 10.257+-1.136;32 N 0.989* 10.275+-1.062;36 M 0.995** 10.335+-0.757;37 G 0.989* 10.278+-1.048;38 Q 0…
8967	LOC_Os06g29430.1	M1a(neutral)	-5854.15	w0=0.00000,w1=1.00000,p0=0.45935,p1=0.54065	M2a(selection)	-5849.98	8.34955	0.0153787	0.0332733	w0=0.00000,w1=1.00000,p0=0.83717,p1=0.00000
8968	LOC_Os01g40680.1	M1a(neutral)	-2275.27	w0=0.00000,w1=1.00000,p0=0.80218,p1=0.19782	M2a(selection)	-2268.28	13.9738	0.000923884	0.00236076	w0=0.00143,w1=1.00000,p0=0.80481,p1=0.17348	463 P 0.984* 8.088+-2.082
8975	LOC_Os02g47970.1	M1a(neutral)	-8074.56	w0=0.00000,w1=1.00000,p0=0.79319,p1=0.20681	M2a(selection)	-8041.16	66.8111	3.10573e-15	2.55022e-14	w0=0.12354,w1=1.00000,p0=0.99232,p1=0.00000	1899 N 0.978* 9.797+-1.564;1903 K 0.998** 9.974+-0.932;1906 D 0.958* 9.607+-2.037;1909 S 0.978* 9.799+-1.558;1911 S 0.997** 9.970+-0.951;1913 C 0.979* 9.802+-1.551
8986	LOC_Os01g47070.1	M1a(neutral)	-1407.29	w0=0.00000,w1=1.00000,p0=0.78904,p1=0.21096	M2a(selection)	-1403.48	7.61837	0.0221662	0.0465689	w0=0.00000,w1=1.00000,p0=0.83181,p1=0.00000
8990	LOC_Os03g58780.1	M1a(neutral)	-1554.39	w0=0.00000,w1=1.00000,p0=0.83431,p1=0.16569	M2a(selection)	-1547.86	13.0535	0.00146375	0.00366082	w0=0.12259,w1=1.00000,p0=0.98475,p1=0.00000	302 Q 0.987* 8.378+-2.028;305 S 0.984* 8.362+-2.061
8991	LOC_Os02g15594.1	M1a(neutral)	-954.566	w0=0.00000,w1=1.00000,p0=0.73017,p1=0.26983	M2a(selection)	-913.6	81.9324	1.61663e-18	1.89226e-17	w0=0.25758,w1=1.00000,p0=0.91224,p1=0.00000	177 I 0.986* 10.042+-1.263;179 H 0.987* 10.055+-1.217;182 H 0.988* 10.060+-1.198;183 Y 0.987* 10.052+-1.228;184 L 0.988* 10.062+-1.192;186 L 0.966* 9.863+-1.786;188 T 0.998** 10.156+-0.745;190 R 0.988* 10.063+-1.185;192 S 0.998** 10.158+-0.733;193 Q 0.998** 10.156+-0.748
9006	LOC_Os01g44960.1	M1a(neutral)	-1265.86	w0=0.00000,w1=1.00000,p0=0.92531,p1=0.07469	M2a(selection)	-1251.37	28.9731	5.11172e-07	1.87049e-06	w0=0.00000,w1=1.00000,p0=0.98672,p1=0.00000	55 A 0.996** 9.101+-1.594;56 P 0.972* 8.915+-2.009;57 E 0.977* 8.954+-1.933
9018	LOC_Os08g19330.1	M1a(neutral)	-1214.15	w0=0.00000,w1=1.00000,p0=0.62861,p1=0.37139	M2a(selection)	-1210.27	7.76968	0.0205511	0.0433934	w0=0.00000,w1=1.00000,p0=0.73241,p1=0.00000
9023	LOC_Os01g16146.1	M1a(neutral)	-1476.25	w0=0.00000,w1=1.00000,p0=0.72034,p1=0.27966	M2a(selection)	-1422	108.488	2.76736e-24	5.54797e-23	w0=0.28052,w1=1.00000,p0=0.89024,p1=0.00000	3 I 1.000** 10.427+-0.281;5 P 0.998** 10.413+-0.463;7 Q 1.000** 10.427+-0.280;10 P 0.992** 10.352+-0.888;12 P 0.962* 10.061+-1.855;13 Q 1.000** 10.425+-0.309;14 S 1.000** 10.427+-0.274;15 I 0.995** 10.380+-0.725;17 S 0.999** 10.416+-0.426;19 E 1.000** 10.424+-0.325;20 M 0.990* 10.329+-1.003;21 V 0.997** 10.395+-0.619;22 K 1.000** 10.424+-0.322;23 N 1.000** 10.425+-0.312;24 A 0.968* 10.118+-1.713;…
9035	LOC_Os12g43770.1	M1a(neutral)	-1149.41	w0=0.00000,w1=1.00000,p0=0.81147,p1=0.18853	M2a(selection)	-1114	70.8306	4.16229e-16	3.75303e-15	w0=0.01526,w1=1.00000,p0=0.91422,p1=0.00000	199 F 0.996** 10.291+-0.734;200 L 0.997** 10.302+-0.660;201 Y 0.984* 10.178+-1.257;204 D 0.993** 10.263+-0.896;205 T 0.994** 10.274+-0.835;206 R 0.956* 9.898+-2.055;207 V 0.998** 10.314+-0.575;211 H 0.996** 10.292+-0.727;212 Y 0.992** 10.258+-0.920;213 N 0.998** 10.311+-0.595;214 R 0.956* 9.898+-2.055;216 S 0.992** 10.253+-0.947;218 S 0.993** 10.259+-0.917;219 Y 0.999** 10.323+-0.491
9038	LOC_Os03g04100.1	M1a(neutral)	-2403.67	w0=0.00000,w1=1.00000,p0=0.78241,p1=0.21759	M2a(selection)	-2342.12	123.097	1.86169e-27	5.12169e-26	w0=0.00000,w1=1.00000,p0=0.81515,p1=0.04490	1 F 1.000** 10.437+-0.308;3 K 1.000** 10.438+-0.294;4 S 0.995** 10.391+-0.730;5 R 0.978* 10.226+-1.460;6 G 1.000** 10.438+-0.287;7 E 1.000** 10.439+-0.285;8 R 0.997** 10.416+-0.542;10 N 0.980* 10.247+-1.365;11 L 0.978* 10.232+-1.416;12 L 0.977* 10.223+-1.449;14 R 0.952* 9.985+-2.046;19 A 0.978* 10.236+-1.401;21 C 0.983* 10.283+-1.238;22 V 1.000** 10.440+-0.253;23 P 0.987* 10.318+-1.102;24 I 0.997…
9044	LOC_Os04g52320.1	M1a(neutral)	-2308.46	w0=0.00000,w1=1.00000,p0=0.82491,p1=0.17509	M2a(selection)	-2281.68	53.5628	2.33874e-12	1.45457e-11	w0=0.00708,w1=1.00000,p0=0.88684,p1=0.00000	97 A 0.981* 9.964+-1.417;98 T 0.998** 10.123+-0.761;104 D 0.985* 10.005+-1.280;110 S 0.979* 9.955+-1.445;112 A 0.980* 9.961+-1.428;113 T 0.987* 10.025+-1.216;114 M 0.998** 10.121+-0.773;117 G 0.971* 9.880+-1.655;118 I 0.982* 9.981+-1.362;123 G 0.975* 9.915+-1.562;125 E 0.970* 9.870+-1.680;126 I 0.990** 10.056+-1.089;132 S 0.996** 10.110+-0.839;135 G 0.994** 10.089+-0.945;136 N 0.959* 9.768+-1.921…
9078	LOC_Os01g70130.1	M1a(neutral)	-706.776	w0=0.00000,w1=1.00000,p0=0.77514,p1=0.22486	M2a(selection)	-696.812	19.9284	4.70554e-05	0.000140199	w0=0.04407,w1=1.00000,p0=0.92694,p1=0.00000	132 V 0.981* 9.150+-1.794;133 K 0.991** 9.235+-1.590;144 A 0.960* 8.980+-2.133
9089	LOC_Os09g39034.1	M1a(neutral)	-1742.11	w0=0.46143,w1=1.00000,p0=0.00001,p1=0.99999	M2a(selection)	-1737.78	8.66797	0.0131152	0.0287725	w0=0.00000,w1=1.00000,p0=0.98436,p1=0.00000	358 D 0.986* 8.527+-2.020
9092	LOC_Os10g42510.1	M1a(neutral)	-5570.09	w0=0.00000,w1=1.00000,p0=0.63788,p1=0.36212	M2a(selection)	-5562.98	14.224	0.000815257	0.00210028	w0=0.29121,w1=1.00000,p0=0.99210,p1=0.00000	1307 T 0.958* 8.045+-2.518
9107	LOC_Os05g43490.1	M1a(neutral)	-1671.31	w0=0.00000,w1=1.00000,p0=0.88893,p1=0.11107	M2a(selection)	-1663.81	15.0011	0.000552783	0.00146412	w0=0.02984,w1=1.00000,p0=0.96870,p1=0.00000	8 S 0.993** 8.128+-1.896;137 L 0.953* 7.843+-2.375;139 M 0.987* 8.083+-1.976
9111	LOC_Os02g11000.1	M1a(neutral)	-1971.19	w0=0.00000,w1=1.00000,p0=0.83697,p1=0.16303	M2a(selection)	-1919.14	104.094	2.49057e-23	4.62412e-22	w0=0.29385,w1=1.00000,p0=0.97206,p1=0.00000	322 S 0.978* 10.163+-1.436;401 S 0.997** 10.347+-0.606;402 L 0.997** 10.338+-0.669;404 S 1.000** 10.371+-0.377;405 S 0.998** 10.353+-0.558;406 E 1.000** 10.367+-0.425;407 V 1.000** 10.371+-0.376;408 H 0.997** 10.344+-0.631;409 S 0.998** 10.351+-0.575;410 R 1.000** 10.369+-0.402
9116	LOC_Os10g39710.1	M1a(neutral)	-1469.28	w0=0.00000,w1=1.00000,p0=0.83893,p1=0.16107	M2a(selection)	-1463.62	11.3266	0.003471	0.00825896	w0=0.00000,w1=1.00000,p0=0.86921,p1=0.00000
9124	LOC_Os10g35380.1	M1a(neutral)	-2429.67	w0=0.00000,w1=1.00000,p0=0.73496,p1=0.26504	M2a(selection)	-2417.79	23.7512	6.95797e-06	2.2404e-05	w0=0.23149,w1=1.00000,p0=0.98577,p1=0.00000	555 T 0.978* 8.542+-2.192
9130	LOC_Os04g47590.1	M1a(neutral)	-4964.31	w0=0.00000,w1=1.00000,p0=0.74247,p1=0.25753	M2a(selection)	-4783.17	362.287	2.13932e-79	2.01577e-76	w0=0.09136,w1=1.00000,p0=0.87240,p1=0.00000	1 M 0.993** 10.429+-0.830;751 F 0.984* 10.346+-1.224;752 L 0.993** 10.429+-0.827;757 S 0.997** 10.476+-0.480;758 S 0.997** 10.475+-0.487;760 C 0.963* 10.128+-1.892;761 S 1.000** 10.496+-0.193;762 K 0.973* 10.234+-1.608;763 G 0.998** 10.480+-0.438;764 G 0.997** 10.475+-0.484;765 K 0.995** 10.455+-0.650;767 A 0.997** 10.475+-0.488;768 L 0.964* 10.131+-1.916;769 N 0.993** 10.427+-0.841;770 G 0.998**…
9133	LOC_Os01g53880.1	M1a(neutral)	-1603.45	w0=0.00000,w1=1.00000,p0=0.63016,p1=0.36984	M2a(selection)	-1590.81	25.2628	3.26771e-06	1.08511e-05	w0=0.15250,w1=1.00000,p0=0.84782,p1=0.00000	2 S 0.980* 9.232+-1.654;5 R 0.966* 9.109+-1.937;9 P 0.973* 9.174+-1.789;15 L 0.985* 9.276+-1.545;17 P 0.987* 9.295+-1.491;22 W 0.962* 9.084+-1.971;33 S 0.980* 9.238+-1.641;42 R 0.968* 9.129+-1.897;47 C 0.996** 9.369+-1.269;49 R 0.991** 9.326+-1.402;51 F 0.963* 9.086+-1.967;269 A 0.988* 9.303+-1.468;271 A 0.980* 9.238+-1.639
9145	LOC_Os03g10780.1	M1a(neutral)	-6386.88	w0=0.00000,w1=1.00000,p0=0.76438,p1=0.23562	M2a(selection)	-6343.96	85.829	2.30391e-19	2.99429e-18	w0=0.20510,w1=1.00000,p0=0.97870,p1=0.00000	1 M 0.995** 10.140+-0.877;4 F 0.994** 10.137+-0.893;5 M 0.996** 10.149+-0.829;6 R 0.997** 10.160+-0.765;8 M 0.995** 10.146+-0.846;10 D 0.975* 9.961+-1.539;11 D 0.960* 9.810+-1.932;12 K 0.962* 9.834+-1.883;13 G 0.982* 10.019+-1.364;15 M 0.979* 9.990+-1.455;16 I 0.980* 10.005+-1.422;18 D 0.997** 10.162+-0.753;23 L 0.984* 10.040+-1.294;24 R 0.985* 10.048+-1.266;26 I 0.983* 10.033+-1.318;1056 E 0.985…
9155	LOC_Os08g34330.1	M1a(neutral)	-1661.36	w0=0.00000,w1=1.00000,p0=0.91986,p1=0.08014	M2a(selection)	-1652.98	16.7521	0.000230322	0.000638766	w0=0.00000,w1=1.00000,p0=0.93357,p1=0.03931	319 A 0.970* 8.851+-2.020;322 A 0.965* 8.805+-2.104
9163	LOC_Os01g69990.1	M1a(neutral)	-6344.66	w0=0.00000,w1=1.00000,p0=0.76084,p1=0.23916	M2a(selection)	-6337.93	13.4596	0.00119475	0.00302012	w0=0.00000,w1=1.00000,p0=0.86796,p1=0.00673	5 K 0.997** 9.218+-1.297;7 D 0.959* 8.914+-2.025;8 R 0.982* 9.103+-1.624;9 F 0.978* 9.068+-1.706;10 A 0.996** 9.210+-1.325;11 A 0.993** 9.191+-1.384;13 G 0.976* 9.050+-1.747;431 M 0.968* 8.985+-1.886
9176	LOC_Os02g56250.1	M1a(neutral)	-1442.31	w0=0.00000,w1=1.00000,p0=0.75532,p1=0.24468	M2a(selection)	-1421.23	42.1508	7.03189e-10	3.51501e-09	w0=0.03940,w1=1.00000,p0=0.79824,p1=0.00000	114 A 0.986* 10.331+-1.130;117 K 0.996** 10.427+-0.621;119 S 0.996** 10.429+-0.603;120 R 0.999** 10.452+-0.378;122 S 0.993** 10.392+-0.843;124 E 0.981* 10.280+-1.322;131 T 0.988* 10.352+-1.040;132 S 0.993** 10.401+-0.790;135 S 0.997** 10.431+-0.579;136 D 0.996** 10.426+-0.621;139 S 0.998** 10.441+-0.498;140 I 0.998** 10.443+-0.470;141 A 0.992** 10.391+-0.848;142 E 0.958* 10.046+-1.991;143 S 0.999…
9178	LOC_Os01g59890.1	M1a(neutral)	-2867.15	w0=0.00000,w1=1.00000,p0=0.77180,p1=0.22820	M2a(selection)	-2846.56	41.173	1.14657e-09	5.64154e-09	w0=0.12707,w1=1.00000,p0=0.96093,p1=0.00000	1 K 0.995** 9.821+-1.067;2 P 0.972* 9.616+-1.704;4 E 0.994** 9.811+-1.109;8 L 0.973* 9.625+-1.682;12 H 0.992** 9.792+-1.180;13 V 0.969* 9.585+-1.778;14 V 0.962* 9.523+-1.916;15 A 0.972* 9.618+-1.700;20 C 0.986* 9.741+-1.356;23 G 0.961* 9.515+-1.931;27 L 0.989* 9.764+-1.281;28 R 0.963* 9.534+-1.891
9179	LOC_Os01g13150.1	M1a(neutral)	-3273.3	w0=0.00000,w1=1.00000,p0=0.79013,p1=0.20987	M2a(selection)	-3265.79	15.0313	0.000544497	0.0014442	w0=0.00000,w1=1.00000,p0=0.94389,p1=0.00000	281 S 0.961* 7.928+-2.220;340 F 0.992** 8.129+-1.870
9180	LOC_Os06g06050.1	M1a(neutral)	-2375.43	w0=0.00000,w1=1.00000,p0=0.72374,p1=0.27626	M2a(selection)	-2346.47	57.922	2.64484e-13	1.82238e-12	w0=0.00000,w1=1.00000,p0=0.00000,p1=0.95477	1 M 0.980* 10.014+-1.431;17 I 0.986* 10.069+-1.247;21 P 0.996** 10.161+-0.846;70 C 0.986* 10.067+-1.257;72 R 0.972* 9.938+-1.655;76 L 0.984* 10.055+-1.298;78 L 0.985* 10.062+-1.272;493 V 0.997** 10.169+-0.801;494 Q 0.998** 10.183+-0.715;497 S 0.985* 10.062+-1.271;499 Q 0.985* 10.061+-1.277;501 D 0.984* 10.054+-1.302
9182	LOC_Os10g34590.1	M1a(neutral)	-1277.99	w0=0.00000,w1=1.00000,p0=0.66466,p1=0.33534	M2a(selection)	-1219	117.96	2.4281e-26	5.79209e-25	w0=0.00000,w1=1.00000,p0=0.77942,p1=0.00000	33 D 0.996** 10.447+-0.604;35 V 0.999** 10.475+-0.317;36 T 0.999** 10.470+-0.381;37 F 0.996** 10.443+-0.636;88 I 0.993** 10.414+-0.825;164 T 0.996** 10.441+-0.650;187 A 0.995** 10.438+-0.676;188 R 0.999** 10.476+-0.307;189 L 1.000** 10.481+-0.209;191 E 0.999** 10.478+-0.276;193 F 0.996** 10.444+-0.634;194 S 0.982* 10.313+-1.284;195 G 0.954* 10.036+-2.048;198 S 0.995** 10.439+-0.670;199 Q 0.954* 1…
9185	LOC_Os04g57010.1	M1a(neutral)	-1608.85	w0=0.00000,w1=1.00000,p0=0.59831,p1=0.40169	M2a(selection)	-1556.01	105.672	1.13142e-23	2.1537e-22	w0=0.77162,w1=1.00000,p0=0.90359,p1=0.00000	2 R 0.991** 10.310+-0.948;7 K 0.998** 10.378+-0.511;8 K 0.999** 10.383+-0.460;9 Y 0.990** 10.304+-0.980;10 H 0.998** 10.379+-0.501;17 A 0.989* 10.289+-1.048;22 T 0.991** 10.306+-0.967;23 P 0.991** 10.312+-0.941;24 A 0.998** 10.377+-0.521;31 E 0.992** 10.316+-0.920;32 P 0.992** 10.315+-0.924;33 R 0.982* 10.227+-1.297;34 G 0.990* 10.297+-1.012;36 G 0.992** 10.323+-0.884;37 D 0.987* 10.274+-1.113;38…
9195	LOC_Os06g47950.1	M1a(neutral)	-1492.02	w0=0.00000,w1=1.00000,p0=0.87172,p1=0.12828	M2a(selection)	-1463.31	57.4137	3.41016e-13	2.31584e-12	w0=0.10439,w1=1.00000,p0=0.98768,p1=0.00000	1 M 1.000** 9.751+-1.011;2 L 1.000** 9.750+-1.016;3 G 0.962* 9.420+-1.959;4 N 0.964* 9.442+-1.913
9196	LOC_Os02g36550.1	M1a(neutral)	-1429.02	w0=0.00000,w1=1.00000,p0=0.62239,p1=0.37761	M2a(selection)	-1417.89	22.2423	1.47957e-05	4.62013e-05	w0=0.22510,w1=1.00000,p0=0.94513,p1=0.00004	6 E 0.987* 9.137+-1.703;9 E 0.957* 8.896+-2.185;12 F 0.994** 9.195+-1.562;13 A 0.951* 8.836+-2.279
9208	LOC_Os09g24560.1	M1a(neutral)	-1042.44	w0=0.00000,w1=1.00000,p0=0.78641,p1=0.21359	M2a(selection)	-1004.25	76.3794	2.59677e-17	2.61691e-16	w0=0.27812,w1=1.00000,p0=0.93994,p1=0.00000	1 P 0.977* 10.052+-1.480;2 E 0.999** 10.251+-0.609;3 L 1.000** 10.261+-0.528;4 A 1.000** 10.261+-0.522;5 D 0.980* 10.078+-1.398;6 L 1.000** 10.260+-0.536;7 S 1.000** 10.262+-0.519;10 T 0.984* 10.114+-1.277;11 N 0.992** 10.186+-0.986;82 T 0.983* 10.101+-1.323;117 N 0.978* 10.054+-1.472
9210	LOC_Os09g34900.1	M1a(neutral)	-1627.2	w0=0.00000,w1=1.00000,p0=0.67844,p1=0.32156	M2a(selection)	-1622.49	9.42803	0.00896868	0.0201568	w0=0.31892,w1=1.00000,p0=0.99416,p1=0.00000
9217	LOC_Os11g10670.1	M1a(neutral)	-723.224	w0=0.00000,w1=1.00000,p0=0.55607,p1=0.44393	M2a(selection)	-716.442	13.5641	0.00113395	0.00287414	w0=0.32633,w1=1.00000,p0=0.86751,p1=0.00000	103 H 0.981* 7.864+-2.072;108 R 0.962* 7.719+-2.261;112 L 0.994** 7.957+-1.922
9225	LOC_Os01g37470.1	M1a(neutral)	-1806.74	w0=0.00000,w1=1.00000,p0=0.67025,p1=0.32975	M2a(selection)	-1790.01	33.469	5.39875e-08	2.23603e-07	w0=0.00920,w1=1.00000,p0=0.83371,p1=0.00000	1 S 0.991** 7.999+-1.583;3 T 0.991** 8.002+-1.575;4 Y 0.996** 8.035+-1.504;13 S 0.983* 7.943+-1.695;16 V 0.953* 7.717+-2.059;20 K 0.961* 7.779+-1.971;27 K 0.991** 8.001+-1.576;28 G 0.987* 7.968+-1.648;32 G 0.975* 7.882+-1.808;33 C 0.979* 7.910+-1.756;34 M 0.987* 7.970+-1.640;37 V 0.974* 7.878+-1.812;326 S 0.955* 7.734+-2.035
9226	LOC_Os05g32960.1	M1a(neutral)	-2046.67	w0=0.00000,w1=1.00000,p0=0.86365,p1=0.13635	M2a(selection)	-2033.98	25.3842	3.07532e-06	1.02303e-05	w0=0.04423,w1=1.00000,p0=0.97516,p1=0.00000	2 S 0.976* 9.395+-1.750;470 L 0.993** 9.537+-1.368;471 L 0.975* 9.390+-1.762;474 I 0.967* 9.319+-1.917;477 G 0.980* 9.432+-1.660
9235	LOC_Os03g06340.1	M1a(neutral)	-1495	w0=0.00000,w1=1.00000,p0=0.77452,p1=0.22548	M2a(selection)	-1475.99	38.0074	5.58221e-09	2.55953e-08	w0=0.00000,w1=1.00000,p0=0.82176,p1=0.12018	2 L 0.976* 9.711+-1.613;3 A 0.992** 9.850+-1.181;6 S 0.961* 9.576+-1.928;13 L 0.958* 9.543+-1.997;15 P 0.971* 9.667+-1.725;17 P 0.977* 9.717+-1.599;18 P 1.000** 9.922+-0.871;20 H 0.951* 9.479+-2.121;22 H 0.991** 9.845+-1.199
9268	LOC_Os02g03310.1	M1a(neutral)	-1793.69	w0=0.00000,w1=1.00000,p0=0.60352,p1=0.39648	M2a(selection)	-1742.64	102.105	6.73309e-23	1.2027e-21	w0=0.67981,w1=1.00000,p0=0.90653,p1=0.00000	1 M 0.989* 10.286+-1.048;2 A 0.995** 10.340+-0.774;6 R 0.992** 10.315+-0.914;7 R 0.997** 10.361+-0.634;9 R 0.999** 10.381+-0.462;271 V 0.964* 10.042+-1.834;273 H 0.998** 10.375+-0.514;274 R 0.985* 10.247+-1.214;275 R 0.992** 10.316+-0.907;276 S 0.990* 10.295+-1.010;277 Y 0.989* 10.285+-1.055;278 R 0.992** 10.313+-0.923;280 I 0.972* 10.118+-1.634;282 S 0.999** 10.380+-0.469;283 H 0.983* 10.227+-1.…
9274	LOC_Os05g29020.1	M1a(neutral)	-1257.12	w0=0.00000,w1=1.00000,p0=0.66446,p1=0.33554	M2a(selection)	-1221.73	70.7924	4.24244e-16	3.81617e-15	w0=0.00000,w1=1.00000,p0=0.79349,p1=0.00001	2 A 0.995** 10.350+-0.769;5 E 0.959* 10.004+-1.950;6 E 0.953* 9.943+-2.099;7 K 0.999** 10.389+-0.468;9 R 0.994** 10.343+-0.809;11 Y 0.998** 10.387+-0.492;12 A 0.993** 10.338+-0.837;17 P 0.999** 10.396+-0.392;18 C 0.988* 10.291+-1.066;131 E 0.955* 9.957+-2.070;132 A 0.994** 10.341+-0.820;133 R 0.988* 10.289+-1.074;136 M 0.987* 10.274+-1.138;137 A 0.998** 10.387+-0.492;140 A 0.998** 10.383+-0.529;1…
9275	LOC_Os07g47370.1	M1a(neutral)	-3098.96	w0=0.00000,w1=1.00000,p0=0.82288,p1=0.17712	M2a(selection)	-3084.23	29.4501	4.02706e-07	1.49537e-06	w0=0.10023,w1=1.00000,p0=0.96171,p1=0.00000	1 H 0.990* 9.476+-1.428;2 H 0.981* 9.401+-1.629;6 G 0.972* 9.326+-1.814;7 I 0.989* 9.475+-1.434;76 T 0.993** 9.505+-1.345
9279	LOC_Os01g61640.1	M1a(neutral)	-1420.32	w0=0.00000,w1=1.00000,p0=0.70917,p1=0.29083	M2a(selection)	-1402.62	35.3904	2.06569e-08	8.95925e-08	w0=0.03267,w1=1.00000,p0=0.89533,p1=0.03979	1 M 0.965* 9.405+-1.920;2 I 0.995** 9.670+-1.220;175 Y 0.968* 9.427+-1.873;176 A 0.968* 9.431+-1.866;178 P 0.971* 9.458+-1.806;182 R 0.981* 9.541+-1.608;187 N 0.994** 9.659+-1.257;189 F 0.961* 9.369+-1.994
9284	LOC_Os06g44200.1	M1a(neutral)	-1743.64	w0=0.00000,w1=1.00000,p0=0.64315,p1=0.35685	M2a(selection)	-1716.55	54.1766	1.72066e-12	1.08448e-11	w0=0.38909,w1=1.00000,p0=0.90458,p1=0.00000	1 M 0.996** 10.258+-0.737;2 L 0.997** 10.266+-0.685;7 E 0.971* 10.022+-1.642;8 R 0.975* 10.053+-1.555;9 R 0.996** 10.256+-0.750;12 P 0.981* 10.112+-1.385;13 P 0.996** 10.253+-0.771;14 P 0.958* 9.894+-1.962;17 R 0.999** 10.278+-0.598;18 P 0.986* 10.159+-1.211;24 L 0.991** 10.210+-0.996;26 L 0.998** 10.271+-0.652;27 R 0.983* 10.129+-1.318;34 S 0.988* 10.175+-1.148;35 S 0.996** 10.258+-0.740
9285	LOC_Os09g28100.1	M1a(neutral)	-1604.04	w0=0.00000,w1=1.00000,p0=0.81576,p1=0.18424	M2a(selection)	-1586.87	34.3458	3.4826e-08	1.46822e-07	w0=0.00000,w1=1.00000,p0=0.95037,p1=0.00000	1 R 0.991** 9.691+-1.317;10 G 0.970* 9.516+-1.796;13 R 0.971* 9.521+-1.783;15 L 0.991** 9.696+-1.303;25 E 0.990** 9.689+-1.324
9316	LOC_Os01g65840.1	M1a(neutral)	-2388.86	w0=0.00000,w1=1.00000,p0=0.76583,p1=0.23417	M2a(selection)	-2382.52	12.6792	0.001765	0.00435358	w0=0.20611,w1=1.00000,p0=0.98969,p1=0.00000	522 L 0.966* 7.800+-2.420
9321	LOC_Os03g05380.1	M1a(neutral)	-1513.94	w0=0.00000,w1=1.00000,p0=0.63557,p1=0.36443	M2a(selection)	-1507.37	13.1525	0.00139308	0.00349103	w0=0.17627,w1=1.00000,p0=0.88519,p1=0.00000
9335	LOC_Os03g24200.1	M1a(neutral)	-1611.73	w0=0.00000,w1=1.00000,p0=0.62179,p1=0.37821	M2a(selection)	-1602.1	19.2638	6.56022e-05	0.000192674	w0=0.44629,w1=1.00000,p0=0.98943,p1=0.00000	344 S 0.977* 8.285+-2.262
9347	LOC_Os06g04600.1	M1a(neutral)	-2190.22	w0=0.00000,w1=1.00000,p0=0.63229,p1=0.36771	M2a(selection)	-2169.03	42.3623	6.32632e-10	3.17495e-09	w0=0.00000,w1=1.00000,p0=0.76451,p1=0.00000	19 D 0.990* 7.158+-1.357;23 R 0.968* 7.014+-1.644;24 D 0.989* 7.149+-1.374;27 R 0.980* 7.094+-1.485;29 K 0.993** 7.177+-1.319;31 P 0.969* 7.019+-1.616;40 L 0.991** 7.164+-1.346;42 N 0.990* 7.156+-1.361;46 R 0.988* 7.146+-1.387;47 K 0.987* 7.141+-1.394;49 V 0.991** 7.166+-1.345;52 K 0.961* 6.966+-1.719;53 L 0.993** 7.180+-1.313;56 E 0.972* 7.041+-1.577;58 K 0.960* 6.956+-1.705;61 K 0.973* 7.045+-1…
9350	LOC_Os10g05500.1	M1a(neutral)	-677.596	w0=0.00000,w1=1.00000,p0=0.66403,p1=0.33597	M2a(selection)	-645.417	64.3584	1.05864e-14	8.22683e-14	w0=0.10425,w1=1.00000,p0=0.82628,p1=0.00000	98 C 1.000** 10.452+-0.242;99 E 0.988* 10.342+-1.051;100 E 0.998** 10.438+-0.445;101 T 0.998** 10.438+-0.446;102 R 0.999** 10.445+-0.355;103 D 1.000** 10.453+-0.224;104 I 0.988* 10.341+-1.055;110 A 1.000** 10.453+-0.221;112 F 0.995** 10.409+-0.688;113 Y 0.989* 10.345+-1.036;114 V 0.999** 10.447+-0.333;115 P 0.998** 10.430+-0.519;116 T 0.999** 10.444+-0.368;117 R 1.000** 10.452+-0.258;118 N 1.000*…
9351	LOC_Os02g06480.1	M1a(neutral)	-1322.01	w0=0.00000,w1=1.00000,p0=0.79429,p1=0.20571	M2a(selection)	-1317.35	9.31073	0.00951045	0.0212729	w0=0.00000,w1=1.00000,p0=0.91543,p1=0.00000	7 A 0.967* 7.181+-2.374
9380	LOC_Os08g06130.1	M1a(neutral)	-2628.45	w0=0.00000,w1=1.00000,p0=0.39501,p1=0.60499	M2a(selection)	-2624.11	8.67185	0.0130897	0.0287334	w0=0.00000,w1=1.00000,p0=0.86961,p1=0.00000
9382	LOC_Os03g53280.1	M1a(neutral)	-14800.6	w0=0.00000,w1=1.00000,p0=0.86996,p1=0.13004	M2a(selection)	-14720.5	160.203	1.63094e-35	8.53752e-34	w0=0.15108,w1=1.00000,p0=0.99709,p1=0.00000	1 D 1.000** 10.119+-0.653;2 Y 1.000** 10.117+-0.661;3 I 0.999** 10.107+-0.727;4 H 0.997** 10.097+-0.791;5 V 0.988* 10.009+-1.195;6 P 0.999** 10.109+-0.715;7 I 0.999** 10.110+-0.714;9 N 1.000** 10.120+-0.644;10 K 0.986* 9.994+-1.250
9387	LOC_Os05g04370.1	M1a(neutral)	-3122.66	w0=0.00000,w1=1.00000,p0=0.75505,p1=0.24495	M2a(selection)	-3084.97	75.385	4.2693e-17	4.23447e-16	w0=0.00000,w1=1.00000,p0=0.77931,p1=0.17593	1 R 1.000** 10.329+-0.440;3 K 0.978* 10.124+-1.440;4 A 0.994** 10.273+-0.841;6 P 0.994** 10.272+-0.851;7 R 0.965* 9.995+-1.803;10 I 0.980* 10.144+-1.385;14 H 0.997** 10.301+-0.669;15 R 0.997** 10.302+-0.664;17 Y 0.982* 10.158+-1.327;20 E 0.967* 10.023+-1.720;21 E 0.965* 10.005+-1.767;24 K 0.978* 10.122+-1.446;25 F 0.980* 10.145+-1.373;26 C 0.982* 10.163+-1.312;28 E 0.993** 10.261+-0.908;333 H 0.9…
9392	LOC_Os06g20390.1	M1a(neutral)	-2080.41	w0=0.00000,w1=1.00000,p0=0.56791,p1=0.43209	M2a(selection)	-2074.01	12.7901	0.00166978	0.00413224	w0=0.00000,w1=1.00000,p0=0.96441,p1=0.00000
9396	LOC_Os05g28280.1	M1a(neutral)	-1894.47	w0=0.00000,w1=1.00000,p0=0.81010,p1=0.18990	M2a(selection)	-1840.09	108.776	2.39682e-24	4.88303e-23	w0=0.00000,w1=1.00000,p0=0.92796,p1=0.00000	1 M 0.992** 10.321+-0.886;2 S 0.997** 10.362+-0.628;3 S 0.994** 10.339+-0.783;4 D 0.994** 10.332+-0.823;5 D 0.952* 9.921+-2.135;6 E 0.997** 10.367+-0.593;10 E 0.997** 10.361+-0.639;11 K 0.955* 9.952+-2.069;12 E 0.999** 10.385+-0.425;14 D 0.994** 10.336+-0.802;15 L 0.995** 10.343+-0.756;16 S 0.995** 10.348+-0.729;19 D 0.991** 10.312+-0.931;23 K 0.987* 10.271+-1.131;25 K 0.994** 10.338+-0.788;26 D …
9406	LOC_Os06g47340.1	M1a(neutral)	-2052.11	w0=0.00000,w1=1.00000,p0=0.92540,p1=0.07460	M2a(selection)	-2044.39	15.4373	0.000444465	0.00118639	w0=0.00000,w1=1.00000,p0=0.97993,p1=0.00000	1 R 0.978* 7.112+-2.292;3 S 0.978* 7.109+-2.288
9411	LOC_Os01g55300.1	M1a(neutral)	-1513.72	w0=0.00000,w1=1.00000,p0=0.78373,p1=0.21627	M2a(selection)	-1476	75.4378	4.15808e-17	4.13504e-16	w0=0.01674,w1=1.00000,p0=0.90549,p1=0.00000	255 R 0.999** 10.315+-0.558;256 G 0.993** 10.261+-0.907;257 Y 0.998** 10.313+-0.576;258 G 0.957* 9.906+-2.034;259 R 0.999** 10.321+-0.508;263 V 0.969* 10.033+-1.722;265 V 0.994** 10.272+-0.846;267 K 0.998** 10.312+-0.584;270 R 0.991** 10.246+-0.984;271 I 0.998** 10.312+-0.584;272 V 0.993** 10.260+-0.910;275 Q 0.999** 10.318+-0.530;278 M 0.999** 10.322+-0.501;280 V 0.995** 10.285+-0.770;283 H 1.00…
9413	LOC_Os08g03620.1	M1a(neutral)	-2503.69	w0=0.00000,w1=1.00000,p0=0.62570,p1=0.37430	M2a(selection)	-2499.79	7.79567	0.0202858	0.0428812	w0=0.28462,w1=1.00000,p0=0.98548,p1=0.00000
9418	LOC_Os01g59670.1	M1a(neutral)	-5600.38	w0=1.00000,w1=1.00000,p0=0.99999,p1=0.00001	M2a(selection)	-5576.6	47.5743	4.67063e-11	2.58117e-10	w0=0.56639,w1=1.00000,p0=0.98001,p1=0.00000	114 A 0.968* 9.221+-1.902;553 H 0.966* 9.205+-1.935;592 V 0.962* 9.170+-2.003;1286 V 0.962* 9.170+-2.003;1302 K 0.962* 9.170+-2.002;1303 L 0.967* 9.211+-1.922;1304 F 0.995** 9.456+-1.311;1305 R 0.996** 9.467+-1.277
9424	LOC_Os11g34190.1	M1a(neutral)	-1668.92	w0=0.00000,w1=1.00000,p0=0.60249,p1=0.39751	M2a(selection)	-1659	19.8488	4.89663e-05	0.000145433	w0=0.00000,w1=1.00000,p0=0.00000,p1=0.98805	31 M 0.980* 8.553+-2.023;261 Q 0.981* 8.553+-2.021;340 K 0.980* 8.550+-2.028
9427	LOC_Os02g57340.1	M1a(neutral)	-2167.68	w0=0.00000,w1=1.00000,p0=0.68494,p1=0.31506	M2a(selection)	-2155.48	24.4076	5.01138e-06	1.63815e-05	w0=0.00000,w1=1.00000,p0=0.63420,p1=0.35213	1 G 0.999** 9.031+-1.499;7 I 0.979* 8.870+-1.871;396 H 0.958* 8.699+-2.199
9429	LOC_Os01g65940.1	M1a(neutral)	-2020.24	w0=0.00000,w1=1.00000,p0=0.77612,p1=0.22388	M2a(selection)	-2006.37	27.7414	9.46283e-07	3.34572e-06	w0=0.00000,w1=1.00000,p0=0.97609,p1=0.00000	1 M 0.994** 9.231+-1.574;458 L 0.954* 8.907+-2.249;459 E 0.960* 8.961+-2.158
9430	LOC_Os09g25650.1	M1a(neutral)	-1517.17	w0=0.00000,w1=1.00000,p0=0.57803,p1=0.42197	M2a(selection)	-1501.65	31.0472	1.81216e-07	7.00516e-07	w0=0.00000,w1=1.00000,p0=0.68433,p1=0.00000	4 S 0.983* 5.072+-1.016;5 P 0.976* 5.043+-1.068;7 L 0.977* 5.047+-1.062;10 V 0.954* 4.944+-1.221;12 T 0.972* 5.025+-1.100;16 K 0.969* 5.011+-1.119;22 L 0.976* 5.042+-1.069;27 Q 0.983* 5.069+-1.019;185 L 0.967* 5.001+-1.145;190 T 0.950* 4.925+-1.243;191 S 0.953* 4.938+-1.226;193 P 0.965* 4.991+-1.154;200 F 0.979* 5.056+-1.046;201 F 0.982* 5.065+-1.029;203 L 0.971* 5.017+-1.119;205 I 0.978* 5.051+-…
9437	LOC_Os03g14790.1	M1a(neutral)	-3229.98	w0=0.00000,w1=1.00000,p0=0.45431,p1=0.54569	M2a(selection)	-3186.1	87.7625	8.76243e-20	1.20973e-18	w0=0.93194,w1=1.00000,p0=0.95007,p1=0.00000	281 W 0.993** 10.224+-0.920;386 E 0.993** 10.223+-0.926;387 E 0.999** 10.280+-0.566;389 E 0.992** 10.212+-0.977;390 E 0.961* 9.918+-1.899;393 E 0.958* 9.889+-1.965;394 N 0.998** 10.271+-0.636;395 L 0.983* 10.127+-1.316;396 R 0.999** 10.281+-0.559;397 I 0.983* 10.125+-1.325;398 S 1.000** 10.285+-0.529;400 V 0.989* 10.183+-1.106;404 R 0.994** 10.231+-0.882;405 R 0.966* 9.966+-1.781;434 V 0.955* 9.8…
9439	LOC_Os01g13480.1	M1a(neutral)	-1292.82	w0=0.04114,w1=1.00000,p0=0.67425,p1=0.32575	M2a(selection)	-1273.26	39.127	3.18911e-09	1.49128e-08	w0=0.04649,w1=1.00000,p0=0.61179,p1=0.28899	127 R 0.993** 9.608+-1.304;128 E 0.993** 9.612+-1.291;130 K 0.993** 9.610+-1.298;131 G 0.951* 9.254+-2.141;173 M 0.990** 9.587+-1.372;176 A 0.998** 9.658+-1.129
9440	LOC_Os03g12414.1	M1a(neutral)	-1847.07	w0=0.00000,w1=1.00000,p0=0.78987,p1=0.21013	M2a(selection)	-1805.71	82.7272	1.08648e-18	1.28368e-17	w0=0.25973,w1=1.00000,p0=0.95424,p1=0.00000	38 E 0.958* 9.807+-1.974;39 L 0.994** 10.150+-0.926;42 L 0.973* 9.958+-1.602;44 H 0.997** 10.175+-0.791;48 K 0.970* 9.924+-1.690;362 A 0.976* 9.980+-1.541;364 N 0.984* 10.056+-1.303;366 V 0.999** 10.197+-0.648;367 C 0.987* 10.084+-1.204;369 E 0.998** 10.187+-0.720;371 P 1.000** 10.205+-0.590;372 S 1.000** 10.204+-0.601
9447	LOC_Os04g57900.1	M1a(neutral)	-2007.4	w0=0.00000,w1=1.00000,p0=0.78607,p1=0.21393	M2a(selection)	-1993.91	26.9683	1.39284e-06	4.80117e-06	w0=0.10907,w1=1.00000,p0=0.97489,p1=0.00000	2 S 0.990** 9.411+-1.489;8 G 0.958* 9.143+-2.095;9 R 0.994** 9.439+-1.406;10 P 0.964* 9.193+-2.000;11 A 0.952* 9.087+-2.195;12 D 0.963* 9.186+-2.015
9448	LOC_Os05g46270.1	M1a(neutral)	-1631.93	w0=0.00000,w1=1.00000,p0=0.72327,p1=0.27673	M2a(selection)	-1613.68	36.5086	1.18105e-08	5.26168e-08	w0=0.13094,w1=1.00000,p0=0.92649,p1=0.00000	3 I 0.954* 9.461+-2.101;291 M 0.964* 9.558+-1.885;292 M 0.995** 9.844+-1.070;293 N 0.995** 9.841+-1.081;296 G 0.989* 9.787+-1.280;301 S 0.984* 9.742+-1.425;303 K 0.985* 9.747+-1.409;304 E 0.979* 9.697+-1.553;306 Q 0.996** 9.851+-1.042;309 F 0.997** 9.862+-0.992;315 E 0.952* 9.450+-2.102;321 H 0.997** 9.859+-1.007
9449	LOC_Os01g42460.1	M1a(neutral)	-2113.89	w0=0.00000,w1=1.00000,p0=0.58664,p1=0.41336	M2a(selection)	-2051.94	123.909	1.24008e-27	3.56783e-26	w0=0.13692,w1=1.00000,p0=0.70446,p1=0.00000	4 S 0.993** 10.431+-0.782;7 N 0.981* 10.309+-1.325;9 Q 0.999** 10.485+-0.321;11 K 0.983* 10.329+-1.253;12 K 0.992** 10.422+-0.837;13 R 0.999** 10.481+-0.375;14 A 0.956* 10.059+-2.037;15 K 0.998** 10.478+-0.412;19 K 0.983* 10.329+-1.253;22 T 0.998** 10.473+-0.467;24 F 0.998** 10.475+-0.445;25 Y 0.968* 10.173+-1.761;26 D 0.987* 10.369+-1.095;27 S 0.986* 10.362+-1.140;29 T 0.998** 10.475+-0.445;30 F…
9459	LOC_Os02g06520.1	M1a(neutral)	-754.449	w0=0.00000,w1=1.00000,p0=0.67553,p1=0.32447	M2a(selection)	-734.456	39.9853	2.0764e-09	9.95668e-09	w0=0.36518,w1=1.00000,p0=0.92143,p1=0.00000	134 V 0.970* 9.421+-1.850;139 L 0.994** 9.635+-1.277;145 V 0.975* 9.467+-1.746;147 V 0.973* 9.445+-1.795;148 R 0.971* 9.432+-1.830;149 I 0.993** 9.625+-1.308
9462	LOC_Os05g50950.1	M1a(neutral)	-2651.24	w0=0.00000,w1=1.00000,p0=0.75876,p1=0.24124	M2a(selection)	-2633.61	35.2523	2.2134e-08	9.56686e-08	w0=0.23440,w1=1.00000,p0=0.98642,p1=0.00000	387 H 0.988* 9.596+-1.436;584 S 0.964* 9.390+-1.942;586 N 0.992** 9.627+-1.335;587 D 0.993** 9.638+-1.297;588 Y 0.990** 9.615+-1.372
9474	LOC_Os02g53690.1	M1a(neutral)	-1235.35	w0=0.00172,w1=1.00000,p0=0.86560,p1=0.13440	M2a(selection)	-1220.13	30.4526	2.4395e-07	9.29674e-07	w0=0.14709,w1=1.00000,p0=0.99657,p1=0.00000	296 C 0.999** 8.215+-2.012
9487	LOC_Os04g52780.1	M1a(neutral)	-4633.39	w0=0.00000,w1=1.00000,p0=0.83839,p1=0.16161	M2a(selection)	-4583.46	99.8525	2.07637e-22	3.5411e-21	w0=0.00000,w1=1.00000,p0=0.81328,p1=0.15361	1 A 0.987* 10.261+-1.119;364 R 0.950* 9.914+-2.079;365 L 0.972* 10.106+-1.662;372 T 0.996** 10.344+-0.703;886 N 1.000** 10.382+-0.370;888 A 1.000** 10.381+-0.384;889 A 1.000** 10.381+-0.372;890 Q 0.998** 10.364+-0.547;891 S 1.000** 10.382+-0.360;892 T 0.997** 10.357+-0.606;893 A 0.997** 10.359+-0.593;894 T 0.999** 10.372+-0.472;895 S 0.980* 10.194+-1.364;898 V 0.983* 10.229+-1.247;907 Q 0.970* 10…
9517	LOC_Os02g38440.1	M1a(neutral)	-1049.43	w0=0.00000,w1=1.00000,p0=0.93566,p1=0.06434	M2a(selection)	-1044.07	10.7074	0.0047307	0.0110883	w0=0.00000,w1=1.00000,p0=0.97677,p1=0.00000	1 P 0.987* 7.736+-2.348
9522	LOC_Os03g64150.1	M1a(neutral)	-1850.64	w0=0.00000,w1=1.00000,p0=0.89326,p1=0.10674	M2a(selection)	-1846.2	8.88596	0.0117608	0.0259371	w0=0.06322,w1=1.00000,p0=0.98806,p1=0.00000	444 E 0.966* 6.773+-2.541;446 V 0.981* 6.841+-2.462
9532	LOC_Os03g58390.1	M1a(neutral)	-1931.02	w0=0.00000,w1=1.00000,p0=0.65763,p1=0.34237	M2a(selection)	-1912.1	37.8388	6.07317e-09	2.76781e-08	w0=0.37048,w1=1.00000,p0=0.95669,p1=0.00000	27 S 0.969* 9.435+-1.846;29 A 0.960* 9.358+-2.003;31 C 0.970* 9.450+-1.812;33 T 0.967* 9.421+-1.888;34 C 0.992** 9.647+-1.286;37 C 0.992** 9.647+-1.286;42 A 0.971* 9.454+-1.805;43 T 0.997** 9.686+-1.149;44 T 0.963* 9.382+-1.970;47 E 0.966* 9.406+-1.906;48 C 0.965* 9.398+-1.923
9537	LOC_Os03g02090.1	M1a(neutral)	-2603.15	w0=0.00000,w1=1.00000,p0=0.70592,p1=0.29408	M2a(selection)	-2521.5	163.31	3.44937e-36	1.83108e-34	w0=0.07149,w1=1.00000,p0=0.84757,p1=0.00000	39 Q 0.996** 10.453+-0.598;45 S 0.998** 10.472+-0.416;287 Q 0.994** 10.436+-0.716;296 I 0.995** 10.444+-0.663;323 L 1.000** 10.486+-0.203;332 I 0.996** 10.456+-0.575;379 V 0.996** 10.446+-0.648;380 D 0.993** 10.421+-0.809;399 D 0.995** 10.446+-0.653;400 N 0.999** 10.483+-0.272;403 A 0.996** 10.452+-0.606;404 E 0.987* 10.360+-1.121;405 W 0.999** 10.483+-0.269;408 K 0.999** 10.484+-0.248;410 L 0.99…
9553	LOC_Os03g52640.1	M1a(neutral)	-1646.48	w0=0.00000,w1=1.00000,p0=0.78217,p1=0.21783	M2a(selection)	-1606.99	78.9881	7.04625e-18	7.5878e-17	w0=0.00000,w1=1.00000,p0=0.77899,p1=0.12470	1 S 0.992** 10.322+-0.905;2 E 0.997** 10.372+-0.587;3 Y 0.992** 10.322+-0.902;4 N 0.999** 10.390+-0.424;5 I 0.997** 10.366+-0.634;7 S 1.000** 10.395+-0.368;8 S 0.999** 10.385+-0.480;10 E 0.989* 10.294+-1.039;11 K 0.999** 10.393+-0.388;12 G 0.987* 10.275+-1.117;13 D 1.000** 10.397+-0.328;14 G 0.991** 10.312+-0.954;17 A 0.999** 10.391+-0.416;19 S 0.999** 10.392+-0.401;20 A 0.997** 10.368+-0.622;21 …
9563	LOC_Os03g02240.1	M1a(neutral)	-1378.95	w0=0.00000,w1=1.00000,p0=0.80404,p1=0.19596	M2a(selection)	-1349.13	59.637	1.12202e-13	7.93413e-13	w0=0.07286,w1=1.00000,p0=0.89799,p1=0.00000	44 L 0.983* 10.187+-1.304;102 Y 0.999** 10.338+-0.522;103 F 0.992** 10.279+-0.910;104 K 0.999** 10.336+-0.541;105 K 0.995** 10.303+-0.783;107 K 0.996** 10.316+-0.695;108 E 0.998** 10.335+-0.544;109 S 0.991** 10.261+-0.995;110 N 0.996** 10.311+-0.726;113 R 0.990** 10.258+-1.010;115 E 0.998** 10.332+-0.569;116 D 0.968* 10.038+-1.753;117 S 0.999** 10.343+-0.475;118 K 0.979* 10.145+-1.449;120 C 0.976…
9569	LOC_Os10g28040.1	M1a(neutral)	-1467.35	w0=0.00000,w1=1.00000,p0=0.93905,p1=0.06095	M2a(selection)	-1452.88	28.9403	5.19641e-07	1.89964e-06	w0=0.00000,w1=1.00000,p0=0.98791,p1=0.00000	1 G 0.992** 8.782+-1.811;2 R 0.997** 8.812+-1.743;3 E 0.959* 8.529+-2.273
9573	LOC_Os02g08300.1	M1a(neutral)	-1944.37	w0=0.00000,w1=1.00000,p0=0.75468,p1=0.24532	M2a(selection)	-1894.53	99.6699	2.27484e-22	3.8621e-21	w0=0.00241,w1=1.00000,p0=0.89221,p1=0.00000	237 G 0.988* 10.324+-1.081;333 L 0.998** 10.426+-0.458;335 G 0.998** 10.421+-0.509;336 M 0.975* 10.195+-1.551;338 F 0.994** 10.389+-0.746;339 D 0.980* 10.244+-1.394;340 R 0.993** 10.375+-0.830;342 R 0.999** 10.431+-0.400;343 V 0.994** 10.380+-0.802;344 I 0.992** 10.364+-0.893;345 E 0.994** 10.389+-0.749;347 F 0.972* 10.167+-1.635;348 F 0.998** 10.424+-0.477;350 C 0.998** 10.424+-0.482;351 D 0.991…
9575	LOC_Os12g42140.1	M1a(neutral)	-2492.48	w0=0.00000,w1=1.00000,p0=0.84053,p1=0.15947	M2a(selection)	-2475.13	34.6968	2.92202e-08	1.25007e-07	w0=0.01339,w1=1.00000,p0=0.91587,p1=0.00000	430 S 0.985* 7.734+-1.668;438 Q 0.982* 7.714+-1.705;440 Q 0.983* 7.716+-1.702;443 I 0.953* 7.518+-2.038;448 A 0.956* 7.539+-2.007;463 Q 0.982* 7.711+-1.710
9578	LOC_Os01g72720.1	M1a(neutral)	-928.592	w0=0.00000,w1=1.00000,p0=0.82613,p1=0.17387	M2a(selection)	-909.34	38.5031	4.35664e-09	2.01722e-08	w0=0.00000,w1=1.00000,p0=0.93428,p1=0.00000	1 M 0.995** 9.825+-1.112;3 Q 0.995** 9.825+-1.112;5 R 0.997** 9.839+-1.054;6 S 0.968* 9.578+-1.831;9 W 0.997** 9.836+-1.067
9581	LOC_Os02g30840.1	M1a(neutral)	-1859.43	w0=0.00000,w1=1.00000,p0=0.82127,p1=0.17873	M2a(selection)	-1825.59	67.6684	2.02304e-15	1.68691e-14	w0=0.03160,w1=1.00000,p0=0.95272,p1=0.00000	1 S 0.997** 10.193+-0.787;4 S 0.990* 10.131+-1.090;8 A 0.988* 10.119+-1.141;9 S 0.990* 10.131+-1.089;10 F 0.978* 10.017+-1.486;11 F 0.997** 10.199+-0.751;12 L 0.981* 10.049+-1.389;18 P 0.996** 10.188+-0.814;20 R 0.963* 9.875+-1.874;21 P 0.977* 10.012+-1.501;23 C 0.980* 10.045+-1.401
9584	LOC_Os07g47410.1	M1a(neutral)	-1810.17	w0=0.00000,w1=1.00000,p0=0.68335,p1=0.31665	M2a(selection)	-1773.45	73.4385	1.1299e-16	1.06465e-15	w0=0.06240,w1=1.00000,p0=0.77226,p1=0.00000	97 G 0.988* 10.336+-1.051;142 I 0.999** 10.438+-0.376;143 F 0.997** 10.415+-0.600;144 S 0.996** 10.410+-0.636;145 T 0.991** 10.361+-0.934;206 L 0.978* 10.237+-1.419;208 H 0.991** 10.358+-0.947;210 N 0.977* 10.232+-1.436;211 V 0.973* 10.192+-1.555;213 S 0.995** 10.404+-0.683;215 S 0.998** 10.431+-0.458;218 K 0.998** 10.428+-0.489;219 T 0.952* 9.978+-2.117;221 C 0.996** 10.410+-0.640;222 Q 0.998** …
9592	LOC_Os02g56760.1	M1a(neutral)	-2818.66	w0=0.12518,w1=1.00000,p0=0.52592,p1=0.47408	M2a(selection)	-2812.1	13.1237	0.00141324	0.0035392	w0=0.30728,w1=1.00000,p0=0.72398,p1=0.23374	378 E 0.968* 7.840+-2.246;379 D 0.981* 7.933+-2.118
9598	LOC_Os01g02200.1	M1a(neutral)	-1642.74	w0=0.00000,w1=1.00000,p0=0.72547,p1=0.27453	M2a(selection)	-1616.8	51.8743	5.44039e-12	3.27031e-11	w0=0.15569,w1=1.00000,p0=0.94789,p1=0.00000	3 T 0.994** 9.997+-1.035;6 Q 0.996** 10.016+-0.949;7 R 0.992** 9.984+-1.089;10 T 0.988* 9.940+-1.255;11 S 0.983* 9.900+-1.390;15 T 0.994** 10.000+-1.019;17 K 0.997** 10.023+-0.916;18 K 0.996** 10.020+-0.930;19 S 0.981* 9.876+-1.460;21 A 0.975* 9.823+-1.609
9626	LOC_Os02g42390.1	M1a(neutral)	-1773.23	w0=0.00000,w1=1.00000,p0=0.74343,p1=0.25657	M2a(selection)	-1739.54	67.3895	2.32573e-15	1.92652e-14	w0=0.21410,w1=1.00000,p0=0.91247,p1=0.00006	62 A 0.988* 10.246+-1.093;200 D 0.979* 10.161+-1.404;202 D 0.999** 10.348+-0.485;206 S 0.999** 10.345+-0.514;207 R 0.989* 10.250+-1.075;209 K 0.985* 10.221+-1.193;210 R 0.974* 10.108+-1.584;213 N 0.950* 9.876+-2.145;215 S 0.999** 10.350+-0.465;216 I 0.952* 9.890+-2.118;218 Q 0.982* 10.190+-1.304;220 A 0.988* 10.244+-1.097;342 S 0.997** 10.334+-0.612;343 S 0.995** 10.309+-0.778;346 K 0.999** 10.34…
9645	LOC_Os05g11070.1	M1a(neutral)	-1759.81	w0=0.00000,w1=1.00000,p0=0.65441,p1=0.34559	M2a(selection)	-1749.16	21.2937	2.37753e-05	7.29716e-05	w0=0.01160,w1=1.00000,p0=0.74743,p1=0.00000	132 A 0.960* 4.115+-1.065;239 L 0.978* 4.180+-0.984;240 A 0.957* 4.105+-1.076;242 G 0.955* 4.095+-1.084;255 R 0.973* 4.161+-1.011;259 R 0.976* 4.174+-0.996;264 Q 0.980* 4.185+-0.978;270 L 0.974* 4.167+-1.003;276 L 0.953* 4.094+-1.097;277 S 0.958* 4.107+-1.072
9648	LOC_Os06g20140.1	M1a(neutral)	-1281.02	w0=0.00000,w1=1.00000,p0=0.72228,p1=0.27772	M2a(selection)	-1273.84	14.3555	0.00076338	0.00197473	w0=0.00000,w1=1.00000,p0=0.72426,p1=0.23342
9651	LOC_Os02g04330.1	M1a(neutral)	-1420.6	w0=0.00000,w1=1.00000,p0=0.70019,p1=0.29981	M2a(selection)	-1404.6	32.0126	1.11826e-07	4.44591e-07	w0=0.00000,w1=1.00000,p0=0.94597,p1=0.00000	123 S 0.978* 9.335+-1.749;298 M 0.994** 9.470+-1.394;299 Q 0.978* 9.334+-1.751;300 N 0.979* 9.344+-1.729;302 I 0.964* 9.210+-2.018;303 L 0.979* 9.341+-1.733
9656	LOC_Os12g39850.1	M1a(neutral)	-1389.84	w0=0.00000,w1=1.00000,p0=0.61985,p1=0.38015	M2a(selection)	-1384.09	11.4966	0.00318822	0.00763917	w0=0.00000,w1=1.00000,p0=0.92616,p1=0.00000
9661	LOC_Os10g28665.1	M1a(neutral)	-3658.22	w0=0.00000,w1=1.00000,p0=0.67340,p1=0.32660	M2a(selection)	-3624.24	67.9657	1.74354e-15	1.46031e-14	w0=0.44395,w1=1.00000,p0=0.97181,p1=0.00000	612 P 0.976* 9.879+-1.571;745 K 0.962* 9.747+-1.894;748 K 0.990** 10.013+-1.140;750 Q 0.996** 10.066+-0.910;751 T 0.993** 10.034+-1.054;752 E 0.996** 10.068+-0.900;754 Q 0.975* 9.870+-1.596;757 R 0.981* 9.922+-1.459;758 R 0.985* 9.964+-1.317;760 A 0.995** 10.059+-0.944;761 A 0.995** 10.054+-0.965;762 L 0.994** 10.048+-0.993;765 K 0.979* 9.906+-1.498;766 R 0.997** 10.078+-0.849;767 W 0.975* 9.869+…
9662	LOC_Os04g48140.1	M1a(neutral)	-2672.27	w0=0.00000,w1=1.00000,p0=0.68654,p1=0.31346	M2a(selection)	-2589.2	166.135	8.3987e-37	5.02456e-35	w0=0.30406,w1=1.00000,p0=0.88230,p1=0.00000	422 D 0.999** 10.463+-0.310;424 F 0.994** 10.411+-0.769;425 D 0.999** 10.458+-0.379;427 M 0.999** 10.463+-0.309;428 L 0.994** 10.410+-0.772;429 E 0.997** 10.440+-0.566;430 M 0.999** 10.461+-0.340;432 R 0.951* 9.983+-2.151;436 P 0.996** 10.436+-0.596;437 E 0.992** 10.396+-0.858;439 I 0.993** 10.402+-0.820;440 A 0.986* 10.329+-1.175;441 V 0.984* 10.312+-1.244;442 I 1.000** 10.466+-0.252;443 R 0.995…
9664	LOC_Os09g38340.1	M1a(neutral)	-737.46	w0=0.00000,w1=1.00000,p0=0.89532,p1=0.10468	M2a(selection)	-726.649	21.6215	2.01814e-05	6.22962e-05	w0=0.03024,w1=1.00000,p0=0.96860,p1=0.00000	177 L 0.974* 8.719+-2.177
9668	LOC_Os05g40240.1	M1a(neutral)	-1430.53	w0=0.00000,w1=1.00000,p0=0.63076,p1=0.36924	M2a(selection)	-1416.73	27.5901	1.02067e-06	3.58185e-06	w0=0.00000,w1=1.00000,p0=0.73329,p1=0.07304	5 T 0.965* 6.778+-1.858;8 G 0.975* 6.839+-1.771;13 T 0.969* 6.801+-1.825;22 P 0.979* 6.861+-1.728;24 A 0.975* 6.833+-1.773;25 T 0.958* 6.731+-1.916;30 S 0.969* 6.796+-1.828;31 I 0.969* 6.801+-1.822;34 Q 0.976* 6.839+-1.760;35 E 0.957* 6.719+-1.929
9674	LOC_Os09g28620.1	M1a(neutral)	-2089.58	w0=0.00000,w1=1.00000,p0=0.66365,p1=0.33635	M2a(selection)	-2054.77	69.626	7.6017e-16	6.63213e-15	w0=0.00000,w1=1.00000,p0=0.59337,p1=0.29728	244 L 0.955* 9.711+-2.003;246 R 0.997** 10.096+-0.830;248 A 0.980* 9.936+-1.447;249 S 0.999** 10.120+-0.681;250 N 0.999** 10.117+-0.699;255 I 0.985* 9.990+-1.273;259 L 0.999** 10.114+-0.716;270 E 0.994** 10.073+-0.940;276 E 0.990* 10.030+-1.126;281 I 0.993** 10.066+-0.974;284 A 0.981* 9.952+-1.399;285 A 0.960* 9.751+-1.914;286 A 1.000** 10.122+-0.668;288 A 0.998** 10.108+-0.758;292 R 0.995** 10.0…
9675	LOC_Os09g35630.1	M1a(neutral)	-1658.61	w0=0.00000,w1=1.00000,p0=0.79388,p1=0.20612	M2a(selection)	-1607.98	101.264	1.0253e-22	1.80577e-21	w0=0.01811,w1=1.00000,p0=0.81260,p1=0.00000	20 A 0.972* 10.234+-1.572;21 A 0.997** 10.470+-0.530;24 E 0.994** 10.438+-0.762;199 P 0.978* 10.291+-1.397;200 I 0.994** 10.439+-0.757;201 L 0.994** 10.447+-0.709;203 P 0.991** 10.413+-0.902;205 G 1.000** 10.499+-0.046;206 V 1.000** 10.499+-0.024;207 A 0.999** 10.486+-0.355;208 G 1.000** 10.499+-0.042;210 L 0.994** 10.436+-0.792;211 D 1.000** 10.499+-0.024;212 R 1.000** 10.499+-0.050;213 G 1.000*…
9679	LOC_Os09g19880.1	M1a(neutral)	-3364.6	w0=0.00000,w1=1.00000,p0=0.64032,p1=0.35968	M2a(selection)	-3331.12	66.9673	2.8724e-15	2.36894e-14	w0=0.18323,w1=1.00000,p0=0.90415,p1=0.00022	1 M 0.970* 9.234+-1.754;2 A 0.999** 9.490+-1.002;186 L 0.986* 9.373+-1.403;187 Q 0.979* 9.312+-1.569;188 T 0.983* 9.347+-1.475;189 N 0.980* 9.322+-1.542;190 S 0.986* 9.376+-1.394;192 E 0.962* 9.161+-1.906;193 E 0.982* 9.343+-1.488;194 P 0.959* 9.133+-1.985;196 V 0.998** 9.475+-1.061;198 T 0.984* 9.353+-1.461;199 R 0.958* 9.118+-2.017;203 G 0.997** 9.469+-1.084;204 E 0.987* 9.384+-1.371;205 N 0.99…
9683	LOC_Os07g38560.1	M1a(neutral)	-1113.04	w0=0.00000,w1=1.00000,p0=0.85272,p1=0.14728	M2a(selection)	-1085.93	54.2343	1.67172e-12	1.0554e-11	w0=0.19879,w1=1.00000,p0=0.96792,p1=0.00000	2 A 0.992** 9.911+-1.148;3 S 0.997** 9.956+-0.954;4 V 0.963* 9.644+-1.904;5 V 0.990** 9.895+-1.208;7 I 0.999** 9.972+-0.877;9 C 0.996** 9.950+-0.985
9691	LOC_Os05g42000.1	M1a(neutral)	-1429.85	w0=0.00000,w1=1.00000,p0=0.88849,p1=0.11151	M2a(selection)	-1419.67	20.359	3.79401e-05	0.000114489	w0=0.07703,w1=1.00000,p0=0.98077,p1=0.00000	256 G 1.000** 10.040+-0.749;257 G 0.969* 9.758+-1.750;261 G 0.954* 9.623+-2.045;306 S 0.996** 10.008+-0.926;307 E 1.000** 10.040+-0.749
9693	LOC_Os06g08180.1	M1a(neutral)	-1636.89	w0=0.00000,w1=1.00000,p0=0.75728,p1=0.24272	M2a(selection)	-1587.42	98.9437	3.27072e-22	5.47882e-21	w0=0.04337,w1=1.00000,p0=0.86142,p1=0.00002	1 M 0.989* 10.358+-1.006;2 A 0.987* 10.340+-1.086;4 P 0.997** 10.436+-0.532;6 R 0.999** 10.451+-0.373;7 G 0.999** 10.453+-0.351;8 S 0.990* 10.365+-0.973;10 G 0.990* 10.366+-0.970;22 L 0.986* 10.328+-1.139;24 Y 0.990* 10.366+-0.968;25 T 0.996** 10.421+-0.653;26 A 0.995** 10.412+-0.715;27 L 0.994** 10.401+-0.782;29 S 0.999** 10.453+-0.343;30 S 1.000** 10.461+-0.211;32 S 1.000** 10.461+-0.216;33 S 0…
9716	LOC_Os03g08410.1	M1a(neutral)	-1548.18	w0=0.00000,w1=1.00000,p0=0.80935,p1=0.19065	M2a(selection)	-1541.52	13.3173	0.00128285	0.00322552	w0=0.04475,w1=1.00000,p0=0.89897,p1=0.00000	268 A 0.955* 7.179+-2.262;272 L 0.981* 7.355+-2.047;275 F 0.954* 7.177+-2.265;287 W 0.976* 7.325+-2.087;295 V 0.976* 7.326+-2.087
9726	LOC_Os01g54630.1	M1a(neutral)	-2047.52	w0=0.00000,w1=1.00000,p0=0.77406,p1=0.22594	M2a(selection)	-2033.83	27.3743	1.13698e-06	3.97153e-06	w0=0.01591,w1=1.00000,p0=0.84121,p1=0.00000	1 M 0.991** 9.646+-1.241;48 Y 0.966* 9.425+-1.840;54 A 0.981* 9.554+-1.521;55 S 0.982* 9.564+-1.493;56 S 0.982* 9.564+-1.493;58 Q 0.985* 9.594+-1.402;59 Q 0.975* 9.506+-1.643;62 P 0.972* 9.477+-1.718;63 W 0.980* 9.550+-1.529;66 C 0.997** 9.697+-1.045;68 A 0.973* 9.488+-1.690;70 R 0.982* 9.561+-1.503;72 C 0.988* 9.619+-1.325;74 R 0.998** 9.705+-1.009;77 R 0.987* 9.610+-1.352;80 G 0.978* 9.529+-1.5…
9728	LOC_Os02g53150.1	M1a(neutral)	-1164.78	w0=0.00000,w1=1.00000,p0=0.71930,p1=0.28070	M2a(selection)	-1135.56	58.4373	2.04408e-13	1.42143e-12	w0=0.00721,w1=1.00000,p0=0.82415,p1=0.00000	1 E 0.993** 10.389+-0.837;3 E 0.977* 10.232+-1.492;4 E 0.991** 10.377+-0.904;5 E 0.995** 10.413+-0.691;6 E 0.994** 10.405+-0.740;7 S 0.997** 10.431+-0.552;9 L 0.997** 10.429+-0.571;11 Q 0.996** 10.418+-0.657;39 S 0.999** 10.452+-0.319;40 S 0.997** 10.429+-0.568;41 A 0.977* 10.232+-1.491;42 T 0.999** 10.446+-0.406;44 S 0.999** 10.448+-0.376;45 R 0.984* 10.302+-1.229;47 P 0.997** 10.426+-0.597;48 P…
9743	LOC_Os05g37450.1	M1a(neutral)	-1355.51	w0=0.00000,w1=1.00000,p0=0.61909,p1=0.38091	M2a(selection)	-1346.38	18.2555	0.00010861	0.00031272	w0=0.00000,w1=1.00000,p0=0.47070,p1=0.50845	1 M 0.961* 8.490+-2.334
9752	LOC_Os02g12290.1	M1a(neutral)	-1169.78	w0=0.00000,w1=1.00000,p0=0.79349,p1=0.20651	M2a(selection)	-1153.89	31.7856	1.25269e-07	4.94386e-07	w0=0.00000,w1=1.00000,p0=0.88146,p1=0.00000	42 R 0.991** 8.440+-1.674;166 F 0.961* 8.207+-2.090;193 E 0.981* 8.370+-1.819;196 I 0.997** 8.490+-1.566;201 L 0.994** 8.468+-1.614;205 F 0.950* 8.122+-2.211;209 V 0.967* 8.258+-2.013;210 H 0.954* 8.156+-2.166;212 F 0.993** 8.455+-1.642
9766	LOC_Os01g11810.1	M1a(neutral)	-1712.53	w0=0.00000,w1=1.00000,p0=0.92014,p1=0.07986	M2a(selection)	-1620.94	183.176	1.67457e-40	1.34205e-38	w0=0.03298,w1=1.00000,p0=0.95474,p1=0.00000	1 G 0.999** 10.432+-0.421;2 L 1.000** 10.445+-0.237;4 R 1.000** 10.443+-0.281;5 R 0.971* 10.168+-1.618;6 L 1.000** 10.443+-0.279;8 P 1.000** 10.442+-0.288;9 S 1.000** 10.445+-0.237;10 G 0.957* 10.038+-1.942;11 F 0.951* 9.979+-2.068;12 P 0.999** 10.438+-0.355;16 R 1.000** 10.445+-0.237
9771	LOC_Os01g74370.1	M1a(neutral)	-1426.53	w0=0.00000,w1=1.00000,p0=0.78418,p1=0.21582	M2a(selection)	-1422.24	8.58642	0.013661	0.0298829	w0=0.23313,w1=1.00000,p0=0.99693,p1=0.00000
9778	LOC_Os01g72350.1	M1a(neutral)	-2582.46	w0=0.00000,w1=1.00000,p0=0.75512,p1=0.24488	M2a(selection)	-2528.18	108.57	2.65708e-24	5.38416e-23	w0=0.07661,w1=1.00000,p0=0.91395,p1=0.00392	72 Y 0.993** 10.339+-0.859;111 A 0.998** 10.392+-0.497;112 R 0.999** 10.395+-0.462;114 K 0.999** 10.396+-0.449;116 D 0.965* 10.067+-1.826;118 I 0.992** 10.334+-0.889;119 N 0.989* 10.304+-1.032;120 R 0.992** 10.330+-0.909;123 Q 0.995** 10.359+-0.744;124 W 0.994** 10.355+-0.772;128 G 0.996** 10.373+-0.654;130 W 0.999** 10.402+-0.384;132 N 0.999** 10.396+-0.455;133 D 0.998** 10.390+-0.508;135 W 0.99…
9796	LOC_Os10g32680.1	M1a(neutral)	-1309.88	w0=0.00000,w1=1.00000,p0=0.79793,p1=0.20207	M2a(selection)	-1305.68	8.39594	0.015026	0.0325478	w0=0.20003,w1=1.00000,p0=0.98663,p1=0.00000
9805	LOC_Os03g32090.1	M1a(neutral)	-3552.68	w0=0.00000,w1=1.00000,p0=0.84619,p1=0.15381	M2a(selection)	-3284.11	537.134	2.3057e-117	8.69018e-114	w0=0.23509,w1=1.00000,p0=0.91201,p1=0.00000	221 R 0.952* 10.019+-2.138;556 Y 0.997** 10.470+-0.534;557 M 1.000** 10.500+-0.050;558 L 1.000** 10.500+-0.007;559 L 0.997** 10.474+-0.497;560 A 1.000** 10.500+-0.043;561 V 1.000** 10.500+-0.052;562 L 1.000** 10.500+-0.044;564 L 0.998** 10.485+-0.377;565 Y 1.000** 10.500+-0.043;567 N 1.000** 10.500+-0.022;568 K 1.000** 10.500+-0.005;569 S 0.997** 10.475+-0.491;570 P 0.997** 10.473+-0.510;571 I 1.…
9807	LOC_Os04g44730.1	M1a(neutral)	-1865.85	w0=0.00000,w1=1.00000,p0=0.69588,p1=0.30412	M2a(selection)	-1827.03	77.6444	1.37952e-17	1.44428e-16	w0=0.12055,w1=1.00000,p0=0.87476,p1=0.00000	3 D 0.984* 10.123+-1.272;5 F 0.977* 10.061+-1.474;6 F 0.975* 10.041+-1.533;7 P 0.997** 10.245+-0.705;8 N 0.997** 10.246+-0.701;9 N 1.000** 10.273+-0.494;10 P 0.994** 10.219+-0.863;11 G 0.982* 10.105+-1.336;12 Y 0.998** 10.259+-0.613;13 A 0.991** 10.191+-1.000;14 D 0.989* 10.175+-1.071;15 I 1.000** 10.272+-0.497;17 S 0.998** 10.259+-0.612;18 T 0.997** 10.245+-0.708;19 Y 0.998** 10.254+-0.650;20 S …
9827	LOC_Os04g42330.1	M1a(neutral)	-3285.84	w0=0.00000,w1=1.00000,p0=0.82681,p1=0.17319	M2a(selection)	-3246.71	78.2634	1.01232e-17	1.07477e-16	w0=0.06914,w1=1.00000,p0=0.97119,p1=0.00000	1 S 0.996** 10.169+-0.844;2 S 0.981* 10.030+-1.405;9 I 0.982* 10.040+-1.373;10 A 0.994** 10.157+-0.912;11 A 0.976* 9.987+-1.536;12 S 0.976* 9.980+-1.567;14 S 0.981* 10.038+-1.382;16 T 0.981* 10.032+-1.400;19 F 0.980* 10.025+-1.421;20 S 0.982* 10.039+-1.378;22 S 0.994** 10.150+-0.945
9828	LOC_Os03g17432.1	M1a(neutral)	-1389.22	w0=0.00000,w1=1.00000,p0=0.46076,p1=0.53924	M2a(selection)	-1379.06	20.3218	3.8653e-05	0.000116453	w0=0.72568,w1=1.00000,p0=0.97980,p1=0.00000
9830	LOC_Os12g38900.1	M1a(neutral)	-1282.47	w0=0.00000,w1=1.00000,p0=0.77991,p1=0.22009	M2a(selection)	-1274.74	15.4582	0.000439842	0.00117617	w0=0.00000,w1=1.00000,p0=0.80388,p1=0.16256	192 C 0.964* 8.716+-2.146;193 G 0.958* 8.665+-2.227;195 S 0.956* 8.652+-2.252;197 C 0.956* 8.644+-2.262
9831	LOC_Os01g45760.1	M1a(neutral)	-1337.48	w0=0.00000,w1=1.00000,p0=0.77693,p1=0.22307	M2a(selection)	-1318.17	38.6204	4.10863e-09	1.90707e-08	w0=0.00000,w1=1.00000,p0=0.00046,p1=0.96240	10 V 0.977* 9.749+-1.596;12 G 0.993** 9.890+-1.145;14 V 0.996** 9.922+-1.012;15 I 0.997** 9.925+-1.001;17 G 0.975* 9.733+-1.638;18 A 0.997** 9.932+-0.967;132 I 0.977* 9.752+-1.587
9833	LOC_Os05g34630.1	M1a(neutral)	-1305.73	w0=0.00000,w1=1.00000,p0=0.76857,p1=0.23143	M2a(selection)	-1275.81	59.8335	1.01701e-13	7.21866e-13	w0=0.03392,w1=1.00000,p0=0.86739,p1=0.00000	176 T 0.984* 10.122+-1.282;178 P 0.994** 10.219+-0.869;180 G 0.993** 10.207+-0.932;182 S 0.997** 10.245+-0.720;185 A 0.985* 10.137+-1.226;188 A 0.996** 10.240+-0.751;189 A 0.992** 10.202+-0.953;191 S 0.986* 10.143+-1.213;192 P 0.989* 10.169+-1.103;193 V 0.994** 10.214+-0.896;197 W 0.997** 10.245+-0.719;199 D 0.961* 9.905+-1.884;244 P 0.984* 10.125+-1.271;246 T 0.987* 10.150+-1.178;250 S 0.996** 1…
9859	LOC_Os03g61950.1	M1a(neutral)	-2276.16	w0=0.00000,w1=1.00000,p0=0.79619,p1=0.20381	M2a(selection)	-2261.93	28.4663	6.58586e-07	2.37078e-06	w0=0.02331,w1=1.00000,p0=0.95111,p1=0.00000	463 F 0.961* 9.215+-2.013;467 Y 0.960* 9.201+-2.040;468 E 0.990* 9.457+-1.439;471 R 0.963* 9.232+-1.978;474 H 0.990* 9.454+-1.449;476 K 0.993** 9.480+-1.372
9861	LOC_Os09g25440.1	M1a(neutral)	-1520.95	w0=0.00000,w1=1.00000,p0=0.48207,p1=0.51793	M2a(selection)	-1513.47	14.9627	0.000563509	0.00149043	w0=0.45952,w1=1.00000,p0=0.93703,p1=0.00000	262 H 0.969* 8.141+-2.244;269 C 0.960* 8.077+-2.340
9873	LOC_Os01g70320.1	M1a(neutral)	-1764.78	w0=0.00000,w1=1.00000,p0=0.72769,p1=0.27231	M2a(selection)	-1737.2	55.1597	1.05252e-12	6.81606e-12	w0=0.00000,w1=1.00000,p0=0.93449,p1=0.00000	1 M 0.987* 9.987+-1.254;351 E 0.984* 9.961+-1.341;352 R 0.983* 9.953+-1.380;353 G 0.998** 10.091+-0.795;356 E 0.990* 10.015+-1.151;363 W 0.990* 10.014+-1.153;364 E 0.998** 10.087+-0.814;366 S 0.998** 10.090+-0.796;367 R 0.988* 10.002+-1.199;369 D 0.989* 10.005+-1.188;371 D 0.984* 9.966+-1.325
9876	LOC_Os10g31930.1	M1a(neutral)	-1225.66	w0=0.00000,w1=1.00000,p0=0.77121,p1=0.22879	M2a(selection)	-1220.64	10.0483	0.00657716	0.0151154	w0=0.00000,w1=1.00000,p0=0.92301,p1=0.00000
9891	LOC_Os10g37260.1	M1a(neutral)	-1807.36	w0=0.00000,w1=1.00000,p0=0.75756,p1=0.24244	M2a(selection)	-1779.74	55.2312	1.01553e-12	6.61059e-12	w0=0.00000,w1=1.00000,p0=0.87162,p1=0.00000	1 R 0.988* 9.454+-1.369;2 R 1.000** 9.551+-1.025;6 A 0.984* 9.419+-1.471;7 V 1.000** 9.553+-1.019;11 E 0.995** 9.516+-1.162;12 I 0.993** 9.495+-1.235;15 S 0.993** 9.499+-1.224;17 S 0.988* 9.452+-1.381;18 K 0.969* 9.282+-1.804;19 P 0.974* 9.330+-1.699;21 S 0.961* 9.215+-1.944;22 L 0.995** 9.515+-1.165;23 P 0.976* 9.349+-1.650;25 I 0.982* 9.403+-1.513;302 A 0.996** 9.518+-1.155;307 G 0.986* 9.438+-…
9901	LOC_Os01g66360.1	M1a(neutral)	-1371	w0=0.00000,w1=1.00000,p0=0.76048,p1=0.23952	M2a(selection)	-1353.89	34.2124	3.72284e-08	1.56426e-07	w0=0.00000,w1=1.00000,p0=0.92819,p1=0.00000	2 A 0.963* 9.376+-1.961;5 M 0.952* 9.281+-2.143;6 E 0.991** 9.622+-1.351;8 G 0.970* 9.438+-1.831;15 A 0.979* 9.517+-1.647;16 S 0.970* 9.446+-1.814;17 G 0.983* 9.552+-1.555;20 G 0.976* 9.491+-1.709
9906	LOC_Os07g02800.3	M1a(neutral)	-1559.21	w0=0.00000,w1=1.00000,p0=0.67979,p1=0.32021	M2a(selection)	-1549.07	20.2694	3.96794e-05	0.000119165	w0=0.04360,w1=1.00000,p0=0.78878,p1=0.00000	109 P 0.976* 5.737+-1.522;204 Q 0.955* 5.627+-1.656;211 I 0.956* 5.627+-1.642;221 N 0.980* 5.753+-1.497;225 K 0.987* 5.787+-1.448;235 S 0.953* 5.619+-1.667;236 S 0.985* 5.781+-1.459;243 S 0.979* 5.748+-1.506
9907	LOC_Os04g58690.1	M1a(neutral)	-2099.2	w0=0.00000,w1=1.00000,p0=0.67526,p1=0.32474	M2a(selection)	-2086.8	24.7985	4.12173e-06	1.35675e-05	w0=0.00000,w1=1.00000,p0=0.83725,p1=0.00000	5 L 0.985* 5.246+-1.479;25 H 0.985* 5.247+-1.477;119 L 0.960* 5.126+-1.600
9909	LOC_Os01g66240.1	M1a(neutral)	-1738.78	w0=0.00000,w1=1.00000,p0=0.78481,p1=0.21519	M2a(selection)	-1732.84	11.8643	0.00265274	0.00642144	w0=0.10197,w1=1.00000,p0=0.98738,p1=0.00000	1 M 0.999** 8.863+-1.674;56 S 0.954* 8.533+-2.315;81 K 0.955* 8.545+-2.298
9914	LOC_Os01g70870.1	M1a(neutral)	-1770.32	w0=0.00000,w1=1.00000,p0=0.61505,p1=0.38495	M2a(selection)	-1766.31	8.01623	0.0181676	0.0388174	w0=0.05826,w1=1.00000,p0=0.73287,p1=0.00000	239 I 0.955* 5.476+-2.857;250 A 0.955* 5.455+-2.853
9919	LOC_Os06g41050.1	M1a(neutral)	-1805.57	w0=0.00000,w1=1.00000,p0=0.60733,p1=0.39267	M2a(selection)	-1801.6	7.93638	0.0189076	0.0401934	w0=0.39511,w1=1.00000,p0=0.98616,p1=0.00000
9925	LOC_Os12g31840.1	M1a(neutral)	-1795.96	w0=0.00000,w1=1.00000,p0=0.90001,p1=0.09999	M2a(selection)	-1690.71	210.493	1.95897e-46	2.54599e-44	w0=0.08595,w1=1.00000,p0=0.96854,p1=0.00000	340 E 0.993** 10.428+-0.802;341 Q 1.000** 10.495+-0.070;342 V 1.000** 10.495+-0.070;343 V 1.000** 10.495+-0.070;344 F 1.000** 10.495+-0.071;345 S 1.000** 10.494+-0.127;346 L 1.000** 10.495+-0.071;347 G 1.000** 10.495+-0.070;348 R 1.000** 10.495+-0.074;349 N 1.000** 10.495+-0.073;350 R 1.000** 10.495+-0.071
9941	LOC_Os11g39130.1	M1a(neutral)	-1527	w0=0.00000,w1=1.00000,p0=0.63663,p1=0.36337	M2a(selection)	-1493.58	66.8392	3.06232e-15	2.52006e-14	w0=0.05663,w1=1.00000,p0=0.70534,p1=0.00000	125 A 0.999** 10.439+-0.425;126 L 0.995** 10.410+-0.677;127 L 0.963* 10.088+-1.869;128 F 0.996** 10.418+-0.619;129 F 0.979* 10.257+-1.371;130 A 0.997** 10.421+-0.595;131 L 0.999** 10.439+-0.420;134 L 0.997** 10.428+-0.535;135 S 0.999** 10.439+-0.426;136 G 0.998** 10.434+-0.479;137 C 0.991** 10.370+-0.912;141 C 0.996** 10.412+-0.662;143 D 0.984* 10.296+-1.231;145 R 0.988* 10.342+-1.044;150 L 0.970…
9947	LOC_Os05g02210.1	M1a(neutral)	-2769.35	w0=0.00000,w1=1.00000,p0=0.80369,p1=0.19631	M2a(selection)	-2737.73	63.2437	1.84845e-14	1.39896e-13	w0=0.00000,w1=1.00000,p0=0.94631,p1=0.00000	19 W 0.972* 9.883+-1.648;25 H 0.980* 9.960+-1.429;86 L 0.972* 9.888+-1.633;126 D 0.954* 9.722+-2.018;251 I 0.973* 9.899+-1.603;298 V 0.974* 9.902+-1.597;322 P 0.982* 9.976+-1.377;332 S 0.983* 9.984+-1.353;371 A 0.978* 9.944+-1.477;395 A 0.982* 9.976+-1.379;417 S 0.980* 9.964+-1.415;468 S 0.974* 9.903+-1.594;478 G 0.982* 9.976+-1.379;571 S 0.996** 10.105+-0.862;572 S 0.991** 10.059+-1.075;573 L 0.…
9962	LOC_Os10g32850.1	M1a(neutral)	-2352.55	w0=0.63315,w1=1.00000,p0=0.00001,p1=0.99999	M2a(selection)	-2347.61	9.8801	0.00715423	0.0163222	w0=0.00000,w1=1.00000,p0=0.94952,p1=0.00000
9965	LOC_Os07g41900.1	M1a(neutral)	-1884.43	w0=0.00000,w1=1.00000,p0=0.80083,p1=0.19917	M2a(selection)	-1859.06	50.738	9.6023e-12	5.6637e-11	w0=0.00000,w1=1.00000,p0=0.00000,p1=0.96777	1 P 0.997** 10.008+-0.925;4 L 0.982* 9.875+-1.429;5 V 0.981* 9.867+-1.453;7 P 0.983* 9.886+-1.395;8 S 0.965* 9.719+-1.847;9 L 0.984* 9.890+-1.383;10 Q 0.997** 10.006+-0.935;14 A 0.984* 9.888+-1.390;117 I 0.982* 9.872+-1.439;118 I 0.981* 9.861+-1.472
9969	LOC_Os03g09020.1	M1a(neutral)	-1056.69	w0=0.00000,w1=1.00000,p0=0.81146,p1=0.18854	M2a(selection)	-1025.9	61.5783	4.25056e-14	3.12288e-13	w0=0.00000,w1=1.00000,p0=0.88453,p1=0.00000	84 F 0.999** 10.337+-0.500;164 T 0.987* 10.222+-1.150;188 L 0.990* 10.250+-1.034;189 A 0.985* 10.204+-1.220;190 K 0.987* 10.227+-1.130;193 P 0.989* 10.245+-1.056;195 S 0.996** 10.305+-0.746;196 S 0.999** 10.338+-0.493;198 V 0.988* 10.235+-1.095;199 V 0.992** 10.272+-0.929;203 L 0.994** 10.288+-0.842;204 A 0.999** 10.335+-0.523;206 V 1.000** 10.344+-0.434
9979	LOC_Os09g31050.1	M1a(neutral)	-1322.74	w0=0.00000,w1=1.00000,p0=0.67300,p1=0.32700	M2a(selection)	-1306.94	31.5836	1.38584e-07	5.4352e-07	w0=0.00000,w1=1.00000,p0=0.65479,p1=0.30112	1 D 0.998** 7.777+-1.911;3 Y 0.984* 7.674+-2.064;43 A 0.993** 7.739+-1.970;192 S 0.990* 7.716+-2.003;197 T 0.993** 7.742+-1.965
9993	LOC_Os09g36360.1	M1a(neutral)	-1030.78	w0=0.00000,w1=1.00000,p0=0.61195,p1=0.38805	M2a(selection)	-1023.78	13.9978	0.000912864	0.00233577	w0=0.02875,w1=1.00000,p0=0.73853,p1=0.00000	136 R 0.974* 4.749+-1.593;141 S 0.967* 4.723+-1.619
9998	LOC_Os03g12790.1	M1a(neutral)	-2087.43	w0=0.00000,w1=1.00000,p0=0.84812,p1=0.15188	M2a(selection)	-2058.6	57.6596	3.01556e-13	2.05899e-12	w0=0.01481,w1=1.00000,p0=0.93783,p1=0.00000	285 H 0.973* 10.015+-1.598;286 R 0.978* 10.060+-1.465;289 P 0.971* 10.001+-1.635;292 V 0.994** 10.208+-0.900;326 R 0.994** 10.209+-0.898;367 T 0.996** 10.234+-0.754;368 S 0.988* 10.155+-1.141;370 P 0.998** 10.250+-0.652;376 A 0.984* 10.119+-1.273
5901	LOC_Os01g09850.1	M1a(neutral)	-1910.94	w0=0.00000,w1=1.00000,p0=0.79381,p1=0.20619	M2a(selection)	-1875.88	70.1185	5.94233e-16	5.28223e-15	w0=0.24128,w1=1.00000,p0=0.91141,p1=0.00000	171 C 0.997** 10.353+-0.637;173 T 0.998** 10.368+-0.521;175 F 0.992** 10.304+-0.931;176 S 0.989* 10.282+-1.036;177 R 0.991** 10.299+-0.957;180 S 0.991** 10.297+-0.965;182 I 0.992** 10.311+-0.898;183 T 0.996** 10.343+-0.714;184 H 0.991** 10.297+-0.969;185 R 0.966* 10.053+-1.790;187 F 0.993** 10.315+-0.876;270 E 0.996** 10.341+-0.721;274 A 0.997** 10.356+-0.620;279 S 0.999** 10.375+-0.455;285 T 0.9…
5906	LOC_Os01g56990.1	M1a(neutral)	-1499.36	w0=0.00000,w1=1.00000,p0=0.63073,p1=0.36927	M2a(selection)	-1485.72	27.2856	1.1885e-06	4.12853e-06	w0=0.22378,w1=1.00000,p0=0.92767,p1=0.00000	2 E 0.991** 9.187+-1.537;273 S 0.961* 8.935+-2.072;274 S 0.989* 9.176+-1.569;280 K 0.991** 9.192+-1.526;282 P 0.985* 9.137+-1.670
5907	LOC_Os01g55310.1	M1a(neutral)	-1546.31	w0=0.00000,w1=1.00000,p0=0.74676,p1=0.25324	M2a(selection)	-1502.36	87.895	8.20072e-20	1.14054e-18	w0=0.07993,w1=1.00000,p0=0.92146,p1=0.00000	204 I 0.995** 10.306+-0.779;205 Q 0.999** 10.341+-0.529;206 G 0.992** 10.283+-0.904;207 A 0.990* 10.256+-1.034;208 L 0.956* 9.919+-2.060;211 E 0.998** 10.335+-0.576;212 Q 0.974* 10.101+-1.595;213 L 0.991** 10.270+-0.973;215 L 0.985* 10.208+-1.249;217 A 0.997** 10.329+-0.624;219 I 0.998** 10.339+-0.542;220 S 0.999** 10.349+-0.451;221 H 0.994** 10.295+-0.841;222 A 0.990* 10.259+-1.023;223 I 0.999**…
5917	LOC_Os02g49550.1	M1a(neutral)	-1056.46	w0=0.00000,w1=1.00000,p0=0.74068,p1=0.25932	M2a(selection)	-1010.82	91.2728	1.51484e-20	2.18752e-19	w0=0.00000,w1=1.00000,p0=0.64922,p1=0.29077	146 T 0.973* 10.050+-1.573;158 D 0.960* 9.927+-1.880;161 H 0.999** 10.293+-0.523;162 E 0.966* 9.985+-1.741;165 V 1.000** 10.296+-0.501;166 E 1.000** 10.296+-0.498;167 D 1.000** 10.299+-0.465;169 D 0.995** 10.252+-0.811;170 R 1.000** 10.300+-0.464;171 Y 1.000** 10.300+-0.463;173 I 0.999** 10.294+-0.516;174 I 0.997** 10.268+-0.711
5920	LOC_Os05g35070.1	M1a(neutral)	-1956.38	w0=0.00000,w1=1.00000,p0=0.69858,p1=0.30142	M2a(selection)	-1951.89	8.99781	0.0111212	0.0245695	w0=0.12510,w1=1.00000,p0=0.91140,p1=0.00000	364 Q 0.958* 6.350+-2.426
5927	LOC_Os04g24530.1	M1a(neutral)	-1743.96	w0=0.00000,w1=1.00000,p0=0.83802,p1=0.16198	M2a(selection)	-1734.69	18.5483	9.38183e-05	0.000271792	w0=0.02955,w1=1.00000,p0=0.91256,p1=0.00000	10 V 0.977* 7.738+-1.967;13 E 0.967* 7.668+-2.068;14 E 0.950* 7.550+-2.231;15 E 0.967* 7.675+-2.076;17 E 0.967* 7.668+-2.068;18 H 0.979* 7.752+-1.951
5928	LOC_Os01g27650.1	M1a(neutral)	-2320.56	w0=0.00000,w1=1.00000,p0=0.82959,p1=0.17041	M2a(selection)	-2311.31	18.5027	9.59821e-05	0.000277847	w0=0.12588,w1=1.00000,p0=0.99011,p1=0.00000	434 E 0.993** 8.564+-1.839;529 D 0.992** 8.555+-1.861;530 L 0.963* 8.349+-2.236
5931	LOC_Os02g42740.1	M1a(neutral)	-1588.82	w0=0.00000,w1=1.00000,p0=0.62132,p1=0.37868	M2a(selection)	-1562.09	53.4601	2.46204e-12	1.52622e-11	w0=0.31627,w1=1.00000,p0=0.93795,p1=0.00000	238 R 0.952* 9.618+-2.121;320 N 0.997** 10.041+-0.862;321 T 0.961* 9.704+-1.940;322 S 0.978* 9.864+-1.525;323 S 0.998** 10.049+-0.818;324 N 0.998** 10.045+-0.844;325 Q 0.986* 9.940+-1.286;326 D 0.997** 10.042+-0.859;327 G 0.999** 10.054+-0.791;328 S 0.997** 10.036+-0.890;329 G 0.968* 9.773+-1.775
5932	LOC_Os02g47420.1	M1a(neutral)	-2462.52	w0=0.00000,w1=1.00000,p0=0.76704,p1=0.23296	M2a(selection)	-2443.97	37.1059	8.76104e-09	3.9498e-08	w0=0.13411,w1=1.00000,p0=0.97208,p1=0.00000	1 G 0.991** 9.732+-1.264;2 H 0.995** 9.764+-1.149;5 D 0.993** 9.749+-1.205;7 K 0.970* 9.544+-1.790;11 N 0.993** 9.748+-1.207;14 N 0.959* 9.450+-1.993
5937	LOC_Os02g55120.1	M1a(neutral)	-1810.91	w0=0.00000,w1=1.00000,p0=0.75755,p1=0.24245	M2a(selection)	-1773.07	75.6938	3.65849e-17	3.66725e-16	w0=0.00000,w1=1.00000,p0=0.82424,p1=0.00000	1 M 0.976* 10.250+-1.470;4 I 0.986* 10.350+-1.114;5 S 0.997** 10.449+-0.559;7 V 0.995** 10.430+-0.707;9 S 0.996** 10.443+-0.610;11 K 0.997** 10.455+-0.510;12 P 0.997** 10.453+-0.527;13 E 0.995** 10.430+-0.701;15 R 0.997** 10.451+-0.542;16 L 0.995** 10.430+-0.705;20 L 0.957* 10.055+-2.001;21 V 0.994** 10.422+-0.753;25 R 0.998** 10.457+-0.486;27 K 0.993** 10.408+-0.847;28 N 0.979* 10.276+-1.385;29 …
5943	LOC_Os02g04440.2	M1a(neutral)	-3668.34	w0=0.00000,w1=1.00000,p0=0.81632,p1=0.18368	M2a(selection)	-3650.58	35.5255	1.9308e-08	8.40322e-08	w0=0.09097,w1=1.00000,p0=0.99023,p1=0.00000	1 R 0.994** 9.476+-1.366;4 P 0.978* 9.345+-1.724;5 F 0.996** 9.497+-1.294;6 D 0.974* 9.315+-1.793;9 H 0.972* 9.296+-1.837
5955	LOC_Os03g26430.1	M1a(neutral)	-1459.61	w0=0.00000,w1=1.00000,p0=0.84818,p1=0.15182	M2a(selection)	-1451.26	16.7018	0.000236186	0.000654548	w0=0.09544,w1=1.00000,p0=0.94878,p1=0.00007	3 A 0.962* 9.059+-2.022;10 Q 0.967* 9.099+-1.956;105 K 0.988* 9.275+-1.538;209 S 0.967* 9.104+-1.934;210 A 0.951* 8.965+-2.186;219 A 0.970* 9.127+-1.887;221 P 0.988* 9.278+-1.533
5963	LOC_Os03g16060.1	M1a(neutral)	-1741.8	w0=0.00000,w1=1.00000,p0=0.93282,p1=0.06718	M2a(selection)	-1730.09	23.4058	8.26984e-06	2.64368e-05	w0=0.02021,w1=1.00000,p0=0.97888,p1=0.00000	418 R 0.981* 9.280+-1.725;420 P 0.954* 9.048+-2.230;421 S 0.982* 9.287+-1.707;422 Q 0.962* 9.120+-2.104;425 A 0.982* 9.290+-1.698
5964	LOC_Os02g02950.1	M1a(neutral)	-2405.38	w0=0.00000,w1=1.00000,p0=0.87640,p1=0.12360	M2a(selection)	-2332.21	146.34	1.66947e-32	7.40263e-31	w0=0.16480,w1=1.00000,p0=0.97935,p1=0.00000	1 C 1.000** 10.409+-0.312;2 E 1.000** 10.409+-0.315;3 V 0.974* 10.159+-1.553;4 E 0.973* 10.157+-1.561;5 W 1.000** 10.409+-0.317;7 S 1.000** 10.409+-0.313;8 I 0.990** 10.315+-0.992;10 T 1.000** 10.410+-0.308;11 P 1.000** 10.409+-0.312
5972	LOC_Os03g57170.1	M1a(neutral)	-1806.73	w0=0.00000,w1=1.00000,p0=0.83177,p1=0.16823	M2a(selection)	-1720.47	172.522	3.4455e-38	2.27826e-36	w0=0.25733,w1=1.00000,p0=0.91257,p1=0.00000	1 M 1.000** 10.495+-0.102;2 N 1.000** 10.496+-0.089;3 S 1.000** 10.496+-0.066;4 N 1.000** 10.495+-0.101;5 L 1.000** 10.495+-0.099;6 Y 0.992** 10.421+-0.850;7 R 1.000** 10.494+-0.153;8 S 1.000** 10.496+-0.073;9 S 0.994** 10.437+-0.755;10 K 0.999** 10.488+-0.281;11 T 1.000** 10.496+-0.064;12 M 1.000** 10.496+-0.071;168 H 0.992** 10.419+-0.857;291 V 0.999** 10.489+-0.274;308 R 0.994** 10.440+-0.732;…
5983	LOC_Os12g32250.1	M1a(neutral)	-1578.7	w0=0.00000,w1=1.00000,p0=0.86394,p1=0.13606	M2a(selection)	-1561.79	33.8367	4.49215e-08	1.87082e-07	w0=0.00000,w1=1.00000,p0=0.00000,p1=0.98863	1 G 1.000** 9.665+-1.134;172 T 0.999** 9.663+-1.144
10000	LOC_Os05g38350.1	M1a(neutral)	-1747.34	w0=0.00000,w1=1.00000,p0=0.79001,p1=0.20999	M2a(selection)	-1715.3	64.0968	1.20656e-14	9.34046e-14	w0=0.00000,w1=1.00000,p0=0.77838,p1=0.16060	61 R 0.998** 9.646+-1.080;62 N 0.966* 9.371+-1.870;63 S 0.984* 9.530+-1.474;67 S 0.989* 9.572+-1.344;75 A 0.950* 9.231+-2.135;81 K 0.995** 9.624+-1.166;88 V 0.951* 9.231+-2.134;93 C 0.961* 9.326+-1.951;112 Q 0.997** 9.636+-1.118;113 D 0.985* 9.534+-1.450;114 I 0.990** 9.581+-1.312;115 R 0.994** 9.613+-1.203;116 R 0.995** 9.619+-1.183;117 Y 1.000** 9.661+-1.016;119 L 0.995** 9.623+-1.168;121 I 0.9…
10015	LOC_Os06g43120.1	M1a(neutral)	-7313.38	w0=0.00000,w1=1.00000,p0=0.62995,p1=0.37005	M2a(selection)	-7287.22	52.3259	4.34088e-12	2.62613e-11	w0=0.43147,w1=1.00000,p0=0.99559,p1=0.00000	1633 R 0.999** 9.541+-1.172;1638 I 0.999** 9.542+-1.165;1639 L 0.999** 9.543+-1.164
10017	LOC_Os04g59460.1	M1a(neutral)	-7517.86	w0=0.00000,w1=1.00000,p0=0.78709,p1=0.21291	M2a(selection)	-7469.33	97.059	8.39277e-22	1.35181e-20	w0=0.00000,w1=1.00000,p0=0.00004,p1=0.98828	1 L 0.983* 10.179+-1.297;7 I 0.973* 10.081+-1.614;8 C 0.998** 10.322+-0.567;10 A 0.997** 10.308+-0.671;11 H 0.993** 10.277+-0.862;12 E 0.998** 10.324+-0.554;13 A 0.994** 10.280+-0.848;130 Q 0.994** 10.277+-0.861;1496 S 0.994** 10.279+-0.853;1685 S 0.999** 10.330+-0.497;1687 A 0.999** 10.330+-0.501;1689 L 0.994** 10.280+-0.848;1690 G 0.995** 10.287+-0.805;1691 I 0.998** 10.319+-0.590;1693 P 1.000*…
10028	LOC_Os01g67980.1	M1a(neutral)	-1637.71	w0=0.00000,w1=1.00000,p0=0.86184,p1=0.13816	M2a(selection)	-1625.45	24.5255	4.72449e-06	1.54705e-05	w0=0.00000,w1=1.00000,p0=0.89646,p1=0.00000	95 W 0.977* 6.846+-1.753;98 V 0.982* 6.872+-1.705;100 A 0.964* 6.766+-1.867;145 R 0.951* 6.688+-1.972
10029	LOC_Os01g16000.1	M1a(neutral)	-1409.42	w0=0.00000,w1=1.00000,p0=0.81119,p1=0.18881	M2a(selection)	-1403.94	10.9597	0.00417	0.00984758	w0=0.00000,w1=1.00000,p0=0.97572,p1=0.00000	88 I 0.952* 8.513+-2.337;140 N 0.988* 8.778+-1.873;317 P 0.964* 8.606+-2.191
10030	LOC_Os12g13170.1	M1a(neutral)	-1822.53	w0=0.19948,w1=1.00000,p0=0.65792,p1=0.34208	M2a(selection)	-1784.68	75.6867	3.67155e-17	3.67058e-16	w0=0.02283,w1=1.00000,p0=0.85820,p1=0.00000	120 G 0.990* 10.239+-1.039;121 T 0.953* 9.887+-2.077;122 T 0.990* 10.242+-1.025;124 T 0.988* 10.219+-1.122;125 A 0.990* 10.241+-1.031;127 S 0.994** 10.282+-0.825;128 S 0.994** 10.281+-0.828;134 S 0.987* 10.217+-1.132;136 I 0.956* 9.916+-2.015;138 R 0.981* 10.162+-1.336;139 S 0.993** 10.274+-0.868;141 G 0.985* 10.193+-1.226;144 G 0.957* 9.920+-2.004;145 S 0.989* 10.231+-1.073;146 L 0.988* 10.219+-…
10035	LOC_Os02g38980.1	M1a(neutral)	-2762.72	w0=0.00000,w1=1.00000,p0=0.84457,p1=0.15543	M2a(selection)	-2758.12	9.19814	0.0100612	0.0224249	w0=0.00000,w1=1.00000,p0=0.97390,p1=0.00000
10043	LOC_Os02g54600.1	M1a(neutral)	-981.715	w0=0.00000,w1=1.00000,p0=0.95971,p1=0.04029	M2a(selection)	-976.241	10.9478	0.00419486	0.00990007	w0=0.00000,w1=1.00000,p0=0.98715,p1=0.00000	1 P 0.967* 7.092+-2.695
10052	LOC_Os04g57730.1	M1a(neutral)	-1803.42	w0=0.00000,w1=1.00000,p0=0.63743,p1=0.36257	M2a(selection)	-1794.08	18.6822	8.77415e-05	0.000254579	w0=0.11055,w1=1.00000,p0=0.84183,p1=0.00000	77 K 0.950* 5.353+-2.067;185 H 0.957* 5.386+-2.029;276 K 0.951* 5.350+-2.057;278 N 0.950* 5.360+-2.065;291 Q 0.962* 5.415+-2.013
10058	LOC_Os05g50970.1	M1a(neutral)	-1720.89	w0=0.00000,w1=1.00000,p0=0.87277,p1=0.12723	M2a(selection)	-1713.67	14.4421	0.000731019	0.00189884	w0=0.00000,w1=1.00000,p0=0.98099,p1=0.00000	406 S 0.991** 8.048+-2.140
10069	LOC_Os02g46910.1	M1a(neutral)	-1323.19	w0=0.00000,w1=1.00000,p0=0.91457,p1=0.08543	M2a(selection)	-1301.01	44.3749	2.31268e-10	1.2056e-09	w0=0.00000,w1=1.00000,p0=0.96049,p1=0.00000	233 L 0.976* 9.879+-1.568;234 L 0.995** 10.057+-0.938;236 C 0.969* 9.818+-1.728;238 A 0.990* 10.007+-1.151;239 D 0.974* 9.865+-1.606;241 L 0.999** 10.088+-0.766;244 L 0.970* 9.824+-1.712
10079	LOC_Os12g30620.1	M1a(neutral)	-1888.08	w0=0.00000,w1=1.00000,p0=0.82718,p1=0.17282	M2a(selection)	-1869.86	36.4232	1.23254e-08	5.47166e-08	w0=0.22720,w1=1.00000,p0=0.99276,p1=0.00000	1 Y 1.000** 9.484+-1.248
10083	LOC_Os01g12250.1	M1a(neutral)	-1521.85	w0=0.00000,w1=1.00000,p0=0.72070,p1=0.27930	M2a(selection)	-1499.96	43.7803	3.11341e-10	1.5987e-09	w0=0.28087,w1=1.00000,p0=0.92827,p1=0.00000	276 S 0.984* 10.054+-1.317;278 K 0.987* 10.083+-1.221;280 K 0.998** 10.182+-0.746;283 D 0.992** 10.134+-1.003;284 A 0.983* 10.049+-1.332;287 S 0.993** 10.141+-0.971;288 L 0.968* 9.902+-1.764;293 K 0.987* 10.083+-1.221;294 A 0.988* 10.092+-1.178;296 S 0.991** 10.123+-1.052;298 S 0.950* 9.737+-2.138;299 V 0.999** 10.199+-0.633
10091	LOC_Os02g36390.1	M1a(neutral)	-1666.43	w0=0.00000,w1=1.00000,p0=0.71663,p1=0.28337	M2a(selection)	-1638.23	56.4171	5.61277e-13	3.73096e-12	w0=0.15402,w1=1.00000,p0=0.89461,p1=0.00000	3 S 0.993** 10.261+-0.900;4 S 0.989* 10.229+-1.052;9 T 0.994** 10.272+-0.838;10 A 0.993** 10.265+-0.881;14 P 0.991** 10.243+-0.988;18 K 0.982* 10.156+-1.329;19 V 0.997** 10.297+-0.688;20 A 0.996** 10.292+-0.724;21 L 0.989* 10.224+-1.072;27 Q 0.983* 10.167+-1.291;28 Y 0.998** 10.313+-0.570;30 A 0.989* 10.229+-1.050;32 P 0.990** 10.239+-1.008;34 P 0.999** 10.320+-0.511;35 P 0.979* 10.128+-1.424;36 …
10092	LOC_Os01g57920.1	M1a(neutral)	-1562.12	w0=0.00000,w1=1.00000,p0=0.72325,p1=0.27675	M2a(selection)	-1556	12.2341	0.0022049	0.00537881	w0=0.00000,w1=1.00000,p0=0.67179,p1=0.32043	320 N 0.980* 8.113+-2.179;323 I 0.987* 8.160+-2.104
10108	LOC_Os08g05830.1	M1a(neutral)	-1519.46	w0=0.00000,w1=1.00000,p0=0.83804,p1=0.16196	M2a(selection)	-1507.44	24.0418	6.01714e-06	1.95505e-05	w0=0.00000,w1=1.00000,p0=0.97800,p1=0.00000	1 S 0.989* 9.074+-1.716;3 D 0.966* 8.895+-2.094;4 E 0.993** 9.104+-1.640
10109	LOC_Os05g24930.1	M1a(neutral)	-3808.66	w0=0.00000,w1=1.00000,p0=0.83415,p1=0.16585	M2a(selection)	-3638.4	340.52	1.14029e-74	7.16292e-72	w0=0.00000,w1=1.00000,p0=0.71128,p1=0.22362	612 D 0.981* 10.320+-1.301;613 F 0.996** 10.463+-0.589;615 Q 0.998** 10.483+-0.402;617 L 0.996** 10.461+-0.612;618 S 1.000** 10.500+-0.021;619 E 0.998** 10.482+-0.408;620 N 0.988* 10.381+-1.061;622 E 1.000** 10.500+-0.018;623 K 1.000** 10.499+-0.080;624 I 1.000** 10.499+-0.075;625 K 0.984* 10.348+-1.196;626 S 1.000** 10.500+-0.053;628 V 1.000** 10.500+-0.019;629 S 1.000** 10.499+-0.093;630 M 0.99…
10111	LOC_Os02g39210.1	M1a(neutral)	-1500.38	w0=0.00000,w1=1.00000,p0=0.60751,p1=0.39249	M2a(selection)	-1495.04	10.6654	0.00483099	0.0113023	w0=0.03669,w1=1.00000,p0=0.82975,p1=0.02337	53 G 0.976* 7.249+-2.371
10112	LOC_Os03g26440.1	M1a(neutral)	-2162.51	w0=0.00000,w1=1.00000,p0=0.73419,p1=0.26581	M2a(selection)	-2140.58	43.8517	3.00414e-10	1.54469e-09	w0=0.08280,w1=1.00000,p0=0.89495,p1=0.00000	1 M 0.968* 9.650+-1.766;5 A 0.994** 9.886+-1.050;8 G 0.994** 9.889+-1.035;9 D 0.966* 9.632+-1.809;14 V 0.996** 9.901+-0.984;15 M 0.991** 9.854+-1.184;23 R 0.969* 9.656+-1.785;27 Q 0.992** 9.872+-1.106;90 P 0.998** 9.926+-0.866;92 R 0.988* 9.836+-1.242;93 L 0.996** 9.905+-0.964;96 L 0.996** 9.906+-0.965;97 K 0.995** 9.896+-1.006;98 I 0.994** 9.884+-1.059;388 R 0.971* 9.674+-1.737;389 I 0.995** 9.8…
10121	LOC_Os07g42180.1	M1a(neutral)	-3654.66	w0=0.00000,w1=1.00000,p0=0.86072,p1=0.13928	M2a(selection)	-3618.08	73.176	1.28835e-16	1.20491e-15	w0=0.09691,w1=1.00000,p0=0.98873,p1=0.00000	1 A 0.994** 10.067+-0.965;2 R 1.000** 10.117+-0.687;3 D 0.998** 10.101+-0.787;4 E 0.983* 9.966+-1.357;6 P 0.996** 10.088+-0.859;7 P 0.990* 10.029+-1.132;9 S 0.997** 10.093+-0.836
10126	LOC_Os12g38870.1	M1a(neutral)	-2533.6	w0=0.00000,w1=1.00000,p0=0.69579,p1=0.30421	M2a(selection)	-2521.94	23.3232	8.61852e-06	2.74816e-05	w0=0.25986,w1=1.00000,p0=0.98270,p1=0.00000	553 C 0.957* 8.896+-2.210;555 P 0.989* 9.150+-1.698
10128	LOC_Os06g05980.1	M1a(neutral)	-779.778	w0=0.00000,w1=1.00000,p0=0.90640,p1=0.09360	M2a(selection)	-774.948	9.66051	0.00798447	0.0180525	w0=0.00000,w1=1.00000,p0=0.98119,p1=0.00000
10135	LOC_Os06g47580.1	M1a(neutral)	-4559.42	w0=0.00000,w1=1.00000,p0=0.78842,p1=0.21158	M2a(selection)	-4517.82	83.2109	8.53071e-19	1.01427e-17	w0=0.16204,w1=1.00000,p0=0.96575,p1=0.00000	148 S 0.950* 9.619+-2.102;153 E 0.992** 10.005+-1.064;155 Q 0.992** 10.009+-1.045;156 S 0.958* 9.697+-1.946;157 S 0.950* 9.619+-2.102;904 L 0.952* 9.640+-2.062;908 S 0.992** 10.006+-1.059;912 P 0.973* 9.828+-1.638;913 L 0.962* 9.732+-1.868;914 L 0.960* 9.707+-1.923;915 Q 0.995** 10.029+-0.954;916 F 0.991** 9.999+-1.085;917 I 1.000** 10.074+-0.712;919 Q 1.000** 10.075+-0.708;920 V 1.000** 10.078+-…
10150	LOC_Os07g08600.1	M1a(neutral)	-2154.45	w0=0.00000,w1=1.00000,p0=0.71266,p1=0.28734	M2a(selection)	-2049.87	209.149	3.83553e-46	4.8187e-44	w0=0.00920,w1=1.00000,p0=0.86022,p1=0.00000	1 P 0.999** 10.483+-0.298;2 N 0.999** 10.478+-0.365;3 L 0.971* 10.194+-1.718;5 G 0.950* 10.003+-2.141;9 A 0.996** 10.452+-0.620;10 T 0.999** 10.483+-0.289;11 S 0.999** 10.481+-0.325;12 S 0.999** 10.484+-0.287;15 V 1.000** 10.487+-0.225;16 S 0.996** 10.448+-0.646;17 S 0.995** 10.447+-0.656;19 G 0.999** 10.484+-0.285;20 G 0.998** 10.470+-0.458;21 V 0.996** 10.455+-0.595;23 A 0.996** 10.450+-0.638;2…
10162	LOC_Os07g48850.1	M1a(neutral)	-3206.13	w0=0.00000,w1=1.00000,p0=0.74931,p1=0.25069	M2a(selection)	-3183.39	45.4812	1.33007e-10	7.11069e-10	w0=0.00000,w1=1.00000,p0=0.85667,p1=0.09257	1 P 0.953* 9.405+-2.067;2 H 0.967* 9.526+-1.817;3 H 0.994** 9.769+-1.116;8 I 0.961* 9.473+-1.932;9 P 0.987* 9.706+-1.339;11 H 0.993** 9.754+-1.172;14 A 0.950* 9.377+-2.120;19 Y 0.992** 9.749+-1.192;23 T 0.954* 9.408+-2.062;24 I 0.972* 9.568+-1.718;28 V 0.990* 9.729+-1.261;30 H 0.995** 9.777+-1.084;32 T 0.961* 9.476+-1.924;145 L 0.968* 9.539+-1.787
10163	LOC_Os01g74310.1	M1a(neutral)	-3316.71	w0=0.00000,w1=1.00000,p0=0.82532,p1=0.17468	M2a(selection)	-3304.59	24.2371	5.45735e-06	1.77623e-05	w0=0.03743,w1=1.00000,p0=0.98023,p1=0.00000	1 R 0.992** 9.258+-1.528;4 V 0.973* 9.105+-1.891;6 D 0.976* 9.130+-1.837;8 Q 0.975* 9.120+-1.859;13 D 0.976* 9.130+-1.837
10166	LOC_Os01g34330.1	M1a(neutral)	-2926.62	w0=0.00000,w1=1.00000,p0=0.73431,p1=0.26569	M2a(selection)	-2836.14	180.97	5.04535e-40	3.80318e-38	w0=0.02839,w1=1.00000,p0=0.85298,p1=0.00000	1 E 1.000** 10.497+-0.121;2 E 1.000** 10.498+-0.097;3 S 1.000** 10.499+-0.046;4 E 1.000** 10.499+-0.037;5 E 1.000** 10.499+-0.038;6 D 1.000** 10.499+-0.041;7 E 0.987* 10.375+-1.079;436 L 0.999** 10.488+-0.320;438 C 0.998** 10.484+-0.373;439 N 0.999** 10.485+-0.363;441 C 0.991** 10.414+-0.898;443 H 0.987* 10.374+-1.086;444 S 0.999** 10.490+-0.296;445 W 0.992** 10.424+-0.840;447 S 0.996** 10.465+-0…
10184	LOC_Os02g45590.1	M1a(neutral)	-2753.78	w0=0.00000,w1=1.00000,p0=0.73383,p1=0.26617	M2a(selection)	-2712.5	82.5511	1.18646e-18	1.39743e-17	w0=0.00000,w1=1.00000,p0=0.74713,p1=0.14508	3 T 0.976* 9.439+-1.616;6 N 1.000** 9.654+-0.888;7 G 1.000** 9.653+-0.891;10 L 1.000** 9.654+-0.888;12 N 1.000** 9.651+-0.901;14 A 0.985* 9.525+-1.373;15 A 0.977* 9.456+-1.567;16 A 1.000** 9.653+-0.893;18 P 0.988* 9.547+-1.299;25 G 0.991** 9.572+-1.217;28 S 0.993** 9.597+-1.132;35 R 0.983* 9.505+-1.432;36 R 0.982* 9.497+-1.461;38 R 0.956* 9.267+-1.988;40 E 0.984* 9.517+-1.398;441 V 0.986* 9.529+-…
10186	LOC_Os02g46520.1	M1a(neutral)	-2117.74	w0=0.00000,w1=1.00000,p0=0.78449,p1=0.21551	M2a(selection)	-2084.87	65.7292	5.33441e-15	4.26866e-14	w0=0.00436,w1=1.00000,p0=0.94073,p1=0.00472	59 T 0.973* 9.985+-1.613;128 Q 0.960* 9.863+-1.926;280 G 0.977* 10.024+-1.502;284 N 0.974* 9.999+-1.573;285 Q 0.997** 10.212+-0.748;287 P 0.986* 10.105+-1.239;291 T 0.995** 10.193+-0.855;293 S 0.996** 10.202+-0.806;294 G 0.980* 10.049+-1.427;295 D 0.996** 10.201+-0.812;297 R 0.985* 10.102+-1.249;298 L 0.980* 10.052+-1.418;299 T 0.985* 10.103+-1.247
10187	LOC_Os04g43030.1	M1a(neutral)	-812.437	w0=0.04951,w1=1.00000,p0=0.59324,p1=0.40676	M2a(selection)	-808.232	8.40993	0.0149213	0.0323581	w0=0.05316,w1=1.00000,p0=0.55630,p1=0.37762	3 F 0.954* 7.845+-2.484
10204	LOC_Os08g34340.1	M1a(neutral)	-2281.89	w0=0.00000,w1=1.00000,p0=0.71450,p1=0.28550	M2a(selection)	-2266.24	31.3018	1.59551e-07	6.21869e-07	w0=0.00000,w1=1.00000,p0=0.93640,p1=0.00359	296 G 0.965* 9.508+-1.894;299 G 0.962* 9.481+-1.952;307 M 0.951* 9.382+-2.143;311 K 0.959* 9.459+-1.996;362 T 0.965* 9.511+-1.887;428 K 0.961* 9.476+-1.962;493 A 0.981* 9.647+-1.559;494 L 0.950* 9.372+-2.192;495 S 0.980* 9.643+-1.571;497 S 0.992** 9.746+-1.260
10212	LOC_Os05g41280.1	M1a(neutral)	-1565.86	w0=0.00000,w1=1.00000,p0=0.77609,p1=0.22391	M2a(selection)	-1560.51	10.6908	0.00477008	0.0111667	w0=0.10937,w1=1.00000,p0=0.95561,p1=0.00000	305 Q 0.973* 7.668+-2.286
10213	LOC_Os03g15530.1	M1a(neutral)	-1190.36	w0=0.00000,w1=1.00000,p0=0.72666,p1=0.27334	M2a(selection)	-1177.25	26.2159	2.02902e-06	6.84635e-06	w0=0.11284,w1=1.00000,p0=0.90537,p1=0.00000	3 V 0.967* 9.083+-1.958;5 V 0.967* 9.083+-1.958;6 F 0.963* 9.051+-2.019;9 A 0.974* 9.153+-1.822;11 Q 0.984* 9.234+-1.633;46 Q 0.979* 9.190+-1.738;48 C 0.976* 9.165+-1.793;49 G 0.964* 9.060+-2.004;50 G 0.973* 9.137+-1.854;51 R 0.963* 9.052+-2.017
10216	LOC_Os02g53100.1	M1a(neutral)	-1905.87	w0=0.00000,w1=1.00000,p0=0.71734,p1=0.28266	M2a(selection)	-1806.08	199.572	4.60819e-44	4.82452e-42	w0=0.00000,w1=1.00000,p0=0.60501,p1=0.27717	24 R 0.997** 10.466+-0.557;208 S 0.982* 10.330+-1.255;238 C 1.000** 10.495+-0.167;260 K 0.997** 10.469+-0.516;261 A 0.983* 10.334+-1.241;263 E 0.997** 10.467+-0.535;267 H 0.998** 10.480+-0.415;271 I 0.998** 10.482+-0.380;272 G 0.992** 10.423+-0.838;273 G 0.992** 10.423+-0.838;274 D 0.995** 10.448+-0.687;275 G 0.992** 10.423+-0.838;276 S 1.000** 10.496+-0.137;277 R 1.000** 10.495+-0.147;278 P 0.99…
10220	LOC_Os04g42990.1	M1a(neutral)	-1601.86	w0=0.00000,w1=1.00000,p0=0.78533,p1=0.21467	M2a(selection)	-1578.28	47.1589	5.7487e-11	3.13105e-10	w0=0.08188,w1=1.00000,p0=0.92510,p1=0.00000	278 S 0.976* 9.850+-1.567;279 V 0.977* 9.860+-1.540;282 P 0.991** 9.990+-1.112;284 C 0.985* 9.934+-1.314;285 N 0.988* 9.958+-1.234;287 H 0.998** 10.049+-0.840;289 C 0.997** 10.043+-0.872;299 S 0.989* 9.969+-1.193;305 G 0.987* 9.950+-1.259;309 Q 0.989* 9.970+-1.188;312 S 0.997** 10.040+-0.886
10226	LOC_Os02g46030.1	M1a(neutral)	-2332.83	w0=0.00000,w1=1.00000,p0=0.68342,p1=0.31658	M2a(selection)	-2300.78	64.0963	1.2069e-14	9.34046e-14	w0=0.00000,w1=1.00000,p0=0.66987,p1=0.26551	1 W 0.983* 10.093+-1.302;2 P 0.982* 10.082+-1.342;3 F 0.983* 10.093+-1.302;4 C 0.989* 10.147+-1.100;5 A 0.993** 10.184+-0.931;6 I 0.990* 10.150+-1.084;111 R 0.992** 10.169+-1.011;112 E 0.998** 10.233+-0.643;114 S 0.993** 10.185+-0.926;115 G 0.988* 10.137+-1.139;116 S 0.999** 10.237+-0.613;117 N 0.997** 10.216+-0.758;118 T 0.997** 10.217+-0.750;119 G 0.996** 10.209+-0.797;120 S 0.994** 10.188+-0.9…
10229	LOC_Os09g32510.1	M1a(neutral)	-1336.04	w0=0.00000,w1=1.00000,p0=0.77029,p1=0.22971	M2a(selection)	-1315.49	41.0945	1.19244e-09	5.85959e-09	w0=0.08316,w1=1.00000,p0=0.91501,p1=0.00000	2 S 0.983* 9.841+-1.394;3 A 0.984* 9.845+-1.384;5 A 0.982* 9.832+-1.422;7 G 0.988* 9.881+-1.265;11 P 0.999** 9.982+-0.834;247 S 0.983* 9.837+-1.409;249 V 0.998** 9.971+-0.891;251 S 0.996** 9.953+-0.980;252 S 0.985* 9.859+-1.340;253 R 0.998** 9.971+-0.890;255 H 0.969* 9.711+-1.747;256 R 0.964* 9.655+-1.901;258 R 0.993** 9.927+-1.094
10234	LOC_Os06g36520.1	M1a(neutral)	-2343.66	w0=0.00000,w1=1.00000,p0=0.72002,p1=0.27998	M2a(selection)	-2330.3	26.7263	1.57202e-06	5.37654e-06	w0=0.00000,w1=1.00000,p0=0.73430,p1=0.17593	32 A 0.997** 5.829+-1.857;33 S 0.992** 5.800+-1.883;43 K 0.997** 5.828+-1.858;44 A 0.994** 5.813+-1.872
10235	LOC_Os07g08190.1	M1a(neutral)	-2728.46	w0=0.00000,w1=1.00000,p0=0.64769,p1=0.35231	M2a(selection)	-2724.05	8.8259	0.0121194	0.0266966	w0=0.00000,w1=1.00000,p0=0.94518,p1=0.00000
10242	LOC_Os04g54350.1	M1a(neutral)	-3651.12	w0=0.00000,w1=1.00000,p0=0.71479,p1=0.28521	M2a(selection)	-3623.27	55.7125	7.98329e-13	5.25114e-12	w0=0.13054,w1=1.00000,p0=0.93354,p1=0.00000	1 M 0.992** 10.026+-1.075;2 A 0.972* 9.841+-1.669;4 P 0.956* 9.699+-1.995;10 E 0.970* 9.828+-1.701;12 A 0.988* 9.990+-1.213;14 S 0.992** 10.027+-1.072;17 P 0.990** 10.010+-1.140;19 R 0.973* 9.857+-1.627;21 R 0.980* 9.919+-1.451;22 R 0.984* 9.955+-1.339;24 G 0.960* 9.733+-1.921;25 D 0.987* 9.979+-1.253;26 A 0.962* 9.756+-1.872;28 P 0.990** 10.010+-1.139;29 E 0.967* 9.796+-1.778;30 P 0.963* 9.761+-…
10244	LOC_Os07g31850.1	M1a(neutral)	-2222.47	w0=0.00000,w1=1.00000,p0=0.94577,p1=0.05423	M2a(selection)	-2214.27	16.3978	0.000274962	0.000754244	w0=0.04400,w1=1.00000,p0=0.99801,p1=0.00000	1 Q 0.984* 5.764+-2.505
10246	LOC_Os06g05090.1	M1a(neutral)	-1725.52	w0=0.00000,w1=1.00000,p0=0.81080,p1=0.18920	M2a(selection)	-1706.72	37.6026	6.8345e-09	3.09979e-08	w0=0.08985,w1=1.00000,p0=0.96167,p1=0.00000	94 M 0.991** 9.754+-1.273;366 S 0.995** 9.790+-1.143;367 D 0.953* 9.416+-2.109;370 C 0.981* 9.667+-1.545
10249	LOC_Os04g01950.1	M1a(neutral)	-1472.06	w0=0.00000,w1=1.00000,p0=0.74938,p1=0.25062	M2a(selection)	-1407.81	128.501	1.24813e-28	3.92017e-27	w0=0.00000,w1=1.00000,p0=0.85771,p1=0.00000	72 C 0.991** 10.245+-0.986;73 S 0.990* 10.230+-1.052;75 P 0.992** 10.254+-0.942;76 A 0.954* 9.889+-2.060;78 S 0.997** 10.297+-0.695;79 T 0.993** 10.260+-0.911;80 S 0.992** 10.251+-0.957;83 T 0.993** 10.268+-0.872;91 R 0.991** 10.248+-0.972;92 L 0.990** 10.238+-1.020;94 R 0.999** 10.322+-0.503;98 T 0.993** 10.265+-0.886;99 R 0.993** 10.262+-0.903;100 R 0.992** 10.251+-0.955;101 S 0.992** 10.254+-0…
10253	LOC_Os01g59980.1	M1a(neutral)	-3797.47	w0=0.00000,w1=1.00000,p0=0.75407,p1=0.24593	M2a(selection)	-3788.36	18.2108	0.000111064	0.000318569	w0=0.17585,w1=1.00000,p0=0.96254,p1=0.01668	3 G 0.968* 8.569+-2.105;14 D 0.979* 8.648+-1.952;803 S 0.983* 8.680+-1.886;804 S 0.985* 8.696+-1.857
10259	LOC_Os09g32130.1	M1a(neutral)	-1514.34	w0=0.00000,w1=1.00000,p0=0.51811,p1=0.48189	M2a(selection)	-1508.75	11.1775	0.00373972	0.00886478	w0=0.00000,w1=1.00000,p0=0.59739,p1=0.00000
10261	LOC_Os02g46490.1	M1a(neutral)	-2244.66	w0=0.00000,w1=1.00000,p0=0.85318,p1=0.14682	M2a(selection)	-2203	83.3261	8.053e-19	9.63548e-18	w0=0.10616,w1=1.00000,p0=0.97087,p1=0.00000	1 A 1.000** 10.289+-0.484;2 A 1.000** 10.287+-0.495;3 A 1.000** 10.286+-0.506;4 T 0.995** 10.242+-0.814;5 A 0.962* 9.931+-1.857;9 S 0.967* 9.983+-1.732;11 S 0.999** 10.283+-0.534;19 A 0.997** 10.263+-0.684;23 A 0.958* 9.895+-1.940
10264	LOC_Os06g05284.1	M1a(neutral)	-1646.46	w0=0.00000,w1=1.00000,p0=0.68237,p1=0.31763	M2a(selection)	-1640.66	11.6036	0.00302219	0.00725517	w0=0.10860,w1=1.00000,p0=0.85043,p1=0.00000	241 S 0.959* 5.751+-2.218;266 A 0.968* 5.811+-2.190
10268	LOC_Os01g51530.1	M1a(neutral)	-1293.41	w0=0.00000,w1=1.00000,p0=0.70162,p1=0.29838	M2a(selection)	-1289.46	7.89868	0.0192674	0.0408659	w0=0.00000,w1=1.00000,p0=0.84244,p1=0.00000
10282	LOC_Os02g57800.1	M1a(neutral)	-3644.69	w0=0.00000,w1=1.00000,p0=0.82865,p1=0.17135	M2a(selection)	-3634.95	19.4697	5.91846e-05	0.000174544	w0=0.12958,w1=1.00000,p0=0.99232,p1=0.00000	62 T 0.957* 7.834+-2.276;147 P 0.967* 7.902+-2.178;203 S 0.967* 7.899+-2.182;268 G 0.999** 8.104+-1.815
10286	LOC_Os07g10460.1	M1a(neutral)	-1092.64	w0=0.00000,w1=1.00000,p0=0.82647,p1=0.17353	M2a(selection)	-1067.91	49.4594	1.81978e-11	1.04236e-10	w0=0.00000,w1=1.00000,p0=0.93880,p1=0.00000	36 D 0.991** 9.965+-1.135;56 S 0.987* 9.930+-1.268;57 L 0.970* 9.772+-1.723;60 S 0.986* 9.915+-1.320;83 N 0.954* 9.630+-2.038;86 T 0.959* 9.673+-1.950;218 L 1.000** 10.044+-0.759
10296	LOC_Os10g38980.1	M1a(neutral)	-2098.32	w0=0.00000,w1=1.00000,p0=0.77522,p1=0.22478	M2a(selection)	-2065.43	65.7756	5.21216e-15	4.17971e-14	w0=0.00000,w1=1.00000,p0=0.00000,p1=0.97569	1 M 0.997** 10.045+-0.906;5 I 0.996** 10.037+-0.945;7 A 0.981* 9.899+-1.459;10 M 0.997** 10.047+-0.895;11 E 0.982* 9.913+-1.416;13 S 0.979* 9.886+-1.497;14 S 0.950* 9.620+-2.134;15 S 0.981* 9.905+-1.443;20 Q 0.998** 10.058+-0.836
10297	LOC_Os12g10700.1	M1a(neutral)	-5983.42	w0=0.00000,w1=1.00000,p0=0.70089,p1=0.29911	M2a(selection)	-5827.86	311.118	2.7644e-68	1.48843e-65	w0=0.45847,w1=1.00000,p0=0.92656,p1=0.00000	1 M 0.990** 10.401+-0.968;2 S 0.998** 10.475+-0.464;3 M 0.990** 10.399+-0.980;6 D 1.000** 10.492+-0.215;7 V 1.000** 10.492+-0.219;9 G 0.999** 10.483+-0.371;10 E 0.998** 10.475+-0.466;11 S 1.000** 10.493+-0.206;12 S 0.963* 10.124+-1.894;13 G 0.998** 10.475+-0.460;14 A 0.997** 10.471+-0.497;17 L 0.998** 10.473+-0.478;19 D 1.000** 10.493+-0.206;20 M 0.999** 10.489+-0.289;21 G 0.970* 10.199+-1.699;22…
10309	LOC_Os02g56740.1	M1a(neutral)	-2392.5	w0=0.00000,w1=1.00000,p0=0.91560,p1=0.08440	M2a(selection)	-2383.99	17.0128	0.000202174	0.000565697	w0=0.01251,w1=1.00000,p0=0.99229,p1=0.00000	561 E 0.987* 7.353+-2.280;562 E 0.987* 7.354+-2.278
10311	LOC_Os05g31480.1	M1a(neutral)	-2742.28	w0=0.00000,w1=1.00000,p0=0.77707,p1=0.22293	M2a(selection)	-2731.46	21.6496	1.98994e-05	6.14761e-05	w0=0.24807,w1=1.00000,p0=0.98794,p1=0.00000	14 T 0.998** 9.727+-1.091;15 A 0.999** 9.729+-1.083;16 S 0.960* 9.392+-2.006;17 V 0.956* 9.354+-2.080;369 S 0.958* 9.370+-2.050;524 M 0.952* 9.323+-2.138
10312	LOC_Os09g29170.1	M1a(neutral)	-1361.38	w0=0.00000,w1=1.00000,p0=0.60269,p1=0.39731	M2a(selection)	-1357.34	8.08257	0.0175749	0.0376576	w0=0.34122,w1=1.00000,p0=0.98134,p1=0.00000
10319	LOC_Os03g58340.1	M1a(neutral)	-1571.07	w0=0.00000,w1=1.00000,p0=0.82475,p1=0.17525	M2a(selection)	-1551.24	39.664	2.43819e-09	1.15737e-08	w0=0.00000,w1=1.00000,p0=0.92596,p1=0.00127	9 V 0.985* 9.724+-1.414;10 R 0.977* 9.654+-1.609;13 K 0.960* 9.500+-1.965;14 S 0.989* 9.764+-1.286;21 G 0.994** 9.809+-1.121;25 E 0.991** 9.779+-1.229;27 K 0.991** 9.782+-1.223
10320	LOC_Os03g29850.1	M1a(neutral)	-1182.58	w0=0.00000,w1=1.00000,p0=0.87646,p1=0.12354	M2a(selection)	-1174.83	15.5115	0.00042828	0.00114889	w0=0.00000,w1=1.00000,p0=0.88911,p1=0.08026	77 E 0.991** 8.932+-1.708;109 H 0.975* 8.812+-1.967
10322	LOC_Os10g41180.1	M1a(neutral)	-2274.79	w0=0.00000,w1=1.00000,p0=0.65893,p1=0.34107	M2a(selection)	-2270.38	8.81553	0.0121824	0.0268197	w0=0.31980,w1=1.00000,p0=0.99325,p1=0.00000
10335	LOC_Os03g12160.1	M1a(neutral)	-4039.74	w0=0.00000,w1=1.00000,p0=0.60585,p1=0.39415	M2a(selection)	-4031.86	15.7566	0.00037888	0.00102073	w0=0.40705,w1=1.00000,p0=0.99232,p1=0.00000	950 T 0.983* 8.408+-2.175
10343	LOC_Os08g34160.1	M1a(neutral)	-1846.89	w0=0.00000,w1=1.00000,p0=0.63134,p1=0.36866	M2a(selection)	-1838.32	17.1338	0.000190305	0.000534471	w0=0.00019,w1=1.00000,p0=0.76501,p1=0.08923	1 E 0.966* 6.757+-2.199;5 Y 0.956* 6.693+-2.276;11 S 0.965* 6.758+-2.214;205 V 0.961* 6.724+-2.242;208 T 0.959* 6.714+-2.250;210 S 0.972* 6.798+-2.166
10344	LOC_Os02g49700.1	M1a(neutral)	-1396.91	w0=0.00000,w1=1.00000,p0=0.87523,p1=0.12477	M2a(selection)	-1386.38	21.0627	2.6687e-05	8.1775e-05	w0=0.08852,w1=1.00000,p0=0.96919,p1=0.00000	190 L 0.988* 8.893+-1.802;191 P 0.963* 8.696+-2.179
10347	LOC_Os02g49660.1	M1a(neutral)	-1510.57	w0=0.00000,w1=1.00000,p0=0.83560,p1=0.16440	M2a(selection)	-1477.47	66.2036	4.20802e-15	3.41076e-14	w0=0.07508,w1=1.00000,p0=0.91856,p1=0.00000	239 W 0.987* 10.021+-1.215;240 F 0.976* 9.911+-1.564;241 T 0.989* 10.035+-1.164;243 P 0.984* 9.991+-1.321;244 T 0.999** 10.125+-0.734;245 G 0.998** 10.116+-0.789;248 V 0.986* 10.003+-1.279;251 N 0.988* 10.023+-1.209;252 N 0.987* 10.021+-1.217;253 D 0.982* 9.971+-1.385;256 G 0.979* 9.939+-1.484;258 D 0.982* 9.972+-1.382;260 N 0.986* 10.006+-1.270;261 A 0.997** 10.111+-0.819;262 T 0.983* 9.983+-1.3…
10350	LOC_Os06g36940.1	M1a(neutral)	-1327.1	w0=0.00000,w1=1.00000,p0=0.76190,p1=0.23810	M2a(selection)	-1303.31	47.5968	4.61825e-11	2.55597e-10	w0=0.00000,w1=1.00000,p0=0.83544,p1=0.00000	9 T 0.997** 9.338+-1.173;10 R 0.962* 9.047+-1.919;52 C 0.979* 9.187+-1.615;53 S 0.983* 9.228+-1.513;55 D 0.987* 9.260+-1.418;56 S 0.969* 9.100+-1.843;58 A 0.987* 9.261+-1.419;59 E 0.961* 9.040+-1.934;60 A 0.994** 9.314+-1.258;61 E 0.972* 9.133+-1.743;62 D 0.980* 9.195+-1.594;63 L 0.989* 9.279+-1.369;64 N 0.989* 9.270+-1.388;68 S 0.998** 9.353+-1.120;69 S 0.999** 9.361+-1.091;73 V 0.993** 9.306+-1…
10367	LOC_Os03g04210.1	M1a(neutral)	-1138.23	w0=0.00000,w1=1.00000,p0=0.68535,p1=0.31465	M2a(selection)	-1113.58	49.2969	1.9739e-11	1.12722e-10	w0=0.13854,w1=1.00000,p0=0.80885,p1=0.00000	21 I 0.996** 10.274+-0.751;41 C 0.997** 10.288+-0.652;44 A 0.996** 10.271+-0.765;46 H 0.996** 10.276+-0.734;52 L 0.981* 10.135+-1.356;54 G 0.998** 10.293+-0.619;55 C 0.988* 10.197+-1.129;59 R 0.995** 10.262+-0.818;60 T 0.952* 9.848+-2.113;62 R 0.996** 10.274+-0.753;63 T 0.990* 10.218+-1.039;64 P 0.988* 10.195+-1.136;65 K 0.999** 10.301+-0.550;68 C 0.986* 10.178+-1.201;70 P 0.997** 10.284+-0.682;7…
10370	LOC_Os02g08360.1	M1a(neutral)	-4076.23	w0=0.00000,w1=1.00000,p0=0.84355,p1=0.15645	M2a(selection)	-4071.61	9.22818	0.00991122	0.0221169	w0=0.08692,w1=1.00000,p0=0.99207,p1=0.00000
10372	LOC_Os02g02020.1	M1a(neutral)	-2620.06	w0=0.00000,w1=1.00000,p0=0.75332,p1=0.24668	M2a(selection)	-2610.9	18.3136	0.000105501	0.000304001	w0=0.00000,w1=1.00000,p0=0.97694,p1=0.00000	3 F 0.955* 8.527+-2.373;4 S 0.950* 8.492+-2.424;21 R 0.954* 8.525+-2.377
10378	LOC_Os02g12720.1	M1a(neutral)	-1840.4	w0=0.00000,w1=1.00000,p0=0.80385,p1=0.19615	M2a(selection)	-1823.17	34.4609	3.28776e-08	1.39388e-07	w0=0.00000,w1=1.00000,p0=0.78721,p1=0.20175	95 K 0.976* 8.567+-2.151;345 C 0.965* 8.487+-2.279;365 M 0.999** 8.728+-1.836
10384	LOC_Os01g06400.1	M1a(neutral)	-1879.71	w0=0.00000,w1=1.00000,p0=0.80738,p1=0.19262	M2a(selection)	-1854.19	51.0559	8.19121e-12	4.84657e-11	w0=0.07863,w1=1.00000,p0=0.95690,p1=0.00000	244 F 0.978* 9.914+-1.506;245 Q 0.977* 9.905+-1.534;246 K 0.981* 9.943+-1.421;247 H 0.984* 9.966+-1.347;248 V 0.975* 9.888+-1.580;249 Q 0.998** 10.092+-0.826;251 V 0.978* 9.915+-1.503;252 R 0.976* 9.893+-1.567;253 H 0.983* 9.954+-1.386;254 G 0.985* 9.981+-1.297;255 T 0.984* 9.967+-1.344
10396	LOC_Os01g39960.1	M1a(neutral)	-2075.03	w0=0.00000,w1=1.00000,p0=0.68128,p1=0.31872	M2a(selection)	-2040.02	70.0191	6.24508e-16	5.52312e-15	w0=0.00000,w1=1.00000,p0=0.86129,p1=0.02421	1 M 0.986* 10.224+-1.177;3 R 0.986* 10.228+-1.162;4 C 0.998** 10.336+-0.594;5 V 0.965* 10.021+-1.815;10 H 0.999** 10.344+-0.522;11 K 0.985* 10.216+-1.211;12 D 0.989* 10.254+-1.054;15 A 0.987* 10.238+-1.124;16 R 0.990** 10.266+-1.003;22 V 0.990* 10.261+-1.027;23 E 0.988* 10.243+-1.104;24 F 0.987* 10.236+-1.130;25 A 0.992** 10.286+-0.903;26 D 0.998** 10.335+-0.597;27 E 0.989* 10.258+-1.040;28 E 0.9…
10399	LOC_Os07g31460.1	M1a(neutral)	-3423.71	w0=0.00000,w1=1.00000,p0=0.69711,p1=0.30289	M2a(selection)	-3379.83	87.7667	8.74367e-20	1.20973e-18	w0=0.13889,w1=1.00000,p0=0.94128,p1=0.00000	4 R 0.977* 9.995+-1.522;5 R 0.977* 9.996+-1.518;8 E 0.987* 10.090+-1.195;9 E 0.998** 10.189+-0.731;10 H 0.999** 10.199+-0.665;11 E 0.987* 10.089+-1.199;12 V 0.994** 10.158+-0.903;14 Y 0.988* 10.099+-1.160;269 K 0.998** 10.193+-0.702;272 K 0.968* 9.904+-1.765;273 D 0.998** 10.194+-0.696;274 A 0.998** 10.189+-0.725;276 E 0.998** 10.190+-0.725;277 N 0.984* 10.058+-1.308;279 P 0.988* 10.098+-1.165;28…
10401	LOC_Os04g36720.1	M1a(neutral)	-3371.29	w0=0.00000,w1=1.00000,p0=0.78549,p1=0.21451	M2a(selection)	-3353.25	36.0669	1.47287e-08	6.49008e-08	w0=0.00000,w1=1.00000,p0=0.87924,p1=0.00000	589 H 0.981* 7.438+-1.700;595 A 0.969* 7.360+-1.834;602 E 0.990** 7.494+-1.595;611 I 0.968* 7.345+-1.852;628 F 0.985* 7.458+-1.661;630 K 0.984* 7.453+-1.671;631 K 0.976* 7.402+-1.764
10404	LOC_Os10g42760.1	M1a(neutral)	-2447.8	w0=0.00000,w1=1.00000,p0=0.64912,p1=0.35088	M2a(selection)	-2427.54	40.5075	1.59919e-09	7.7572e-09	w0=0.34926,w1=1.00000,p0=0.95549,p1=0.00000	327 C 0.979* 9.662+-1.551;473 Y 0.993** 9.789+-1.147;479 N 0.983* 9.694+-1.460;482 E 0.984* 9.704+-1.430;483 N 0.979* 9.657+-1.565;485 H 0.996** 9.814+-1.049;486 S 0.988* 9.737+-1.330;487 D 0.956* 9.440+-2.078;490 N 0.984* 9.707+-1.422;493 L 0.982* 9.682+-1.496;495 C 0.998** 9.834+-0.960;498 S 0.995** 9.805+-1.086
10407	LOC_Os12g08760.1	M1a(neutral)	-1530.32	w0=0.00000,w1=1.00000,p0=0.90191,p1=0.09809	M2a(selection)	-1526.37	7.91322	0.0191278	0.0405928	w0=0.00000,w1=1.00000,p0=0.96211,p1=0.00000
10414	LOC_Os10g36924.1	M1a(neutral)	-1380.9	w0=0.00000,w1=1.00000,p0=0.75541,p1=0.24459	M2a(selection)	-1367.52	26.7425	1.55932e-06	5.33794e-06	w0=0.00000,w1=1.00000,p0=0.76712,p1=0.00000	180 N 0.993** 9.791+-1.152;182 V 0.990* 9.767+-1.242;185 L 0.950* 9.412+-2.127;186 G 0.977* 9.651+-1.595;192 G 0.964* 9.534+-1.878;193 N 0.992** 9.789+-1.159;194 Y 0.978* 9.663+-1.561;195 R 0.994** 9.806+-1.094;196 Q 0.975* 9.630+-1.648;202 I 0.978* 9.656+-1.593;204 P 0.992** 9.786+-1.172;208 A 0.987* 9.738+-1.340;211 G 0.990** 9.772+-1.225;213 G 0.995** 9.815+-1.058;217 A 0.987* 9.738+-1.340;223…
10417	LOC_Os03g15710.1	M1a(neutral)	-1936.37	w0=0.00000,w1=1.00000,p0=0.83719,p1=0.16281	M2a(selection)	-1895.75	81.2545	2.26881e-18	2.61503e-17	w0=0.00000,w1=1.00000,p0=0.87186,p1=0.06056	3 S 0.997** 10.302+-0.664;4 C 0.997** 10.301+-0.670;5 S 0.958* 9.940+-1.918;6 I 0.997** 10.305+-0.643;8 T 0.997** 10.306+-0.640;9 S 0.992** 10.259+-0.917;10 S 0.990* 10.233+-1.042;16 W 0.984* 10.178+-1.258;25 T 0.987* 10.205+-1.157;26 S 0.974* 10.080+-1.578;27 A 0.961* 9.961+-1.870;28 R 0.985* 10.191+-1.210;29 S 0.997** 10.303+-0.658
10420	LOC_Os03g53020.1	M1a(neutral)	-891.782	w0=0.00000,w1=1.00000,p0=0.82579,p1=0.17421	M2a(selection)	-867.599	48.3655	3.14453e-11	1.77687e-10	w0=0.05263,w1=1.00000,p0=0.92775,p1=0.00000	1 M 0.966* 9.963+-1.757;2 E 1.000** 10.278+-0.499;3 E 0.999** 10.265+-0.606;4 E 0.998** 10.256+-0.673;6 E 0.980* 10.089+-1.408;7 V 0.997** 10.246+-0.740;8 P 0.984* 10.133+-1.260;11 R 1.000** 10.277+-0.504;12 R 0.996** 10.239+-0.780;14 G 0.994** 10.220+-0.889
10424	LOC_Os10g30290.1	M1a(neutral)	-1696.44	w0=0.00000,w1=1.00000,p0=0.81528,p1=0.18472	M2a(selection)	-1688.93	15.0243	0.000546415	0.00144827	w0=0.03563,w1=1.00000,p0=0.89555,p1=0.00000	159 A 0.998** 7.041+-1.862
10431	LOC_Os06g48880.1	M1a(neutral)	-1184.86	w0=0.00000,w1=1.00000,p0=0.69287,p1=0.30713	M2a(selection)	-1156.7	56.3135	5.91134e-13	3.92251e-12	w0=0.23794,w1=1.00000,p0=0.91271,p1=0.00000	1 M 0.994** 10.158+-0.918;3 S 0.986* 10.082+-1.238;4 H 0.982* 10.046+-1.364;5 W 0.996** 10.179+-0.801;6 W 0.982* 10.041+-1.379;7 W 0.998** 10.190+-0.735;8 P 0.986* 10.078+-1.253;9 A 0.997** 10.181+-0.790;11 R 0.998** 10.196+-0.698;13 P 0.996** 10.175+-0.828;15 I 0.973* 9.960+-1.625;17 P 0.987* 10.095+-1.190
10448	LOC_Os02g37050.1	M1a(neutral)	-4321.88	w0=0.00000,w1=1.00000,p0=0.71803,p1=0.28197	M2a(selection)	-4264.89	113.971	1.78418e-25	3.95563e-24	w0=0.05551,w1=1.00000,p0=0.88164,p1=0.00000	4 R 0.974* 10.003+-1.596;5 A 0.989* 10.143+-1.103;120 W 0.990* 10.152+-1.066;121 K 0.998** 10.227+-0.662;123 N 0.997** 10.217+-0.733;126 E 0.963* 9.892+-1.886;128 D 0.978* 10.043+-1.452;129 S 0.993** 10.183+-0.923;132 N 0.985* 10.108+-1.238;133 Q 0.997** 10.225+-0.680;134 S 0.998** 10.234+-0.615;135 R 0.985* 10.106+-1.245;136 H 0.997** 10.224+-0.690;137 I 0.999** 10.243+-0.539;138 I 0.985* 10.105…
10449	LOC_Os02g33840.1	M1a(neutral)	-1823.5	w0=0.00000,w1=1.00000,p0=0.70764,p1=0.29236	M2a(selection)	-1818.75	9.50133	0.00864596	0.0194663	w0=0.00000,w1=1.00000,p0=0.73532,p1=0.19884
10457	LOC_Os06g47920.1	M1a(neutral)	-2276.6	w0=0.00000,w1=1.00000,p0=0.58956,p1=0.41044	M2a(selection)	-2237.83	77.5337	1.45806e-17	1.52228e-16	w0=0.00000,w1=1.00000,p0=0.66176,p1=0.22691	1 M 0.997** 10.321+-0.660;2 G 0.989* 10.245+-1.067;3 I 0.973* 10.094+-1.600;4 D 1.000** 10.348+-0.422;44 F 0.983* 10.191+-1.279;71 A 0.984* 10.201+-1.242;378 V 0.995** 10.303+-0.776;380 E 0.995** 10.302+-0.781;381 H 0.998** 10.334+-0.558;382 L 0.988* 10.238+-1.097;384 S 0.992** 10.276+-0.926;390 A 0.995** 10.305+-0.765;392 S 0.996** 10.314+-0.709;393 L 0.987* 10.228+-1.139;400 F 0.982* 10.180+-1.…
10461	LOC_Os03g61690.1	M1a(neutral)	-1476.43	w0=0.00000,w1=1.00000,p0=0.73649,p1=0.26351	M2a(selection)	-1444.48	63.8863	1.34051e-14	1.0311e-13	w0=0.13940,w1=1.00000,p0=0.91579,p1=0.00000	23 E 0.957* 9.832+-2.010;24 D 0.964* 9.902+-1.851;25 Q 0.990** 10.149+-1.065;26 C 0.989* 10.137+-1.119;32 T 0.997** 10.210+-0.762;34 T 0.998** 10.220+-0.698;35 C 0.993** 10.177+-0.941;36 I 0.993** 10.175+-0.947;273 R 0.972* 9.974+-1.671;274 H 0.998** 10.224+-0.665;276 Q 0.991** 10.159+-1.023;277 S 0.990** 10.151+-1.059;279 S 0.999** 10.234+-0.593;280 I 0.987* 10.121+-1.181;282 C 0.993** 10.174+-0…
10462	LOC_Os11g41890.1	M1a(neutral)	-1863.72	w0=0.00000,w1=1.00000,p0=0.85238,p1=0.14762	M2a(selection)	-1858.53	10.3669	0.00560871	0.0129928	w0=0.01194,w1=1.00000,p0=0.98363,p1=0.00000
10463	LOC_Os04g55620.1	M1a(neutral)	-2495.99	w0=0.00000,w1=1.00000,p0=0.88232,p1=0.11768	M2a(selection)	-2491.46	9.06801	0.0107376	0.0238058	w0=0.00000,w1=1.00000,p0=0.88600,p1=0.10990	2 R 0.960* 5.584+-2.447
10467	LOC_Os05g02810.1	M1a(neutral)	-1661.78	w0=0.00000,w1=1.00000,p0=0.65986,p1=0.34014	M2a(selection)	-1653.22	17.1207	0.000191548	0.000537161	w0=0.23357,w1=1.00000,p0=0.95350,p1=0.00019	5 R 0.984* 8.751+-1.920;6 T 0.959* 8.556+-2.264;12 R 0.954* 8.521+-2.316
10468	LOC_Os01g68370.1	M1a(neutral)	-3208.62	w0=0.00000,w1=1.00000,p0=0.85065,p1=0.14935	M2a(selection)	-3192.77	31.6835	1.31833e-07	5.19204e-07	w0=0.00000,w1=1.00000,p0=0.86993,p1=0.09875	1 M 0.998** 8.680+-1.432;5 R 0.985* 8.584+-1.663;6 V 0.989* 8.614+-1.596;7 S 0.999** 8.686+-1.416;9 T 0.994** 8.652+-1.507;17 E 0.975* 8.507+-1.835
10469	LOC_Os09g29950.1	M1a(neutral)	-1657.55	w0=0.00000,w1=1.00000,p0=0.64580,p1=0.35420	M2a(selection)	-1643.11	28.8803	5.35446e-07	1.95552e-06	w0=0.02605,w1=1.00000,p0=0.93827,p1=0.00133	154 Y 0.960* 9.058+-2.095;156 M 0.996** 9.359+-1.407;159 R 0.953* 8.998+-2.209;363 C 0.967* 9.120+-1.978;364 K 0.963* 9.080+-2.055
10472	LOC_Os04g31390.1	M1a(neutral)	-4050.46	w0=0.00000,w1=1.00000,p0=0.88704,p1=0.11296	M2a(selection)	-4036.81	27.2939	1.18358e-06	4.11523e-06	w0=0.08348,w1=1.00000,p0=0.99321,p1=0.00000	1 G 0.988* 8.075+-2.030;4 G 0.976* 7.995+-2.162;6 I 0.968* 7.935+-2.252;7 A 0.986* 8.063+-2.054;823 T 0.961* 7.892+-2.313
10480	LOC_Os01g04090.1	M1a(neutral)	-1614.87	w0=0.00000,w1=1.00000,p0=0.70525,p1=0.29475	M2a(selection)	-1595.91	37.9106	5.85891e-09	2.67928e-08	w0=0.00000,w1=1.00000,p0=0.78860,p1=0.14293	253 A 0.964* 9.360+-1.924;254 A 0.964* 9.360+-1.924;322 I 0.993** 9.612+-1.282;324 I 0.956* 9.282+-2.074;325 S 0.994** 9.619+-1.261;327 S 0.982* 9.520+-1.553;328 G 0.995** 9.629+-1.225;332 I 0.978* 9.485+-1.643;333 Y 0.986* 9.550+-1.472;338 V 0.992** 9.604+-1.311
10483	LOC_Os04g59600.1	M1a(neutral)	-2052.68	w0=0.00000,w1=1.00000,p0=0.68313,p1=0.31687	M2a(selection)	-2009.07	87.2243	1.14679e-19	1.54366e-18	w0=0.05881,w1=1.00000,p0=0.87808,p1=0.00001	1 M 0.998** 10.403+-0.520;4 A 0.972* 10.151+-1.624;7 A 0.998** 10.405+-0.505;10 L 0.974* 10.174+-1.562;11 R 0.993** 10.356+-0.846;12 S 0.990* 10.327+-0.994;13 Y 0.990* 10.326+-0.996;15 P 0.992** 10.345+-0.905;17 L 0.998** 10.406+-0.499;18 F 0.970* 10.130+-1.690;20 Y 0.992** 10.346+-0.902;21 C 0.990* 10.326+-0.997;24 G 0.997** 10.392+-0.616;26 A 0.997** 10.397+-0.579;27 D 0.985* 10.284+-1.178;31 E…
10484	LOC_Os05g40810.1	M1a(neutral)	-2386.94	w0=0.00000,w1=1.00000,p0=0.70921,p1=0.29079	M2a(selection)	-2367.29	39.3099	2.91045e-09	1.36777e-08	w0=0.30612,w1=1.00000,p0=0.96411,p1=0.00000	428 P 0.980* 9.676+-1.571;480 H 0.991** 9.775+-1.270;481 V 0.961* 9.502+-1.977;484 E 0.993** 9.790+-1.214;486 S 0.994** 9.803+-1.170;489 T 0.991** 9.772+-1.281;492 S 0.989* 9.753+-1.343
10486	LOC_Os05g48280.1	M1a(neutral)	-765.692	w0=0.00000,w1=1.00000,p0=0.85582,p1=0.14418	M2a(selection)	-754.416	22.5524	1.26712e-05	3.97981e-05	w0=0.00000,w1=1.00000,p0=0.90581,p1=0.00000	142 Q 0.970* 9.251+-1.858;144 Y 0.951* 9.081+-2.177;147 L 0.957* 9.135+-2.083;148 K 0.995** 9.463+-1.311;149 G 0.958* 9.145+-2.066;157 S 0.989* 9.411+-1.469
10490	LOC_Os05g49130.1	M1a(neutral)	-1031.44	w0=0.00000,w1=1.00000,p0=0.70684,p1=0.29316	M2a(selection)	-1026.33	10.2074	0.00607408	0.0140363	w0=0.00000,w1=1.00000,p0=0.76408,p1=0.15021	177 S 0.976* 7.564+-2.298
10495	LOC_Os09g20910.1	M1a(neutral)	-5766.63	w0=0.00000,w1=1.00000,p0=0.70727,p1=0.29273	M2a(selection)	-5707.38	118.502	1.8517e-26	4.47375e-25	w0=0.00000,w1=1.00000,p0=0.69292,p1=0.24359	29 T 0.986* 10.171+-1.222;37 R 0.991** 10.219+-1.030;40 C 0.982* 10.136+-1.344;46 S 0.992** 10.226+-0.997;47 S 0.989* 10.201+-1.104;50 V 0.969* 10.007+-1.716;52 C 0.985* 10.158+-1.268;56 D 0.978* 10.096+-1.471;57 R 0.964* 9.963+-1.825;1013 P 0.976* 10.079+-1.522;1014 R 0.970* 10.015+-1.701;1016 I 0.951* 9.843+-2.084;1020 L 0.990* 10.207+-1.079;1022 R 1.000** 10.301+-0.553;1023 S 0.959* 9.916+-1.9…
10501	LOC_Os05g46340.1	M1a(neutral)	-2103.9	w0=0.00000,w1=1.00000,p0=0.53275,p1=0.46725	M2a(selection)	-2100.13	7.55411	0.02289	0.0480358	w0=0.02318,w1=1.00000,p0=0.58330,p1=0.11531	173 P 0.971* 3.481+-1.265
10502	LOC_Os05g41800.1	M1a(neutral)	-1755.67	w0=0.00000,w1=1.00000,p0=0.68697,p1=0.31303	M2a(selection)	-1738.85	33.6392	4.95829e-08	2.05813e-07	w0=0.21070,w1=1.00000,p0=0.94818,p1=0.00000	1 G 0.980* 9.527+-1.626;2 T 0.980* 9.527+-1.627;3 E 0.962* 9.375+-1.972;4 Y 0.986* 9.580+-1.486;6 S 0.955* 9.309+-2.098;9 K 0.993** 9.642+-1.293;30 R 0.991** 9.628+-1.339;34 S 0.984* 9.569+-1.515
10506	LOC_Os01g63710.1	M1a(neutral)	-2278.04	w0=0.00000,w1=1.00000,p0=0.64852,p1=0.35148	M2a(selection)	-2218.58	118.92	1.50233e-26	3.70084e-25	w0=0.32714,w1=1.00000,p0=0.87857,p1=0.00000	2 P 0.995** 10.415+-0.677;3 T 0.985* 10.314+-1.201;5 R 0.999** 10.445+-0.428;6 S 0.999** 10.447+-0.394;8 A 1.000** 10.458+-0.237;10 S 0.995** 10.411+-0.705;13 T 0.998** 10.442+-0.458;15 G 0.995** 10.412+-0.702;22 I 1.000** 10.455+-0.282;27 S 0.994** 10.405+-0.744;30 R 0.989* 10.349+-1.051;32 L 0.986* 10.320+-1.176;34 S 0.999** 10.447+-0.394;37 R 0.997** 10.427+-0.595;40 G 0.995** 10.409+-0.723;41…
10520	LOC_Os05g34720.1	M1a(neutral)	-1965.91	w0=0.00000,w1=1.00000,p0=0.76984,p1=0.23016	M2a(selection)	-1918.92	93.9778	3.91723e-21	5.92933e-20	w0=0.00000,w1=1.00000,p0=0.79345,p1=0.08516	1 E 0.987* 10.261+-1.106;3 R 0.992** 10.300+-0.952;4 R 0.994** 10.326+-0.792;5 T 0.999** 10.375+-0.406;6 S 0.998** 10.360+-0.556;7 D 0.993** 10.310+-0.886;11 R 0.995** 10.331+-0.762;13 K 0.999** 10.369+-0.474;14 E 0.987* 10.261+-1.109;15 L 0.998** 10.362+-0.538;16 V 1.000** 10.377+-0.388;17 G 0.992** 10.304+-0.909;19 E 0.965* 10.053+-1.761;20 D 1.000** 10.376+-0.393;21 Q 1.000** 10.378+-0.370;22 …
10531	LOC_Os03g51610.1	M1a(neutral)	-2366.25	w0=0.00000,w1=1.00000,p0=0.73255,p1=0.26745	M2a(selection)	-2241.83	248.85	9.1827e-55	1.92276e-52	w0=0.20058,w1=1.00000,p0=0.81280,p1=0.00000	2 V 1.000** 10.495+-0.210;3 S 0.995** 10.450+-0.690;5 G 1.000** 10.498+-0.153;6 R 1.000** 10.499+-0.079;7 V 1.000** 10.500+-0.060;8 G 1.000** 10.499+-0.091;9 G 1.000** 10.500+-0.058;10 G 1.000** 10.500+-0.019;11 E 0.999** 10.486+-0.362;12 G 1.000** 10.498+-0.135;13 E 1.000** 10.499+-0.089;14 A 0.997** 10.473+-0.504;15 G 1.000** 10.500+-0.065;16 E 1.000** 10.500+-0.059;17 A 1.000** 10.500+-0.066;1…
10532	LOC_Os06g43700.1	M1a(neutral)	-2095.28	w0=0.00000,w1=1.00000,p0=0.84603,p1=0.15397	M2a(selection)	-2035.72	119.109	1.36743e-26	3.39069e-25	w0=0.00000,w1=1.00000,p0=0.00000,p1=0.96556	1 M 1.000** 10.428+-0.285;2 A 0.999** 10.420+-0.390;4 A 1.000** 10.428+-0.279;5 T 0.989* 10.319+-1.052;6 T 1.000** 10.427+-0.290;7 A 1.000** 10.427+-0.290;8 K 0.999** 10.416+-0.443;10 R 0.990* 10.330+-1.000;11 S 0.998** 10.410+-0.495;12 W 0.997** 10.401+-0.576;14 T 0.981* 10.249+-1.331;16 K 0.998** 10.409+-0.513
10544	LOC_Os07g45310.1	M1a(neutral)	-1826.73	w0=0.00000,w1=1.00000,p0=0.78903,p1=0.21097	M2a(selection)	-1784.59	84.2673	5.03014e-19	6.17544e-18	w0=0.00000,w1=1.00000,p0=0.67334,p1=0.25386	2 D 0.981* 10.249+-1.319;3 F 0.997** 10.397+-0.604;5 K 1.000** 10.427+-0.295;7 I 0.999** 10.422+-0.358;8 E 1.000** 10.428+-0.276;9 P 0.996** 10.387+-0.681;10 E 0.995** 10.380+-0.730;11 P 0.990** 10.336+-0.970;12 G 1.000** 10.425+-0.318;14 S 1.000** 10.426+-0.305;15 P 1.000** 10.428+-0.282;16 P 0.998** 10.406+-0.531;24 E 0.972* 10.165+-1.582;27 G 0.998** 10.407+-0.526;28 S 0.999** 10.421+-0.375;29…
10545	LOC_Os03g56960.1	M1a(neutral)	-2264.13	w0=0.00000,w1=1.00000,p0=0.66664,p1=0.33336	M2a(selection)	-2249.25	29.7424	3.47955e-07	1.30752e-06	w0=0.28473,w1=1.00000,p0=0.96404,p1=0.00000	453 Y 0.954* 9.283+-2.131;461 H 0.996** 9.650+-1.239;462 N 0.999** 9.676+-1.147;465 P 0.982* 9.530+-1.601;470 M 0.970* 9.425+-1.846;473 N 0.957* 9.312+-2.077
10554	LOC_Os05g28950.1	M1a(neutral)	-1385.05	w0=0.00000,w1=1.00000,p0=0.65419,p1=0.34581	M2a(selection)	-1375.25	19.6016	5.54068e-05	0.000164044	w0=0.13854,w1=1.00000,p0=0.94911,p1=0.00006	1 V 0.987* 8.985+-1.791;8 Y 0.965* 8.815+-2.126
10564	LOC_Os01g05540.1	M1a(neutral)	-1737.27	w0=0.00000,w1=1.00000,p0=0.59838,p1=0.40162	M2a(selection)	-1730.12	14.3008	0.000784536	0.00202667	w0=0.41784,w1=1.00000,p0=0.98162,p1=0.00000	5 R 0.979* 8.478+-2.168
10566	LOC_Os03g16500.1	M1a(neutral)	-1736.69	w0=0.00000,w1=1.00000,p0=0.84130,p1=0.15870	M2a(selection)	-1721.72	29.9339	3.16177e-07	1.19766e-06	w0=0.04464,w1=1.00000,p0=0.94814,p1=0.00000	37 V 0.962* 9.530+-1.926;287 F 0.956* 9.477+-2.034;289 G 0.981* 9.699+-1.515;294 C 0.986* 9.744+-1.382;295 F 0.961* 9.520+-1.947;300 A 0.987* 9.755+-1.345;302 V 0.961* 9.525+-1.936;303 A 0.970* 9.602+-1.765
10567	LOC_Os06g40220.1	M1a(neutral)	-986.575	w0=0.00000,w1=1.00000,p0=0.69958,p1=0.30042	M2a(selection)	-980.501	12.1476	0.00230246	0.00560231	w0=0.07791,w1=1.00000,p0=0.83472,p1=0.00000	16 Q 0.964* 5.657+-2.068;141 L 0.965* 5.663+-2.067;144 S 0.969* 5.690+-2.053;153 A 0.953* 5.602+-2.117
10574	LOC_Os12g36670.1	M1a(neutral)	-2272.67	w0=0.00000,w1=1.00000,p0=0.92158,p1=0.07842	M2a(selection)	-2267.42	10.5043	0.00523617	0.0121671	w0=0.00000,w1=1.00000,p0=0.97683,p1=0.00000
10575	LOC_Os05g45980.1	M1a(neutral)	-2338.3	w0=0.00000,w1=1.00000,p0=0.52630,p1=0.47370	M2a(selection)	-2316.78	43.0362	4.5165e-10	2.29108e-09	w0=0.00000,w1=1.00000,p0=0.60837,p1=0.00000	38 T 0.984* 5.059+-0.894;40 Q 0.971* 4.999+-1.001;46 F 0.976* 5.026+-0.960;99 V 0.975* 5.021+-0.967;100 S 0.991** 5.089+-0.829;102 L 0.979* 5.037+-0.939;105 L 0.984* 5.059+-0.893;106 S 0.964* 4.968+-1.057;109 R 0.992** 5.093+-0.822;110 L 0.987* 5.070+-0.869;112 E 0.976* 5.023+-0.960;114 N 0.975* 5.019+-0.965;117 I 0.978* 5.031+-0.945;119 T 0.957* 4.939+-1.101;124 S 0.969* 4.990+-1.021;244 V 0.985…
10581	LOC_Os08g06730.1	M1a(neutral)	-1487.45	w0=0.00000,w1=1.00000,p0=0.77208,p1=0.22792	M2a(selection)	-1461.89	51.1251	7.91283e-12	4.69661e-11	w0=0.22941,w1=1.00000,p0=0.92976,p1=0.00000	2 E 1.000** 10.197+-0.604;5 Q 0.982* 10.031+-1.369;239 S 0.984* 10.049+-1.311;249 G 0.984* 10.053+-1.295;250 I 0.977* 9.984+-1.523;253 E 0.987* 10.082+-1.189;254 A 0.985* 10.061+-1.268;255 P 0.996** 10.161+-0.835;261 L 0.975* 9.973+-1.545;263 N 0.952* 9.751+-2.072;270 G 0.989* 10.097+-1.134;271 D 0.999** 10.193+-0.639;273 S 0.999** 10.194+-0.628;276 R 1.000** 10.198+-0.597;278 P 1.000** 10.199+-0…
10589	LOC_Os02g55470.1	M1a(neutral)	-1859.4	w0=0.00000,w1=1.00000,p0=0.81978,p1=0.18022	M2a(selection)	-1827.04	64.7024	8.91374e-15	6.95567e-14	w0=0.00000,w1=1.00000,p0=0.79849,p1=0.13076	2 G 1.000** 10.261+-0.529;4 G 0.998** 10.241+-0.682;5 N 0.960* 9.890+-1.893;6 N 0.960* 9.892+-1.888;7 H 0.996** 10.227+-0.771;104 A 0.972* 10.001+-1.619;336 F 0.993** 10.196+-0.937;337 T 0.990* 10.169+-1.059;339 R 0.999** 10.254+-0.587;340 T 0.995** 10.213+-0.852;341 F 0.988* 10.153+-1.129;342 S 0.995** 10.214+-0.844;343 E 0.964* 9.925+-1.819;344 S 0.981* 10.086+-1.367;346 S 0.991** 10.176+-1.030…
10590	LOC_Os02g54500.1	M1a(neutral)	-5231.51	w0=0.00000,w1=1.00000,p0=0.74296,p1=0.25704	M2a(selection)	-5152.16	158.697	3.46176e-35	1.76316e-33	w0=0.10064,w1=1.00000,p0=0.94661,p1=0.00003	205 A 0.994** 10.381+-0.749;405 S 0.994** 10.381+-0.751;722 S 0.996** 10.392+-0.675;724 S 0.998** 10.417+-0.475;726 A 0.996** 10.393+-0.673;727 E 0.993** 10.369+-0.821;730 C 0.995** 10.386+-0.717;731 S 0.999** 10.427+-0.351;734 A 0.999** 10.426+-0.376;735 Q 0.993** 10.369+-0.819;736 T 0.999** 10.420+-0.442;738 L 0.984* 10.282+-1.237;739 H 0.994** 10.381+-0.752;741 L 0.999** 10.424+-0.392;742 L 0.…
10593	LOC_Os01g60420.1	M1a(neutral)	-1700.71	w0=0.00000,w1=1.00000,p0=0.72100,p1=0.27900	M2a(selection)	-1691.91	17.5964	0.000151007	0.000428573	w0=0.01856,w1=1.00000,p0=0.74330,p1=0.17656	262 A 0.972* 6.639+-2.241;268 R 0.969* 6.611+-2.255;277 V 0.955* 6.519+-2.340;278 I 0.990* 6.750+-2.126;283 G 0.978* 6.670+-2.200
10600	LOC_Os12g38090.1	M1a(neutral)	-913.862	w0=0.01532,w1=1.00000,p0=0.56404,p1=0.43596	M2a(selection)	-906.534	14.6552	0.000657151	0.00171762	w0=0.00193,w1=1.00000,p0=0.51683,p1=0.38066	92 P 0.982* 8.051+-2.148;98 A 0.981* 8.037+-2.163;101 A 0.965* 7.926+-2.323;103 S 0.971* 7.966+-2.261
10612	LOC_Os01g10680.1	M1a(neutral)	-942.012	w0=0.00950,w1=1.00000,p0=0.82674,p1=0.17326	M2a(selection)	-925.777	32.4714	8.8906e-08	3.56475e-07	w0=0.00000,w1=1.00000,p0=0.79231,p1=0.09651	146 P 0.987* 9.931+-1.288;153 S 0.971* 9.786+-1.705;154 P 0.997** 10.026+-0.895;155 W 0.998** 10.032+-0.863;157 R 0.983* 9.895+-1.399;158 G 0.963* 9.713+-1.880;160 E 0.974* 9.820+-1.620;161 L 0.999** 10.044+-0.798;162 A 0.962* 9.705+-1.902;163 G 0.993** 9.987+-1.073;164 Q 0.964* 9.729+-1.841
10631	LOC_Os01g50320.1	M1a(neutral)	-1956.98	w0=0.00000,w1=1.00000,p0=0.66310,p1=0.33690	M2a(selection)	-1909.23	95.5069	1.82364e-21	2.82956e-20	w0=0.00000,w1=1.00000,p0=0.65769,p1=0.17916	1 D 1.000** 10.469+-0.176;2 L 0.994** 10.410+-0.768;3 E 0.989* 10.361+-1.025;4 I 0.998** 10.454+-0.419;5 V 0.995** 10.418+-0.717;6 G 0.998** 10.453+-0.432;9 A 0.997** 10.439+-0.562;10 G 0.997** 10.437+-0.585;11 S 1.000** 10.469+-0.192;15 W 1.000** 10.469+-0.178;16 A 1.000** 10.469+-0.193;19 G 0.976* 10.232+-1.513;21 D 0.985* 10.329+-1.163;22 D 0.989* 10.367+-0.997;23 L 0.992** 10.395+-0.856;24 L …
10645	LOC_Os01g58070.1	M1a(neutral)	-1230.1	w0=0.00000,w1=1.00000,p0=0.78980,p1=0.21020	M2a(selection)	-1220.24	19.7104	5.24744e-05	0.000155484	w0=0.04880,w1=1.00000,p0=0.93077,p1=0.00000	238 Y 0.978* 9.141+-1.795;241 G 0.976* 9.125+-1.829;249 R 0.993** 9.267+-1.488;251 A 0.962* 9.010+-2.063
10651	LOC_Os02g56950.1	M1a(neutral)	-2335.71	w0=0.00000,w1=1.00000,p0=0.72140,p1=0.27860	M2a(selection)	-2318.08	35.2651	2.19932e-08	9.51692e-08	w0=0.00000,w1=1.00000,p0=0.74776,p1=0.18663	256 W 0.952* 9.090+-2.186;408 P 0.989* 9.414+-1.501;409 T 0.985* 9.380+-1.591;410 S 0.980* 9.334+-1.703;411 T 0.952* 9.095+-2.177;415 S 0.967* 9.222+-1.947;418 S 0.958* 9.148+-2.084;421 A 0.994** 9.459+-1.373;426 L 0.961* 9.170+-2.046;428 T 0.995** 9.471+-1.339;440 G 0.978* 9.318+-1.740
10652	LOC_Os07g14350.1	M1a(neutral)	-1369.75	w0=0.00000,w1=1.00000,p0=0.67055,p1=0.32945	M2a(selection)	-1362.76	13.9816	0.000920328	0.00235327	w0=0.00000,w1=1.00000,p0=0.91872,p1=0.00000
10654	LOC_Os03g55164.1	M1a(neutral)	-2487.47	w0=0.00000,w1=1.00000,p0=0.57190,p1=0.42810	M2a(selection)	-2478.83	17.2898	0.000176026	0.000496588	w0=0.40138,w1=1.00000,p0=0.97749,p1=0.00000	473 M 0.983* 8.576+-2.006;515 T 0.978* 8.539+-2.074
10657	LOC_Os04g42290.1	M1a(neutral)	-1788.75	w0=0.00000,w1=1.00000,p0=0.82189,p1=0.17811	M2a(selection)	-1774.46	28.5753	6.23662e-07	2.25584e-06	w0=0.01906,w1=1.00000,p0=0.96041,p1=0.00000	45 L 0.989* 9.527+-1.445;51 I 0.990** 9.541+-1.398;52 S 0.952* 9.213+-2.152;53 V 0.989* 9.529+-1.433;56 C 0.997** 9.595+-1.221
10660	LOC_Os08g42950.1	M1a(neutral)	-1494.76	w0=0.00000,w1=1.00000,p0=0.70240,p1=0.29760	M2a(selection)	-1489.36	10.7843	0.00455207	0.0106962	w0=0.00000,w1=1.00000,p0=0.90877,p1=0.00000
10665	LOC_Os11g45410.1	M1a(neutral)	-4309.01	w0=0.00000,w1=1.00000,p0=0.69077,p1=0.30923	M2a(selection)	-4300.54	16.9538	0.000208222	0.000580465	w0=0.00000,w1=1.00000,p0=0.78885,p1=0.15976	14 A 0.977* 7.825+-2.118;889 A 0.987* 7.893+-2.009
10674	LOC_Os01g68380.1	M1a(neutral)	-3463.12	w0=0.00000,w1=1.00000,p0=0.78540,p1=0.21460	M2a(selection)	-3449.87	26.5073	1.75394e-06	5.9555e-06	w0=0.19502,w1=1.00000,p0=0.99180,p1=0.00014	104 P 0.954* 8.393+-2.229;183 E 1.000** 8.723+-1.567
10678	LOC_Os01g32640.1	M1a(neutral)	-1931.87	w0=0.00000,w1=1.00000,p0=0.86326,p1=0.13674	M2a(selection)	-1815.26	233.223	2.27093e-51	3.72136e-49	w0=0.48914,w1=1.00000,p0=0.95137,p1=0.00000	199 M 0.956* 10.043+-2.001;353 G 0.990** 10.377+-0.958;354 K 1.000** 10.470+-0.199;355 Y 0.990** 10.377+-0.957;356 Q 0.999** 10.461+-0.354;357 R 1.000** 10.471+-0.178;358 R 1.000** 10.470+-0.191;359 Q 1.000** 10.471+-0.172;360 R 0.981* 10.290+-1.320;361 R 0.992** 10.396+-0.858;362 P 1.000** 10.468+-0.245;364 A 0.989* 10.365+-1.014;366 V 1.000** 10.468+-0.240;367 Q 1.000** 10.471+-0.175;368 G 1.00…
10685	LOC_Os02g56530.1	M1a(neutral)	-2437.45	w0=0.00000,w1=1.00000,p0=0.83824,p1=0.16176	M2a(selection)	-2422.63	29.6431	3.65666e-07	1.36726e-06	w0=0.00000,w1=1.00000,p0=0.96646,p1=0.00002	1 P 0.970* 9.412+-1.832;3 A 0.975* 9.462+-1.718;5 E 0.991** 9.595+-1.348;7 A 0.995** 9.632+-1.224;9 R 0.966* 9.383+-1.896;14 Y 0.972* 9.431+-1.790
10696	LOC_Os02g51799.1	M1a(neutral)	-1486.28	w0=0.00000,w1=1.00000,p0=0.82501,p1=0.17499	M2a(selection)	-1472.22	28.1162	7.84596e-07	2.79767e-06	w0=0.08203,w1=1.00000,p0=0.95626,p1=0.00000	301 Y 0.996** 9.677+-1.191;303 S 0.987* 9.602+-1.437;306 S 0.979* 9.533+-1.628;307 S 0.969* 9.447+-1.833;308 F 0.969* 9.444+-1.840
10701	LOC_Os03g23050.1	M1a(neutral)	-3623.38	w0=0.00000,w1=1.00000,p0=0.62530,p1=0.37470	M2a(selection)	-3599.47	47.8158	4.13926e-11	2.30101e-10	w0=0.00000,w1=1.00000,p0=0.94021,p1=0.00000	1 A 0.979* 9.553+-1.609;5 G 0.981* 9.570+-1.567;11 V 0.957* 9.348+-2.075;12 M 0.960* 9.374+-2.021;13 I 0.998** 9.718+-1.095;221 Q 0.979* 9.550+-1.618;399 W 0.981* 9.572+-1.561;499 K 0.979* 9.545+-1.631;537 H 0.977* 9.531+-1.664;555 M 0.980* 9.559+-1.594;570 K 0.975* 9.513+-1.707;615 A 0.979* 9.552+-1.612;693 D 0.976* 9.521+-1.689
10704	LOC_Os04g50760.1	M1a(neutral)	-1893.35	w0=0.00000,w1=1.00000,p0=0.86285,p1=0.13715	M2a(selection)	-1820.89	144.912	3.41048e-32	1.49466e-30	w0=0.29393,w1=1.00000,p0=0.95645,p1=0.00000	360 P 0.999** 10.454+-0.394;361 T 1.000** 10.467+-0.185;362 R 0.999** 10.453+-0.406;365 Q 0.999** 10.459+-0.328;366 L 0.990** 10.375+-0.951;368 S 1.000** 10.467+-0.184;369 V 0.999** 10.461+-0.304;370 E 0.991** 10.381+-0.920;371 A 1.000** 10.467+-0.185;372 A 0.999** 10.460+-0.323;373 Q 0.990* 10.370+-0.977;374 S 1.000** 10.466+-0.214;375 V 0.999** 10.453+-0.407;376 T 1.000** 10.467+-0.185;377 Y 0.…
10709	LOC_Os04g47640.1	M1a(neutral)	-1530.08	w0=0.00000,w1=1.00000,p0=0.81461,p1=0.18539	M2a(selection)	-1493.13	73.9008	8.96676e-17	8.55588e-16	w0=0.02650,w1=1.00000,p0=0.89745,p1=0.00000	39 A 0.999** 10.388+-0.477;40 R 0.996** 10.363+-0.684;42 A 0.982* 10.234+-1.287;47 Q 0.996** 10.360+-0.698;50 A 0.996** 10.365+-0.668;51 A 0.996** 10.365+-0.668;53 A 1.000** 10.401+-0.320;54 D 0.999** 10.392+-0.434;55 S 0.999** 10.396+-0.392;57 A 0.997** 10.377+-0.579;58 A 0.976* 10.176+-1.478;60 P 0.998** 10.380+-0.549;62 T 0.983* 10.240+-1.266;63 P 0.995** 10.351+-0.757;67 L 0.997** 10.375+-0.5…
10729	LOC_Os03g56480.1	M1a(neutral)	-2442.23	w0=0.00000,w1=1.00000,p0=0.55145,p1=0.44855	M2a(selection)	-2426.98	30.493	2.39073e-07	9.12934e-07	w0=0.00000,w1=1.00000,p0=0.59906,p1=0.31531	473 P 0.986* 8.147+-1.912;476 P 0.987* 8.148+-1.911;477 T 0.998** 8.236+-1.750;480 P 0.968* 8.006+-2.128
10734	LOC_Os07g43370.1	M1a(neutral)	-1701.58	w0=0.00000,w1=1.00000,p0=0.86511,p1=0.13489	M2a(selection)	-1667.01	69.1423	9.68154e-16	8.29312e-15	w0=0.00566,w1=1.00000,p0=0.92146,p1=0.00000	1 D 0.983* 10.076+-1.316;3 V 0.985* 10.093+-1.258;5 G 0.984* 10.083+-1.292;7 R 0.993** 10.172+-0.931;8 L 0.983* 10.077+-1.325;309 A 0.984* 10.088+-1.275;310 G 0.984* 10.083+-1.292;311 E 0.991** 10.150+-1.032;312 V 0.972* 9.976+-1.617;314 S 0.981* 10.058+-1.376;315 W 0.991** 10.150+-1.032;362 W 0.964* 9.902+-1.805
10737	LOC_Os06g15330.1	M1a(neutral)	-472.843	w0=0.00000,w1=1.00000,p0=0.79776,p1=0.20224	M2a(selection)	-467.558	10.57	0.00506714	0.0118181	w0=0.09383,w1=1.00000,p0=0.96327,p1=0.00000
10755	LOC_Os02g05680.1	M1a(neutral)	-1423.27	w0=0.00000,w1=1.00000,p0=0.75523,p1=0.24477	M2a(selection)	-1410	26.5398	1.72565e-06	5.87001e-06	w0=0.00000,w1=1.00000,p0=0.00000,p1=0.98868	5 W 0.988* 8.635+-1.982;6 A 0.954* 8.378+-2.398;8 K 0.955* 8.383+-2.392
10764	LOC_Os02g05820.1	M1a(neutral)	-2715.54	w0=0.00000,w1=1.00000,p0=0.88570,p1=0.11430	M2a(selection)	-2667.79	95.5062	1.82431e-21	2.82956e-20	w0=0.00000,w1=1.00000,p0=0.96980,p1=0.00009	1 D 1.000** 10.311+-0.449;2 G 0.973* 10.061+-1.577;3 D 0.996** 10.278+-0.713;4 R 0.991** 10.227+-1.006;5 G 1.000** 10.310+-0.455;6 S 1.000** 10.310+-0.451;20 R 0.979* 10.111+-1.428;38 Y 0.976* 10.086+-1.502;60 H 0.971* 10.042+-1.628;527 L 0.970* 10.030+-1.661;533 N 0.957* 9.912+-1.944;534 H 0.971* 10.040+-1.632;553 D 0.963* 9.965+-1.822
10765	LOC_Os01g16040.1	M1a(neutral)	-1192.7	w0=0.00000,w1=1.00000,p0=0.88349,p1=0.11651	M2a(selection)	-1181.86	21.6861	1.95401e-05	6.04652e-05	w0=0.05448,w1=1.00000,p0=0.97950,p1=0.00000	1 M 0.994** 9.086+-1.618;9 A 0.999** 9.120+-1.528
10770	LOC_Os04g52660.1	M1a(neutral)	-1667.27	w0=0.00000,w1=1.00000,p0=0.83105,p1=0.16895	M2a(selection)	-1577.31	179.925	8.5084e-40	6.0506e-38	w0=0.34368,w1=1.00000,p0=0.96627,p1=0.00000	314 S 1.000** 10.422+-0.293;315 F 0.973* 10.164+-1.574;317 S 1.000** 10.423+-0.284;318 S 1.000** 10.422+-0.298;319 S 1.000** 10.422+-0.304;320 V 0.973* 10.169+-1.559;321 E 1.000** 10.423+-0.286;322 I 0.988* 10.313+-1.053;323 S 1.000** 10.423+-0.286;324 S 0.985* 10.278+-1.199
10771	LOC_Os11g06130.1	M1a(neutral)	-2854.16	w0=0.00000,w1=1.00000,p0=0.78404,p1=0.21596	M2a(selection)	-2847.65	13.0212	0.00148762	0.00371806	w0=0.00000,w1=1.00000,p0=0.77100,p1=0.22276	642 L 0.955* 7.954+-2.459;643 S 0.967* 8.028+-2.351
10802	LOC_Os02g33010.1	M1a(neutral)	-1947.7	w0=0.00000,w1=1.00000,p0=0.69963,p1=0.30037	M2a(selection)	-1886.13	123.154	1.80909e-27	5.01357e-26	w0=0.20771,w1=1.00000,p0=0.87658,p1=0.00000	309 P 0.994** 10.416+-0.743;315 L 0.968* 10.157+-1.743;316 L 0.995** 10.428+-0.664;317 S 0.999** 10.466+-0.281;318 A 0.998** 10.456+-0.413;320 D 0.999** 10.465+-0.287;321 M 0.989* 10.364+-1.028;322 A 0.996** 10.433+-0.626;323 Q 0.987* 10.340+-1.136;324 R 0.989* 10.364+-1.029;326 V 0.995** 10.424+-0.689;327 I 0.976* 10.236+-1.510;328 T 0.999** 10.463+-0.330;329 P 0.999** 10.461+-0.356;331 E 0.999*…
10810	LOC_Os10g34170.1	M1a(neutral)	-2802.16	w0=0.00000,w1=1.00000,p0=0.85008,p1=0.14992	M2a(selection)	-2790.15	24.0263	6.06382e-06	1.96852e-05	w0=0.06056,w1=1.00000,p0=0.94747,p1=0.00000	8 Y 0.989* 8.466+-1.666;10 D 0.959* 8.241+-2.083;16 D 0.959* 8.241+-2.083;20 I 0.963* 8.273+-2.038;24 Y 0.990** 8.475+-1.646;28 C 0.985* 8.435+-1.731;30 Y 0.984* 8.430+-1.743;55 S 0.990* 8.470+-1.657
10812	LOC_Os01g43250.1	M1a(neutral)	-1484.59	w0=0.00000,w1=1.00000,p0=0.71320,p1=0.28680	M2a(selection)	-1439.09	90.9971	1.73874e-20	2.50126e-19	w0=0.15310,w1=1.00000,p0=0.91628,p1=0.00000	25 G 0.993** 10.221+-0.943;31 S 0.998** 10.276+-0.611;33 Q 0.989* 10.191+-1.078;34 S 0.993** 10.224+-0.929;35 Q 0.986* 10.156+-1.218;36 P 0.988* 10.182+-1.116;37 S 0.988* 10.181+-1.119;39 S 0.990** 10.198+-1.050;40 S 0.998** 10.268+-0.668;42 W 0.972* 10.025+-1.642;82 D 0.988* 10.182+-1.118;83 Q 0.979* 10.088+-1.455;85 L 0.985* 10.152+-1.237;86 S 0.990* 10.193+-1.068;87 S 0.990* 10.197+-1.054;88 L…
10828	LOC_Os03g55660.1	M1a(neutral)	-2336.1	w0=0.00000,w1=1.00000,p0=0.60702,p1=0.39298	M2a(selection)	-2294.39	83.4184	7.69015e-19	9.23063e-18	w0=0.27626,w1=1.00000,p0=0.88371,p1=0.00000	1 S 0.998** 10.412+-0.497;3 S 0.995** 10.380+-0.741;4 S 0.995** 10.380+-0.743;5 N 0.995** 10.387+-0.693;9 Q 0.999** 10.419+-0.423;12 K 0.994** 10.373+-0.788;14 R 0.989* 10.321+-1.059;15 P 0.981* 10.245+-1.360;16 F 0.999** 10.420+-0.415;17 P 0.981* 10.245+-1.360;20 D 0.988* 10.313+-1.095;21 G 0.996** 10.394+-0.644;24 K 0.994** 10.374+-0.781;26 Q 0.970* 10.134+-1.705;27 E 0.996** 10.388+-0.690;30 A…
10830	LOC_Os06g50880.1	M1a(neutral)	-2550.02	w0=0.00000,w1=1.00000,p0=0.66312,p1=0.33688	M2a(selection)	-2507.31	85.4124	2.83746e-19	3.62522e-18	w0=0.35814,w1=1.00000,p0=0.90336,p1=0.00000	409 S 0.990* 10.304+-1.019;412 S 0.998** 10.387+-0.509;415 S 0.988* 10.286+-1.100;423 F 0.985* 10.261+-1.199;426 Y 0.989* 10.302+-1.030;429 S 0.990* 10.305+-1.016;433 D 0.986* 10.274+-1.149;435 S 0.998** 10.388+-0.498;438 D 0.964* 10.060+-1.816;439 D 0.998** 10.385+-0.529;440 E 0.998** 10.387+-0.506;442 D 0.981* 10.225+-1.330;453 G 0.994** 10.346+-0.802;455 S 0.996** 10.367+-0.672;457 S 0.982* 10…
10831	LOC_Os12g04510.1	M1a(neutral)	-1127.75	w0=0.00000,w1=1.00000,p0=0.71732,p1=0.28268	M2a(selection)	-1112.02	31.4513	1.4806e-07	5.79479e-07	w0=0.13004,w1=1.00000,p0=0.90319,p1=0.00000	188 P 0.963* 9.452+-1.951;192 E 0.987* 9.672+-1.383;194 D 0.984* 9.644+-1.466;196 V 0.984* 9.649+-1.453;197 A 0.986* 9.668+-1.396;199 Y 0.994** 9.734+-1.173;201 G 0.978* 9.594+-1.604;204 K 0.989* 9.690+-1.327;205 G 0.995** 9.743+-1.137;209 K 0.980* 9.613+-1.553;212 F 0.996** 9.753+-1.099
10836	LOC_Os12g34350.1	M1a(neutral)	-2099.98	w0=0.00000,w1=1.00000,p0=0.72169,p1=0.27831	M2a(selection)	-2055.28	89.387	3.88925e-20	5.53154e-19	w0=0.14290,w1=1.00000,p0=0.90829,p1=0.00000	1 A 0.991** 10.319+-0.951;7 K 0.989* 10.301+-1.036;272 E 0.992** 10.325+-0.925;385 H 0.990* 10.306+-1.014;387 L 0.995** 10.360+-0.725;388 C 0.999** 10.398+-0.401;392 L 0.992** 10.326+-0.920;393 R 0.999** 10.396+-0.424;394 C 0.999** 10.396+-0.424;395 M 0.978* 10.197+-1.438;396 L 0.994** 10.349+-0.793;397 T 0.998** 10.383+-0.551;399 Y 0.992** 10.325+-0.922;400 N 0.998** 10.390+-0.485;403 H 0.999** …
10841	LOC_Os02g09060.1	M1a(neutral)	-2342.1	w0=0.00000,w1=1.00000,p0=0.79134,p1=0.20866	M2a(selection)	-2280.19	123.82	1.29636e-27	3.7015e-26	w0=0.00000,w1=1.00000,p0=0.90988,p1=0.00000	166 V 0.996** 10.418+-0.631;167 C 0.995** 10.411+-0.683;170 R 0.995** 10.404+-0.725;172 D 0.999** 10.447+-0.348;174 D 0.991** 10.373+-0.905;175 P 0.993** 10.391+-0.808;177 G 0.994** 10.393+-0.795;183 Y 0.992** 10.383+-0.852;186 M 0.998** 10.440+-0.434;187 S 0.999** 10.441+-0.424;188 S 0.998** 10.434+-0.498;189 S 0.994** 10.402+-0.740;190 C 0.995** 10.410+-0.691;192 V 0.994** 10.402+-0.741;193 C 0…
10845	LOC_Os06g42560.4	M1a(neutral)	-2467.16	w0=0.00000,w1=1.00000,p0=0.70164,p1=0.29836	M2a(selection)	-2461.04	12.2238	0.00221639	0.00540334	w0=0.00000,w1=1.00000,p0=0.74937,p1=0.00000
10846	LOC_Os02g49650.1	M1a(neutral)	-1893.17	w0=0.00000,w1=1.00000,p0=0.76250,p1=0.23750	M2a(selection)	-1879.88	26.5861	1.68616e-06	5.74606e-06	w0=0.02645,w1=1.00000,p0=0.83877,p1=0.00000	1 M 0.989* 6.488+-1.394;2 K 0.983* 6.450+-1.462;229 L 0.968* 6.363+-1.598;232 T 0.962* 6.329+-1.656;237 A 0.999** 6.538+-1.290;240 A 0.963* 6.335+-1.640;242 G 0.988* 6.475+-1.411;245 R 0.973* 6.396+-1.555;246 G 0.970* 6.373+-1.580;250 T 0.986* 6.464+-1.430;259 W 0.970* 6.381+-1.577;264 D 0.966* 6.351+-1.617;271 F 0.967* 6.360+-1.604;274 D 0.970* 6.376+-1.573;280 A 0.954* 6.288+-1.713;282 R 0.976*…
10874	LOC_Os05g32430.1	M1a(neutral)	-2361.46	w0=0.00000,w1=1.00000,p0=0.80256,p1=0.19744	M2a(selection)	-2322.72	77.4628	1.51064e-17	1.57282e-16	w0=0.00000,w1=1.00000,p0=0.82084,p1=0.13814	15 S 0.968* 10.030+-1.724;18 G 0.992** 10.258+-0.934;19 S 0.996** 10.293+-0.741;20 D 0.997** 10.305+-0.661;21 D 0.997** 10.305+-0.660;22 F 0.995** 10.288+-0.768;23 A 0.978* 10.122+-1.452;25 L 0.995** 10.285+-0.792;27 D 1.000** 10.330+-0.451;28 A 0.989* 10.223+-1.090;29 E 0.977* 10.115+-1.473;31 E 0.974* 10.086+-1.558;496 S 0.997** 10.304+-0.662
10878	LOC_Os01g42060.1	M1a(neutral)	-3213.24	w0=0.00000,w1=1.00000,p0=0.55606,p1=0.44394	M2a(selection)	-3200.82	24.8468	4.02335e-06	1.32668e-05	w0=0.00000,w1=1.00000,p0=0.84434,p1=0.00000	229 V 0.952* 7.419+-2.332;244 H 0.980* 7.632+-2.076;586 V 0.952* 7.422+-2.328
10887	LOC_Os03g14950.1	M1a(neutral)	-775.256	w0=0.00000,w1=1.00000,p0=0.86316,p1=0.13684	M2a(selection)	-766.541	17.4295	0.000164144	0.000465157	w0=0.00000,w1=1.00000,p0=0.96103,p1=0.00000	190 M 0.969* 7.529+-2.671
10897	LOC_Os06g47210.1	M1a(neutral)	-3179.29	w0=0.00000,w1=1.00000,p0=0.78221,p1=0.21779	M2a(selection)	-3164.42	29.7292	3.50261e-07	1.31357e-06	w0=0.00000,w1=1.00000,p0=0.95724,p1=0.00000	15 A 0.974* 9.254+-1.806;210 R 0.964* 9.170+-1.982;272 G 0.965* 9.180+-1.961;334 N 0.958* 9.125+-2.068;358 A 0.964* 9.173+-1.977;449 Q 1.000** 9.469+-1.206
10919	LOC_Os03g13570.1	M1a(neutral)	-1189.76	w0=0.00000,w1=1.00000,p0=0.85980,p1=0.14020	M2a(selection)	-1185.18	9.16615	0.0102234	0.0227461	w0=0.00000,w1=1.00000,p0=0.87922,p1=0.07903	255 A 0.991** 8.039+-1.987
10927	LOC_Os03g10240.1	M1a(neutral)	-1439.68	w0=0.00000,w1=1.00000,p0=0.88864,p1=0.11136	M2a(selection)	-1429.2	20.9587	2.81112e-05	8.59993e-05	w0=0.04104,w1=1.00000,p0=0.97396,p1=0.00000	131 R 0.988* 9.312+-1.566;133 G 0.981* 9.256+-1.713;139 R 0.991** 9.329+-1.523;329 P 0.980* 9.246+-1.734
10936	LOC_Os07g01320.1	M1a(neutral)	-1152.62	w0=0.00000,w1=1.00000,p0=0.83512,p1=0.16488	M2a(selection)	-1146.28	12.6962	0.00175009	0.00432248	w0=0.00000,w1=1.00000,p0=0.96753,p1=0.00000	39 D 0.983* 8.395+-2.178
10942	LOC_Os04g40990.1	M1a(neutral)	-1622	w0=0.00000,w1=1.00000,p0=0.85404,p1=0.14596	M2a(selection)	-1601.99	40.0147	2.04606e-09	9.83622e-09	w0=0.00000,w1=1.00000,p0=0.92453,p1=0.00000	104 D 0.987* 9.757+-1.371;111 V 0.985* 9.748+-1.401;112 R 0.995** 9.834+-1.097;115 G 0.952* 9.453+-2.101;116 W 0.952* 9.451+-2.104;117 H 0.958* 9.502+-2.006;119 P 0.987* 9.764+-1.350
10947	LOC_Os11g07050.1	M1a(neutral)	-5188.2	w0=0.00000,w1=1.00000,p0=0.55769,p1=0.44231	M2a(selection)	-5179.07	18.25	0.000108911	0.000313109	w0=0.00000,w1=1.00000,p0=0.85876,p1=0.00003
10950	LOC_Os03g64340.1	M1a(neutral)	-1492.82	w0=0.00000,w1=1.00000,p0=0.65660,p1=0.34340	M2a(selection)	-1483.05	19.548	5.69115e-05	0.000167971	w0=0.00000,w1=1.00000,p0=0.53277,p1=0.44027	123 P 0.984* 8.957+-1.823;133 Q 0.983* 8.951+-1.830;234 P 0.971* 8.852+-2.026;307 M 0.989* 8.996+-1.732
10951	LOC_Os02g05510.1	M1a(neutral)	-1230.47	w0=0.00000,w1=1.00000,p0=0.71679,p1=0.28321	M2a(selection)	-1175.45	110.034	1.27788e-24	2.69069e-23	w0=0.00000,w1=1.00000,p0=0.90512,p1=0.00000	1 V 0.964* 10.032+-1.828;4 L 0.998** 10.357+-0.585;7 A 0.994** 10.326+-0.795;8 I 0.968* 10.073+-1.724;9 K 0.997** 10.354+-0.611;10 T 0.993** 10.313+-0.870;12 Q 0.998** 10.358+-0.577;13 N 0.999** 10.366+-0.501;14 S 0.999** 10.366+-0.505;15 N 0.998** 10.363+-0.531;16 E 0.972* 10.115+-1.611;20 K 0.998** 10.365+-0.518;21 E 0.990* 10.281+-1.025;23 K 0.990* 10.283+-1.017;24 A 0.990* 10.283+-1.017;25 T …
10957	LOC_Os08g19420.1	M1a(neutral)	-1655.85	w0=0.00000,w1=1.00000,p0=0.49281,p1=0.50719	M2a(selection)	-1650.39	10.9196	0.0042544	0.010028	w0=0.53464,w1=1.00000,p0=0.99268,p1=0.00000	101 C 0.959* 7.331+-2.720
10965	LOC_Os01g16220.1	M1a(neutral)	-1500.16	w0=0.00000,w1=1.00000,p0=0.71257,p1=0.28743	M2a(selection)	-1471.32	57.6729	2.99569e-13	2.04914e-12	w0=0.39605,w1=1.00000,p0=0.96322,p1=0.00000	1 G 1.000** 10.060+-0.755;2 D 1.000** 10.064+-0.731;3 E 0.999** 10.053+-0.798;6 H 0.988* 9.953+-1.238;7 G 0.989* 9.960+-1.210;8 E 0.988* 9.951+-1.245;13 E 0.990* 9.970+-1.177
10969	LOC_Os04g42030.1	M1a(neutral)	-1742.08	w0=0.00000,w1=1.00000,p0=0.88421,p1=0.11579	M2a(selection)	-1728.78	26.5994	1.67503e-06	5.71329e-06	w0=0.00000,w1=1.00000,p0=0.96658,p1=0.00000	1 G 0.995** 9.203+-1.431;2 G 0.993** 9.183+-1.489;4 I 0.957* 8.893+-2.116;29 G 0.950* 8.831+-2.220;31 F 0.956* 8.877+-2.143;32 M 0.988* 9.140+-1.606
10972	LOC_Os01g74040.1	M1a(neutral)	-1590.31	w0=0.00000,w1=1.00000,p0=0.74035,p1=0.25965	M2a(selection)	-1563.81	53.0153	3.07519e-12	1.89077e-11	w0=0.15087,w1=1.00000,p0=0.88525,p1=0.00000	5 A 0.992** 10.189+-0.975;6 S 0.986* 10.132+-1.213;7 S 0.968* 9.961+-1.728;8 Y 0.994** 10.208+-0.878;9 T 0.991** 10.178+-1.025;11 W 0.977* 10.052+-1.476;12 C 0.980* 10.074+-1.411;13 H 0.988* 10.155+-1.122;15 C 0.980* 10.074+-1.411;16 D 0.987* 10.145+-1.160;17 R 0.998** 10.249+-0.627;18 F 0.984* 10.114+-1.277;19 V 0.981* 10.086+-1.370;20 H 0.990** 10.172+-1.051;22 H 0.969* 9.975+-1.691;24 C 0.998*…
10977	LOC_Os02g07160.1	M1a(neutral)	-1683.89	w0=0.00000,w1=1.00000,p0=0.67762,p1=0.32238	M2a(selection)	-1644.02	79.7447	4.82678e-18	5.38229e-17	w0=0.00000,w1=1.00000,p0=0.65662,p1=0.30907	2 P 1.000** 10.208+-0.609;3 P 1.000** 10.207+-0.619;4 T 0.999** 10.204+-0.640;5 P 0.999** 10.204+-0.636;6 T 0.999** 10.199+-0.673;7 P 1.000** 10.206+-0.621;8 T 0.995** 10.160+-0.900;9 A 0.976* 9.989+-1.526;16 A 0.961* 9.846+-1.883
10983	LOC_Os06g02210.1	M1a(neutral)	-1454.04	w0=0.00000,w1=1.00000,p0=0.73635,p1=0.26365	M2a(selection)	-1410.64	86.8028	1.41583e-19	1.87237e-18	w0=0.04475,w1=1.00000,p0=0.90957,p1=0.00000	1 M 0.981* 10.168+-1.367;2 G 0.992** 10.271+-0.948;3 Q 0.991** 10.262+-0.991;6 S 0.998** 10.331+-0.581;7 L 0.991** 10.261+-0.996;8 P 0.990* 10.254+-1.030;10 D 0.998** 10.333+-0.563;12 A 0.991** 10.268+-0.964;18 C 0.992** 10.273+-0.937;19 T 0.998** 10.330+-0.592;20 R 0.989* 10.244+-1.070;22 M 0.974* 10.098+-1.585;23 L 0.989* 10.250+-1.048;24 W 0.999** 10.337+-0.532;26 G 0.994** 10.292+-0.841;27 D …
10984	LOC_Os08g41320.1	M1a(neutral)	-1434.15	w0=0.00000,w1=1.00000,p0=0.73629,p1=0.26371	M2a(selection)	-1422.65	22.9974	1.01431e-05	3.20985e-05	w0=0.00000,w1=1.00000,p0=0.80022,p1=0.12165	6 S 0.964* 8.661+-2.122;10 A 0.983* 8.818+-1.837;11 A 0.960* 8.626+-2.177;13 A 0.977* 8.773+-1.924;17 K 0.958* 8.614+-2.198;18 G 0.971* 8.723+-2.018;20 E 0.979* 8.786+-1.895
10985	LOC_Os08g09270.1	M1a(neutral)	-2857.25	w0=0.00000,w1=1.00000,p0=0.75607,p1=0.24393	M2a(selection)	-2787.11	140.282	3.45212e-31	1.36958e-29	w0=0.07917,w1=1.00000,p0=0.89145,p1=0.00000	249 N 0.988* 10.372+-1.039;490 T 0.986* 10.347+-1.156;494 Y 0.994** 10.426+-0.757;495 K 0.992** 10.411+-0.850;496 H 0.999** 10.477+-0.302;499 N 0.999** 10.479+-0.279;502 G 0.987* 10.359+-1.106;503 H 0.999** 10.475+-0.341;505 S 0.992** 10.408+-0.862;506 L 0.996** 10.444+-0.638;507 L 0.998** 10.463+-0.474;508 D 0.993** 10.418+-0.805;511 C 0.996** 10.446+-0.621;512 T 0.980* 10.289+-1.379;514 S 0.990…
10990	LOC_Os03g06910.1	M1a(neutral)	-358.843	w0=0.00000,w1=1.00000,p0=0.76542,p1=0.23458	M2a(selection)	-345.785	26.115	2.13403e-06	7.17499e-06	w0=0.00000,w1=1.00000,p0=0.60694,p1=0.30661	54 F 0.976* 9.776+-1.594;55 A 0.992** 9.925+-1.111;56 P 1.000** 9.992+-0.794;57 D 1.000** 9.990+-0.804;58 D 0.999** 9.986+-0.827
10991	LOC_Os08g01040.1	M1a(neutral)	-2757.38	w0=0.00000,w1=1.00000,p0=0.69713,p1=0.30287	M2a(selection)	-2722.81	69.1481	9.65323e-16	8.2877e-15	w0=0.28300,w1=1.00000,p0=0.96202,p1=0.00001	2 A 0.985* 10.006+-1.296;5 P 0.970* 9.865+-1.723;8 L 0.988* 10.033+-1.199;10 S 0.992** 10.074+-1.034;12 T 0.995** 10.103+-0.898;13 A 0.995** 10.104+-0.890;18 Y 0.994** 10.095+-0.935;21 E 0.987* 10.029+-1.215;23 E 0.990** 10.057+-1.106;27 E 0.997** 10.123+-0.790;28 E 0.998** 10.127+-0.761;29 Q 0.998** 10.129+-0.751
11003	LOC_Os03g13080.1	M1a(neutral)	-2487.69	w0=0.00000,w1=1.00000,p0=0.77039,p1=0.22961	M2a(selection)	-2474.6	26.1863	2.05926e-06	6.94217e-06	w0=0.08333,w1=1.00000,p0=0.90400,p1=0.00000	9 E 0.995** 8.579+-1.616;15 T 0.993** 8.565+-1.649;21 F 0.983* 8.485+-1.806;23 C 0.992** 8.559+-1.659;49 C 0.963* 8.330+-2.080
11008	LOC_Os05g02400.1	M1a(neutral)	-2763.36	w0=0.00000,w1=1.00000,p0=0.75767,p1=0.24233	M2a(selection)	-2728.36	69.9935	6.32558e-16	5.55737e-15	w0=0.00000,w1=1.00000,p0=0.87801,p1=0.02252	17 L 0.985* 9.981+-1.282;31 E 0.975* 9.886+-1.572;492 S 0.970* 9.843+-1.686;495 P 0.998** 10.098+-0.772;498 T 0.962* 9.756+-1.915;500 D 0.996** 10.082+-0.858;502 N 0.975* 9.884+-1.577;505 S 0.992** 10.048+-1.022;506 P 0.994** 10.062+-0.962;507 V 0.998** 10.098+-0.772;508 P 0.998** 10.094+-0.792;509 A 0.996** 10.076+-0.889;510 K 0.998** 10.103+-0.744;515 R 0.968* 9.810+-1.796;517 C 0.994** 10.062+…
11010	LOC_Os03g12890.1	M1a(neutral)	-1662.43	w0=0.00000,w1=1.00000,p0=0.90250,p1=0.09750	M2a(selection)	-1653.6	17.6629	0.000146065	0.000415173	w0=0.05724,w1=1.00000,p0=0.98869,p1=0.00000	1 A 0.968* 7.890+-2.399;18 A 0.970* 7.902+-2.383;19 R 0.952* 7.778+-2.542
11013	LOC_Os03g15680.1	M1a(neutral)	-1502.66	w0=0.00000,w1=1.00000,p0=0.83421,p1=0.16579	M2a(selection)	-1497.36	10.5995	0.00499278	0.0116519	w0=0.04261,w1=1.00000,p0=0.93449,p1=0.00000	198 P 0.989* 8.380+-1.875;201 K 0.972* 8.259+-2.091
11016	LOC_Os04g44800.1	M1a(neutral)	-2038.86	w0=0.00000,w1=1.00000,p0=0.69651,p1=0.30349	M2a(selection)	-2016.47	44.7715	1.89671e-10	1.00122e-09	w0=0.00000,w1=1.00000,p0=0.75920,p1=0.00000	2 A 0.956* 7.812+-1.942;3 K 0.951* 7.780+-1.990;5 Q 0.957* 7.821+-1.920;8 S 0.982* 8.015+-1.589;10 A 0.983* 8.022+-1.573;12 E 0.963* 7.870+-1.857;13 E 0.964* 7.879+-1.845;16 A 0.973* 7.945+-1.731;20 G 0.980* 7.997+-1.627;22 A 0.995** 8.108+-1.382;23 P 0.995** 8.112+-1.375;25 E 0.979* 7.991+-1.642;26 L 0.999** 8.135+-1.315;28 E 0.993** 8.096+-1.416;30 N 0.999** 8.137+-1.309;32 R 0.998** 8.128+-1.3…
11026	LOC_Os08g44400.1	M1a(neutral)	-1619.92	w0=0.00000,w1=1.00000,p0=0.68152,p1=0.31848	M2a(selection)	-1553.1	133.648	9.51948e-30	3.32212e-28	w0=0.00000,w1=1.00000,p0=0.82209,p1=0.00000	1 M 0.985* 10.334+-1.185;4 T 0.996** 10.436+-0.644;5 A 0.999** 10.464+-0.381;6 L 0.965* 10.116+-1.890;7 H 0.999** 10.463+-0.392;8 L 0.988* 10.361+-1.066;9 P 0.995** 10.424+-0.724;10 P 0.997** 10.449+-0.542;11 L 0.999** 10.471+-0.288;12 L 0.987* 10.353+-1.100;14 A 0.995** 10.425+-0.722;15 R 0.993** 10.405+-0.845;16 R 0.995** 10.433+-0.667;18 R 0.993** 10.405+-0.845;19 F 0.994** 10.416+-0.780;20 S …
11028	LOC_Os01g73750.1	M1a(neutral)	-2816.38	w0=0.00000,w1=1.00000,p0=0.73547,p1=0.26453	M2a(selection)	-2757.28	118.209	2.14402e-26	5.14701e-25	w0=0.17240,w1=1.00000,p0=0.92255,p1=0.00000	54 E 0.999** 10.450+-0.367;56 A 0.994** 10.402+-0.771;57 V 0.995** 10.413+-0.697;61 V 0.994** 10.403+-0.760;62 Y 0.992** 10.386+-0.861;64 F 0.994** 10.402+-0.768;65 E 0.999** 10.452+-0.345;67 S 0.998** 10.439+-0.488;69 S 0.999** 10.453+-0.328;108 E 0.992** 10.381+-0.887;217 A 0.991** 10.373+-0.928;227 L 0.992** 10.382+-0.882;229 S 0.993** 10.391+-0.831;230 S 0.997** 10.429+-0.582;231 W 0.993** 10…
11029	LOC_Os12g35290.1	M1a(neutral)	-2489.83	w0=0.00000,w1=1.00000,p0=0.80214,p1=0.19786	M2a(selection)	-2483.02	13.6194	0.00110303	0.00279765	w0=0.14978,w1=1.00000,p0=0.98860,p1=0.00003	1 M 0.987* 7.860+-2.048;7 Y 0.990** 7.880+-2.014
11031	LOC_Os02g02850.1	M1a(neutral)	-1157.68	w0=0.00000,w1=1.00000,p0=0.87271,p1=0.12729	M2a(selection)	-1145.79	23.7785	6.86394e-06	2.21491e-05	w0=0.00000,w1=1.00000,p0=0.93310,p1=0.05471	1 D 0.990* 8.923+-1.789;2 V 0.993** 8.951+-1.723
11036	LOC_Os08g23950.1	M1a(neutral)	-2538.47	w0=0.00000,w1=1.00000,p0=0.71605,p1=0.28395	M2a(selection)	-2524.41	28.1105	7.86834e-07	2.80036e-06	w0=0.00000,w1=1.00000,p0=0.78225,p1=0.00000	11 A 0.968* 4.035+-0.909;12 D 0.965* 4.022+-0.921;27 T 0.963* 4.018+-0.930;252 S 0.956* 3.997+-0.965;253 S 0.954* 3.989+-0.976;254 S 0.966* 4.027+-0.921;255 S 0.955* 3.992+-0.971;422 T 0.967* 4.028+-0.912;433 R 0.954* 3.989+-0.976
11042	LOC_Os01g50370.1	M1a(neutral)	-1839.24	w0=0.00000,w1=1.00000,p0=0.69896,p1=0.30104	M2a(selection)	-1829.2	20.0944	4.33071e-05	0.00012944	w0=0.08702,w1=1.00000,p0=0.94830,p1=0.00003	79 C 0.964* 8.832+-2.116;408 T 0.981* 8.970+-1.846;409 Q 0.963* 8.825+-2.128
11043	LOC_Os06g38940.1	M1a(neutral)	-1697.09	w0=0.00000,w1=1.00000,p0=0.76727,p1=0.23273	M2a(selection)	-1679.27	35.6281	1.83426e-08	8.01081e-08	w0=0.33542,w1=1.00000,p0=0.98749,p1=0.00000	381 T 0.987* 9.228+-1.719;383 V 0.983* 9.202+-1.782;386 P 0.969* 9.090+-2.021
11049	LOC_Os05g40170.1	M1a(neutral)	-560.456	w0=0.00000,w1=1.00000,p0=0.92027,p1=0.07973	M2a(selection)	-548.466	23.9804	6.20481e-06	2.01256e-05	w0=0.02478,w1=1.00000,p0=0.95970,p1=0.00000	121 S 0.998** 9.619+-1.199;122 V 0.958* 9.284+-2.061;123 Q 0.992** 9.566+-1.374
11050	LOC_Os01g59180.1	M1a(neutral)	-1294.28	w0=0.00000,w1=1.00000,p0=0.82654,p1=0.17346	M2a(selection)	-1273.38	41.7825	8.45367e-10	4.18135e-09	w0=0.05551,w1=1.00000,p0=0.92657,p1=0.00000	62 L 0.986* 9.651+-1.430;64 S 0.983* 9.617+-1.524;75 S 0.996** 9.737+-1.137;76 Y 0.991** 9.696+-1.285;79 R 0.966* 9.471+-1.880;81 N 0.985* 9.638+-1.462
11053	LOC_Os01g03110.1	M1a(neutral)	-2111.13	w0=0.00000,w1=1.00000,p0=0.80213,p1=0.19787	M2a(selection)	-2104.78	12.69	0.00175551	0.00433302	w0=0.07929,w1=1.00000,p0=0.98838,p1=0.00000
11056	LOC_Os10g42500.1	M1a(neutral)	-1325.91	w0=0.00000,w1=1.00000,p0=0.80719,p1=0.19281	M2a(selection)	-1286.86	78.1038	1.09643e-17	1.15431e-16	w0=0.18174,w1=1.00000,p0=0.95921,p1=0.00000	21 D 0.955* 9.748+-2.018;22 L 0.950* 9.706+-2.103;26 V 0.963* 9.828+-1.845;27 Y 1.000** 10.163+-0.656;28 S 0.999** 10.158+-0.689;29 R 1.000** 10.165+-0.638;30 I 1.000** 10.165+-0.644
11058	LOC_Os03g23935.1	M1a(neutral)	-1671.61	w0=0.52058,w1=1.00000,p0=0.00001,p1=0.99999	M2a(selection)	-1666.86	9.49681	0.00866551	0.0194987	w0=0.00000,w1=1.00000,p0=0.95666,p1=0.00000	2 E 0.953* 7.321+-2.623
11059	LOC_Os02g43340.1	M1a(neutral)	-1918.3	w0=0.00000,w1=1.00000,p0=0.73046,p1=0.26954	M2a(selection)	-1907.07	22.4697	1.3206e-05	4.134e-05	w0=0.00000,w1=1.00000,p0=0.76383,p1=0.17015	1 R 0.973* 7.802+-2.150;2 S 0.969* 7.770+-2.192;12 S 0.995** 7.956+-1.915;19 P 0.965* 7.744+-2.225;335 V 0.957* 7.685+-2.302
11067	LOC_Os09g28354.1	M1a(neutral)	-1839.65	w0=0.01247,w1=1.00000,p0=0.49500,p1=0.50500	M2a(selection)	-1789.3	100.708	1.35408e-22	2.35186e-21	w0=0.00000,w1=1.00000,p0=0.46131,p1=0.49027	205 V 0.954* 9.701+-2.025;207 E 0.992** 10.048+-1.058;209 R 0.979* 9.934+-1.459;210 E 1.000** 10.116+-0.708;212 V 1.000** 10.120+-0.681;213 R 0.985* 9.982+-1.306;214 R 0.968* 9.829+-1.739;218 Q 0.992** 10.044+-1.073;220 A 0.999** 10.113+-0.728
11072	LOC_Os09g24700.1	M1a(neutral)	-3761.48	w0=0.00000,w1=1.00000,p0=0.71322,p1=0.28678	M2a(selection)	-3747.64	27.6735	9.78968e-07	3.45157e-06	w0=0.00000,w1=1.00000,p0=0.83149,p1=0.00000	3 E 0.960* 4.234+-1.271;20 P 0.967* 4.265+-1.253;24 T 0.971* 4.281+-1.238;25 P 0.967* 4.264+-1.253;31 T 0.972* 4.283+-1.229;41 Y 0.973* 4.289+-1.231;42 R 0.976* 4.299+-1.217;50 R 0.982* 4.329+-1.200;122 N 0.958* 4.222+-1.276;126 N 0.963* 4.242+-1.255
11078	LOC_Os04g55480.1	M1a(neutral)	-2784.14	w0=0.00000,w1=1.00000,p0=0.83455,p1=0.16545	M2a(selection)	-2720.95	126.396	3.57676e-28	1.07846e-26	w0=0.16863,w1=1.00000,p0=0.94991,p1=0.00000	1 M 0.998** 10.449+-0.416;2 F 1.000** 10.460+-0.262;3 S 0.993** 10.395+-0.826;4 L 0.999** 10.457+-0.305;5 L 1.000** 10.462+-0.219;6 I 1.000** 10.459+-0.280;9 V 1.000** 10.458+-0.283;10 D 0.999** 10.458+-0.299;11 F 0.997** 10.437+-0.534;12 T 0.995** 10.415+-0.700;13 D 1.000** 10.463+-0.194;14 D 0.999** 10.458+-0.297;15 A 0.996** 10.420+-0.664;16 A 1.000** 10.462+-0.219;17 A 0.995** 10.419+-0.673;1…
6007	LOC_Os11g34180.1	M1a(neutral)	-1595.19	w0=0.00000,w1=1.00000,p0=0.64763,p1=0.35237	M2a(selection)	-1558.02	74.3517	7.15713e-17	6.95238e-16	w0=0.00000,w1=1.00000,p0=0.92004,p1=0.00000	19 K 0.999** 10.136+-0.742;101 Y 0.987* 10.029+-1.236;109 S 0.984* 10.001+-1.332;127 L 0.984* 9.998+-1.342;307 L 0.977* 9.939+-1.529;309 G 0.986* 10.024+-1.253;310 G 0.986* 10.024+-1.254;311 V 0.960* 9.774+-1.948;314 L 0.985* 10.016+-1.282;315 L 0.986* 10.016+-1.281;319 A 0.986* 10.024+-1.253;322 F 0.985* 10.011+-1.300;323 G 0.962* 9.793+-1.905
6009	LOC_Os05g04870.1	M1a(neutral)	-1604.53	w0=0.00000,w1=1.00000,p0=0.88057,p1=0.11943	M2a(selection)	-1597.51	14.0506	0.000889106	0.00227807	w0=0.00000,w1=1.00000,p0=0.87534,p1=0.11627	6 S 0.990* 7.054+-2.223
6023	LOC_Os04g35780.1	M1a(neutral)	-1652.28	w0=0.00000,w1=1.00000,p0=0.85408,p1=0.14592	M2a(selection)	-1646	12.5712	0.00186298	0.00458326	w0=0.00000,w1=1.00000,p0=0.93982,p1=0.00000	326 S 0.975* 8.064+-2.110;329 T 0.965* 7.997+-2.211
6029	LOC_Os04g46010.1	M1a(neutral)	-2901.76	w0=0.00000,w1=1.00000,p0=0.67677,p1=0.32323	M2a(selection)	-2832.59	138.331	9.15629e-31	3.48586e-29	w0=0.00000,w1=1.00000,p0=0.75714,p1=0.02428	1 M 0.999** 10.487+-0.283;2 L 0.994** 10.437+-0.746;4 H 0.994** 10.438+-0.740;6 L 0.995** 10.452+-0.645;8 S 0.995** 10.445+-0.692;9 S 0.996** 10.456+-0.619;11 L 0.957* 10.072+-2.013;15 R 0.993** 10.430+-0.790;16 P 0.997** 10.469+-0.508;17 S 0.998** 10.480+-0.389;18 P 0.994** 10.435+-0.759;21 Q 0.993** 10.425+-0.821;22 N 1.000** 10.495+-0.109;27 G 0.994** 10.439+-0.736;28 A 0.999** 10.483+-0.355;3…
6031	LOC_Os06g51360.1	M1a(neutral)	-1032.74	w0=0.00000,w1=1.00000,p0=0.57073,p1=0.42927	M2a(selection)	-1025.99	13.4949	0.00117389	0.00297137	w0=0.74950,w1=1.00000,p0=0.99467,p1=0.00000	1 C 0.966* 7.196+-2.714
6033	LOC_Os01g24750.1	M1a(neutral)	-1446.4	w0=0.00000,w1=1.00000,p0=0.86358,p1=0.13642	M2a(selection)	-1442.29	8.21681	0.016434	0.0354346	w0=0.05799,w1=1.00000,p0=0.98776,p1=0.00000
6036	LOC_Os11g36340.1	M1a(neutral)	-1865.08	w0=0.00000,w1=1.00000,p0=0.65580,p1=0.34420	M2a(selection)	-1851.93	26.3153	1.9307e-06	6.53801e-06	w0=0.21917,w1=1.00000,p0=0.95898,p1=0.00000	1 A 0.990** 9.305+-1.519;2 A 0.995** 9.342+-1.417;7 S 0.959* 9.038+-2.105;8 D 0.992** 9.317+-1.486;11 M 0.989* 9.291+-1.555
6038	LOC_Os03g11550.1	M1a(neutral)	-1596.59	w0=0.00000,w1=1.00000,p0=0.74938,p1=0.25062	M2a(selection)	-1574.73	43.7132	3.21953e-10	1.64646e-09	w0=0.00000,w1=1.00000,p0=0.00000,p1=0.98223	61 P 1.000** 9.733+-1.056;62 T 0.996** 9.698+-1.192;64 A 0.958* 9.366+-2.047;65 A 0.954* 9.331+-2.113;66 L 0.958* 9.367+-2.046;67 E 0.953* 9.318+-2.136
6041	LOC_Os11g48050.1	M1a(neutral)	-1889.57	w0=0.00000,w1=1.00000,p0=0.76721,p1=0.23279	M2a(selection)	-1851.21	76.7185	2.1917e-17	2.23257e-16	w0=0.04703,w1=1.00000,p0=0.86127,p1=0.00000	1 D 0.998** 10.398+-0.475;37 Y 0.984* 10.260+-1.226;38 Y 0.990** 10.319+-0.979;39 A 0.982* 10.245+-1.284;44 Y 0.994** 10.358+-0.774;45 L 0.988* 10.298+-1.088;51 Q 0.995** 10.364+-0.732;53 A 0.969* 10.121+-1.662;57 P 0.972* 10.150+-1.581;58 D 0.988* 10.296+-1.086;61 D 0.998** 10.392+-0.523;62 A 0.998** 10.396+-0.487;65 N 0.987* 10.286+-1.128;67 K 0.983* 10.251+-1.260;70 Q 0.995** 10.369+-0.702;71 …
6045	LOC_Os06g04580.1	M1a(neutral)	-1539.45	w0=0.00000,w1=1.00000,p0=0.81584,p1=0.18416	M2a(selection)	-1495.76	87.3956	1.05263e-19	1.42838e-18	w0=0.00000,w1=1.00000,p0=0.76786,p1=0.18814	1 T 1.000** 10.412+-0.300;2 A 1.000** 10.409+-0.338;3 A 1.000** 10.412+-0.303;4 A 1.000** 10.412+-0.300;5 P 1.000** 10.412+-0.300;6 P 1.000** 10.412+-0.301;8 A 0.993** 10.348+-0.830;10 P 0.989* 10.311+-1.015;11 P 0.987* 10.284+-1.132;19 R 0.991** 10.323+-0.972;20 P 0.991** 10.325+-0.952;25 K 0.990* 10.313+-1.005;263 Q 0.969* 10.121+-1.662;267 G 0.989* 10.305+-1.044
6047	LOC_Os05g49150.1	M1a(neutral)	-1846.45	w0=0.00000,w1=1.00000,p0=0.98230,p1=0.01770	M2a(selection)	-1841.58	9.7349	0.00769295	0.0174667	w0=0.00000,w1=1.00000,p0=0.99502,p1=0.00000
6056	LOC_Os03g20350.1	M1a(neutral)	-920.924	w0=0.00000,w1=1.00000,p0=0.79603,p1=0.20397	M2a(selection)	-909.488	22.8713	1.08034e-05	3.40737e-05	w0=0.01527,w1=1.00000,p0=0.89166,p1=0.00000	160 A 0.977* 8.533+-1.913;162 D 0.990* 8.632+-1.714;165 A 0.962* 8.416+-2.108;167 M 0.991** 8.644+-1.685;174 A 0.980* 8.554+-1.871;178 M 0.984* 8.583+-1.809
6059	LOC_Os08g44550.1	M1a(neutral)	-1817.12	w0=0.00000,w1=1.00000,p0=0.83856,p1=0.16144	M2a(selection)	-1813.1	8.03228	0.0180224	0.0385508	w0=0.00761,w1=1.00000,p0=0.96670,p1=0.00000	18 L 0.972* 7.359+-2.488
6064	LOC_Os07g23110.1	M1a(neutral)	-4385.5	w0=0.00000,w1=1.00000,p0=0.74831,p1=0.25169	M2a(selection)	-4378.89	13.2273	0.00134193	0.00336733	w0=0.00000,w1=1.00000,p0=0.92567,p1=0.00000	348 L 0.974* 7.846+-2.199
6065	LOC_Os09g29790.1	M1a(neutral)	-4310.64	w0=0.00000,w1=1.00000,p0=0.87467,p1=0.12533	M2a(selection)	-4073.81	473.655	1.403e-103	2.64395e-100	w0=0.00000,w1=1.00000,p0=0.75949,p1=0.20400	1 V 1.000** 10.495+-0.198;2 Q 0.986* 10.363+-1.130;3 T 1.000** 10.497+-0.122;4 V 0.999** 10.493+-0.243;6 G 1.000** 10.499+-0.055;7 F 1.000** 10.499+-0.036;8 T 0.987* 10.378+-1.066;9 P 0.987* 10.378+-1.066;10 F 1.000** 10.498+-0.095;14 V 1.000** 10.498+-0.105;15 M 1.000** 10.499+-0.037;16 F 0.988* 10.388+-1.025;17 S 0.990** 10.405+-0.943;18 L 1.000** 10.498+-0.102;19 W 1.000** 10.498+-0.097;21 A 0…
6077	LOC_Os08g39090.1	M1a(neutral)	-2286.39	w0=0.00000,w1=1.00000,p0=0.79494,p1=0.20506	M2a(selection)	-2225.32	122.141	3.00207e-27	8.02468e-26	w0=0.07695,w1=1.00000,p0=0.89202,p1=0.00000	52 R 0.993** 10.403+-0.851;54 G 0.989* 10.374+-0.987;55 G 0.965* 10.134+-1.807;57 R 0.998** 10.455+-0.462;59 W 0.994** 10.419+-0.741;60 T 0.998** 10.452+-0.487;61 S 0.999** 10.464+-0.351;62 S 0.998** 10.454+-0.469;63 T 0.984* 10.322+-1.222;64 S 0.997** 10.451+-0.504;67 W 0.994** 10.419+-0.741;68 L 0.994** 10.415+-0.768;70 A 0.989* 10.374+-0.989;71 R 0.992** 10.400+-0.868;72 G 0.998** 10.454+-0.47…
6084	LOC_Os02g21510.1	M1a(neutral)	-1420.27	w0=0.00000,w1=1.00000,p0=0.69725,p1=0.30275	M2a(selection)	-1391.05	58.4384	2.04299e-13	1.42143e-12	w0=0.33911,w1=1.00000,p0=0.91934,p1=0.00000	171 L 0.997** 10.244+-0.718;241 L 0.996** 10.235+-0.772;242 Q 0.981* 10.093+-1.377;244 R 0.997** 10.247+-0.699;245 L 0.996** 10.235+-0.772;246 L 0.986* 10.139+-1.218;247 T 0.983* 10.117+-1.296;248 N 0.980* 10.083+-1.410;249 G 0.987* 10.152+-1.165;252 V 0.990* 10.176+-1.068;256 C 0.987* 10.154+-1.157;257 S 0.987* 10.150+-1.175;258 A 0.986* 10.141+-1.210;259 Q 1.000** 10.272+-0.501;260 N 0.995** 10…
6085	LOC_Os09g36290.1	M1a(neutral)	-2230.5	w0=0.00000,w1=1.00000,p0=0.78835,p1=0.21165	M2a(selection)	-2136.86	187.278	2.15336e-41	1.80356e-39	w0=0.00000,w1=1.00000,p0=0.65473,p1=0.25013	1 T 1.000** 10.489+-0.112;3 S 0.994** 10.432+-0.746;4 T 0.999** 10.483+-0.262;5 P 0.982* 10.317+-1.294;7 S 1.000** 10.485+-0.225;9 S 0.999** 10.484+-0.240;11 V 0.994** 10.435+-0.727;12 H 0.999** 10.478+-0.339;13 S 0.994** 10.432+-0.746;15 T 0.992** 10.412+-0.864;17 P 0.999** 10.482+-0.285;18 T 1.000** 10.484+-0.230;19 W 1.000** 10.487+-0.182;21 S 0.992** 10.411+-0.865;22 P 0.999** 10.475+-0.380;2…
6089	LOC_Os09g28310.1	M1a(neutral)	-1467.29	w0=0.00000,w1=1.00000,p0=0.76880,p1=0.23120	M2a(selection)	-1415.22	104.141	2.43231e-23	4.53831e-22	w0=0.00000,w1=1.00000,p0=0.75021,p1=0.14294	201 E 1.000** 10.403+-0.338;202 I 0.976* 10.180+-1.476;203 M 0.991** 10.315+-0.968;205 M 0.965* 10.073+-1.769;206 Q 1.000** 10.404+-0.330;207 K 0.999** 10.397+-0.421;208 N 1.000** 10.403+-0.339;209 E 0.994** 10.352+-0.770;210 K 0.989* 10.305+-1.017;211 N 0.988* 10.287+-1.096;213 G 1.000** 10.404+-0.324;215 V 0.993** 10.344+-0.820;216 E 0.998** 10.384+-0.544;218 V 0.991** 10.324+-0.929;220 E 0.992…
11094	LOC_Os03g05460.1	M1a(neutral)	-2003.48	w0=0.00000,w1=1.00000,p0=0.70411,p1=0.29589	M2a(selection)	-1976.43	54.118	1.77182e-12	1.11486e-11	w0=0.00000,w1=1.00000,p0=0.84135,p1=0.00000	2 V 0.995** 9.080+-1.302;3 E 0.963* 8.823+-1.920;6 Q 0.960* 8.795+-1.968;8 Q 0.968* 8.863+-1.839;10 Q 0.968* 8.863+-1.839;11 R 0.998** 9.105+-1.222;12 E 0.968* 8.860+-1.845;13 E 0.996** 9.093+-1.261;14 E 0.956* 8.759+-2.034;15 E 0.960* 8.794+-1.968;17 G 0.967* 8.851+-1.860;20 G 0.999** 9.116+-1.186;21 V 0.990* 9.040+-1.422;81 S 0.995** 9.085+-1.286;82 G 0.986* 9.012+-1.497;83 S 0.986* 9.013+-1.49…
11095	LOC_Os01g24500.1	M1a(neutral)	-1547.24	w0=0.00000,w1=1.00000,p0=0.53603,p1=0.46397	M2a(selection)	-1539.7	15.0729	0.000533298	0.00141549	w0=0.47187,w1=1.00000,p0=0.97759,p1=0.00000	335 A 0.995** 8.498+-1.963
11100	LOC_Os04g46100.1	M1a(neutral)	-1392.37	w0=0.00000,w1=1.00000,p0=0.86567,p1=0.13433	M2a(selection)	-1374.32	36.1122	1.4399e-08	6.3697e-08	w0=0.00000,w1=1.00000,p0=0.98064,p1=0.00000	321 E 0.960* 9.064+-2.139;322 Q 0.993** 9.332+-1.548;324 C 0.972* 9.161+-1.957
11102	LOC_Os03g44540.1	M1a(neutral)	-734.06	w0=0.00000,w1=1.00000,p0=0.71074,p1=0.28926	M2a(selection)	-724.598	18.9239	7.7756e-05	0.000227004	w0=0.01887,w1=1.00000,p0=0.85918,p1=0.00000	7 G 0.969* 8.237+-2.093;9 G 0.966* 8.214+-2.132;13 L 0.972* 8.263+-2.053;14 Q 0.970* 8.244+-2.084;131 L 0.976* 8.293+-2.012;133 R 0.975* 8.285+-2.021;136 A 0.961* 8.178+-2.186
11113	LOC_Os02g46980.1	M1a(neutral)	-2167.07	w0=0.00000,w1=1.00000,p0=0.82046,p1=0.17954	M2a(selection)	-2149.03	36.0878	1.45759e-08	6.43285e-08	w0=0.03734,w1=1.00000,p0=0.89673,p1=0.00000	256 P 0.996** 10.014+-0.918;257 T 0.963* 9.708+-1.871;263 C 0.995** 10.003+-0.966;265 I 0.988* 9.939+-1.227;266 H 0.980* 9.867+-1.461;268 N 0.979* 9.854+-1.500;274 R 0.978* 9.850+-1.512;275 A 0.997** 10.021+-0.882;276 L 0.957* 9.653+-1.983;283 Y 0.953* 9.616+-2.059;284 I 0.989* 9.952+-1.182;287 S 0.987* 9.926+-1.275;291 A 0.951* 9.598+-2.094;292 R 0.963* 9.711+-1.860;294 H 0.999** 10.042+-0.766;2…
11117	LOC_Os04g50100.1	M1a(neutral)	-1920	w0=0.00000,w1=1.00000,p0=0.68535,p1=0.31465	M2a(selection)	-1902.04	35.9176	1.58704e-08	6.96339e-08	w0=0.00000,w1=1.00000,p0=0.68552,p1=0.21061	1 M 0.998** 8.108+-1.563;2 A 1.000** 8.119+-1.539;3 S 0.976* 7.943+-1.865;4 S 0.987* 8.031+-1.718;9 V 0.989* 8.043+-1.695;11 Y 0.999** 8.113+-1.552;13 P 0.985* 8.015+-1.744;18 S 0.968* 7.893+-1.960;44 G 0.950* 7.757+-2.158;45 T 0.979* 7.969+-1.823;55 F 0.973* 7.918+-1.902;66 L 0.969* 7.893+-1.957
11131	LOC_Os04g45200.1	M1a(neutral)	-1937.84	w0=0.00000,w1=1.00000,p0=0.76452,p1=0.23548	M2a(selection)	-1883.23	109.211	1.92836e-24	3.97158e-23	w0=0.04840,w1=1.00000,p0=0.91647,p1=0.00032	1 L 0.998** 10.397+-0.516;2 K 0.999** 10.411+-0.365;3 L 0.975* 10.177+-1.539;4 Q 0.977* 10.196+-1.485;6 R 0.999** 10.410+-0.379;8 R 0.999** 10.410+-0.388;9 G 0.984* 10.257+-1.272;10 Q 0.985* 10.268+-1.230;11 P 0.999** 10.403+-0.463;14 A 0.994** 10.357+-0.805;15 S 0.998** 10.402+-0.470;17 T 0.997** 10.387+-0.601;18 Q 0.990** 10.324+-0.978;19 R 0.986* 10.283+-1.170;21 R 0.996** 10.375+-0.688;22 A 0…
11143	LOC_Os04g39650.1	M1a(neutral)	-3011.41	w0=0.00000,w1=1.00000,p0=0.71199,p1=0.28801	M2a(selection)	-2970.31	82.1984	1.41528e-18	1.66174e-17	w0=0.13744,w1=1.00000,p0=0.87247,p1=0.00004	26 L 0.969* 10.119+-1.671;144 S 0.996** 10.379+-0.641;148 L 0.989* 10.309+-1.033;149 R 0.992** 10.340+-0.885;150 V 0.958* 10.017+-1.919;152 A 0.963* 10.062+-1.815;159 G 0.990* 10.317+-0.995;161 L 0.990** 10.319+-0.986;164 L 0.992** 10.333+-0.930;170 R 0.987* 10.295+-1.094;171 L 0.993** 10.344+-0.865;172 N 0.978* 10.209+-1.406;173 N 0.988* 10.305+-1.053;174 S 0.990* 10.319+-0.988;175 I 0.992** 10.…
11163	LOC_Os04g40300.1	M1a(neutral)	-1731.03	w0=0.00000,w1=1.00000,p0=0.89489,p1=0.10511	M2a(selection)	-1724.65	12.7682	0.0016882	0.00417509	w0=0.03283,w1=1.00000,p0=0.99132,p1=0.00000	252 A 0.985* 7.279+-2.416
11194	LOC_Os03g21640.1	M1a(neutral)	-3470.41	w0=0.00000,w1=1.00000,p0=0.66571,p1=0.33429	M2a(selection)	-3385.81	169.187	1.82563e-37	1.1468e-35	w0=0.04402,w1=1.00000,p0=0.83409,p1=0.00000	7 G 0.955* 10.046+-2.074;153 P 0.986* 10.358+-1.167;194 L 0.956* 10.057+-2.050;356 P 0.997** 10.466+-0.548;360 R 0.996** 10.461+-0.587;372 G 0.996** 10.456+-0.627;411 P 0.953* 10.030+-2.109;547 R 0.997** 10.468+-0.527;549 S 0.998** 10.474+-0.467;552 D 0.995** 10.449+-0.676;554 V 0.997** 10.469+-0.520;555 D 0.999** 10.489+-0.270;556 D 0.984* 10.341+-1.234;557 E 0.958* 10.081+-1.996;558 R 0.992** 1…
11195	LOC_Os05g05480.1	M1a(neutral)	-3014.69	w0=0.00000,w1=1.00000,p0=0.77307,p1=0.22693	M2a(selection)	-2890.23	248.919	8.86918e-55	1.92276e-52	w0=0.00000,w1=1.00000,p0=0.80742,p1=0.09977	1 S 1.000** 10.498+-0.094;3 S 1.000** 10.499+-0.041;4 L 0.994** 10.440+-0.747;5 S 1.000** 10.497+-0.126;6 Q 1.000** 10.499+-0.045;8 S 1.000** 10.494+-0.209;9 P 1.000** 10.497+-0.125;10 P 0.994** 10.444+-0.719;12 R 1.000** 10.494+-0.211;15 Q 1.000** 10.498+-0.092;17 Q 1.000** 10.499+-0.036;18 Q 1.000** 10.498+-0.094;19 W 1.000** 10.498+-0.096;20 R 1.000** 10.497+-0.145;21 A 1.000** 10.494+-0.209;2…
11206	LOC_Os06g49450.1	M1a(neutral)	-2247.15	w0=0.00000,w1=1.00000,p0=0.68755,p1=0.31245	M2a(selection)	-2229.97	34.349	3.47708e-08	1.46754e-07	w0=0.00000,w1=1.00000,p0=0.80858,p1=0.07979	1 M 0.973* 8.284+-2.038;129 L 0.989* 8.415+-1.820;134 R 0.954* 8.138+-2.254;278 A 0.976* 8.315+-1.995;279 V 0.980* 8.351+-1.938;281 K 0.998** 8.490+-1.674;400 S 0.987* 8.405+-1.836;401 L 0.953* 8.126+-2.269
11222	LOC_Os02g57600.2	M1a(neutral)	-1370.72	w0=0.00000,w1=1.00000,p0=0.71605,p1=0.28395	M2a(selection)	-1366.17	9.10043	0.0105649	0.0234506	w0=0.00000,w1=1.00000,p0=0.91926,p1=0.00000
11230	LOC_Os06g30910.1	M1a(neutral)	-1269.82	w0=0.00000,w1=1.00000,p0=0.74599,p1=0.25401	M2a(selection)	-1261.94	15.7595	0.000378337	0.00101999	w0=0.10752,w1=1.00000,p0=0.97525,p1=0.00004	1 C 0.987* 8.568+-2.045
11233	LOC_Os03g52620.1	M1a(neutral)	-920.772	w0=0.00000,w1=1.00000,p0=0.86202,p1=0.13798	M2a(selection)	-914.598	12.3485	0.00208239	0.00509975	w0=0.12758,w1=1.00000,p0=0.99494,p1=0.00000	201 V 0.996** 8.156+-2.126
11234	LOC_Os01g07110.1	M1a(neutral)	-6934.54	w0=0.00000,w1=1.00000,p0=0.76612,p1=0.23388	M2a(selection)	-6817.81	233.469	2.00863e-51	3.44115e-49	w0=0.31133,w1=1.00000,p0=0.96937,p1=0.00002	811 C 1.000** 10.494+-0.147;812 T 0.998** 10.477+-0.425;813 I 0.997** 10.465+-0.546;815 F 0.983* 10.329+-1.251;816 T 1.000** 10.495+-0.105;817 L 1.000** 10.496+-0.071;818 L 1.000** 10.494+-0.157;819 T 1.000** 10.493+-0.164;820 Y 1.000** 10.495+-0.115;822 S 0.993** 10.434+-0.769;823 C 0.998** 10.475+-0.444;825 Q 0.998** 10.476+-0.442;1205 S 0.967* 10.184+-1.698;1206 S 0.969* 10.192+-1.692;1208 D 0…
11240	LOC_Os01g50400.1	M1a(neutral)	-1312.1	w0=0.00000,w1=1.00000,p0=0.76067,p1=0.23933	M2a(selection)	-1294.74	34.7225	2.8847e-08	1.2355e-07	w0=0.00000,w1=1.00000,p0=0.00000,p1=0.95803	223 T 0.975* 9.820+-1.613;261 Y 0.997** 10.020+-0.909;263 Q 0.982* 9.883+-1.435;266 P 0.982* 9.889+-1.416;267 S 0.998** 10.033+-0.841;268 D 0.977* 9.842+-1.553;271 R 0.998** 10.028+-0.868;272 N 0.987* 9.933+-1.272
11246	LOC_Os10g40490.1	M1a(neutral)	-1995.53	w0=0.00000,w1=1.00000,p0=0.57341,p1=0.42659	M2a(selection)	-1989.79	11.4745	0.00322358	0.00771898	w0=0.51357,w1=1.00000,p0=0.99303,p1=0.00000
11250	LOC_Os04g56530.1	M1a(neutral)	-3118.15	w0=0.00000,w1=1.00000,p0=0.76789,p1=0.23211	M2a(selection)	-3047.24	141.808	1.60974e-31	6.52377e-30	w0=0.03460,w1=1.00000,p0=0.87274,p1=0.00000	484 E 0.975* 10.238+-1.546;485 V 0.994** 10.426+-0.771;490 S 0.995** 10.439+-0.688;491 N 0.998** 10.470+-0.422;492 E 0.990* 10.390+-0.965;493 G 0.998** 10.469+-0.426;498 G 0.995** 10.443+-0.658;500 A 0.999** 10.478+-0.320;501 S 0.997** 10.458+-0.541;504 A 0.996** 10.446+-0.639;506 G 0.997** 10.460+-0.522;508 L 0.997** 10.453+-0.588;511 N 0.986* 10.356+-1.118;512 A 0.995** 10.443+-0.662;516 S 0.98…
11258	LOC_Os03g17170.1	M1a(neutral)	-1351	w0=0.00000,w1=1.00000,p0=0.93844,p1=0.06156	M2a(selection)	-1333.86	34.2669	3.62283e-08	1.52393e-07	w0=0.00000,w1=1.00000,p0=0.97965,p1=0.00000	293 S 0.997** 9.440+-1.364;295 L 0.983* 9.328+-1.679;300 P 0.996** 9.437+-1.374
11268	LOC_Os02g53050.1	M1a(neutral)	-2284.55	w0=0.00000,w1=1.00000,p0=0.83459,p1=0.16541	M2a(selection)	-2266.08	36.94	9.51858e-09	4.26582e-08	w0=0.10433,w1=1.00000,p0=0.97308,p1=0.00001	2 F 0.961* 9.429+-1.970;5 K 0.976* 9.560+-1.670;6 V 0.978* 9.583+-1.617;7 V 0.980* 9.602+-1.567;13 D 0.967* 9.487+-1.846;16 Q 0.991** 9.695+-1.285;19 T 0.956* 9.392+-2.049;21 K 0.998** 9.751+-1.078
11273	LOC_Os01g04720.1	M1a(neutral)	-868.385	w0=0.00000,w1=1.00000,p0=0.85125,p1=0.14875	M2a(selection)	-861.439	13.8928	0.000962104	0.00245343	w0=0.00000,w1=1.00000,p0=0.94472,p1=0.00000	3 F 0.974* 8.813+-2.020;13 G 0.956* 8.674+-2.261;15 F 0.974* 8.809+-2.019
11276	LOC_Os01g68330.1	M1a(neutral)	-2157.11	w0=0.00000,w1=1.00000,p0=0.83891,p1=0.16109	M2a(selection)	-2096.14	121.943	3.31405e-27	8.79624e-26	w0=0.13532,w1=1.00000,p0=0.96100,p1=0.00000	112 L 0.999** 10.424+-0.356;113 S 1.000** 10.427+-0.312;114 W 0.982* 10.257+-1.296;115 P 1.000** 10.429+-0.272;116 L 0.998** 10.413+-0.477;117 G 1.000** 10.426+-0.327;118 M 0.965* 10.099+-1.761;121 M 0.999** 10.424+-0.351;122 L 0.999** 10.419+-0.407;123 I 1.000** 10.428+-0.295;124 C 0.980* 10.242+-1.347;126 V 0.982* 10.259+-1.288;127 I 0.996** 10.389+-0.675;128 A 0.980* 10.238+-1.361
11291	LOC_Os04g48820.1	M1a(neutral)	-1665.68	w0=0.00000,w1=1.00000,p0=0.68298,p1=0.31702	M2a(selection)	-1616.26	98.8391	3.44635e-22	5.74747e-21	w0=0.00000,w1=1.00000,p0=0.79039,p1=0.00000	181 N 0.992** 10.364+-0.885;207 M 0.991** 10.354+-0.934;210 D 0.997** 10.415+-0.555;213 D 0.994** 10.389+-0.744;217 K 0.990** 10.344+-0.996;218 L 0.998** 10.419+-0.517;220 D 0.995** 10.393+-0.719;223 L 0.998** 10.421+-0.494;224 L 0.995** 10.390+-0.734;226 V 0.995** 10.397+-0.686;228 V 0.993** 10.374+-0.833;229 D 0.998** 10.422+-0.492;230 R 1.000** 10.439+-0.276;232 S 0.998** 10.426+-0.452;235 N 0…
11301	LOC_Os07g05010.1	M1a(neutral)	-2128.7	w0=0.00000,w1=1.00000,p0=0.45184,p1=0.54816	M2a(selection)	-2110.65	36.104	1.44581e-08	6.38834e-08	w0=0.00000,w1=1.00000,p0=0.48704,p1=0.20334	19 A 0.997** 5.230+-1.140;20 T 0.996** 5.223+-1.150;22 D 0.966* 5.084+-1.332;23 E 0.998** 5.231+-1.138;24 A 0.983* 5.164+-1.242;25 G 0.999** 5.238+-1.126;44 I 0.960* 5.052+-1.362;71 S 0.998** 5.234+-1.133;76 Y 0.970* 5.098+-1.313;84 E 0.983* 5.160+-1.238;85 E 0.975* 5.125+-1.291;90 R 0.992** 5.205+-1.175
11309	LOC_Os07g33360.1	M1a(neutral)	-3267.66	w0=0.00000,w1=1.00000,p0=0.77677,p1=0.22323	M2a(selection)	-3247.78	39.7565	2.32807e-09	1.1107e-08	w0=0.00000,w1=1.00000,p0=0.92866,p1=0.00000	6 G 0.955* 8.988+-2.094;18 S 0.992** 9.297+-1.404;20 A 0.993** 9.311+-1.363;22 F 0.968* 9.099+-1.883;23 P 0.985* 9.243+-1.555;56 N 0.950* 8.946+-2.164;317 S 0.960* 9.036+-2.005;619 P 0.969* 9.104+-1.872;623 S 0.957* 9.009+-2.056
11318	LOC_Os08g33420.1	M1a(neutral)	-2563.62	w0=0.00000,w1=1.00000,p0=0.83407,p1=0.16593	M2a(selection)	-2524.93	77.3742	1.57906e-17	1.63953e-16	w0=0.22844,w1=1.00000,p0=0.97872,p1=0.00000	1 M 0.977* 10.049+-1.492;2 S 1.000** 10.263+-0.524;3 S 0.999** 10.250+-0.623;4 A 0.998** 10.244+-0.671;5 S 1.000** 10.261+-0.541;8 N 0.970* 9.984+-1.674;12 S 0.975* 10.034+-1.537;13 S 0.981* 10.087+-1.373;551 M 0.955* 9.838+-2.029;552 S 0.997** 10.236+-0.720
11320	LOC_Os05g38710.1	M1a(neutral)	-4130.41	w0=0.00000,w1=1.00000,p0=0.69039,p1=0.30961	M2a(selection)	-4054.02	152.775	6.68769e-34	3.15074e-32	w0=0.08508,w1=1.00000,p0=0.91686,p1=0.00000	781 V 0.984* 10.326+-1.233;783 R 0.999** 10.475+-0.301;784 R 0.993** 10.411+-0.833;786 P 0.988* 10.370+-1.049;788 E 0.999** 10.474+-0.313;791 I 0.993** 10.413+-0.825;792 A 0.999** 10.472+-0.344;793 C 0.994** 10.430+-0.721;794 L 0.985* 10.337+-1.192;795 E 0.992** 10.406+-0.861;796 D 0.999** 10.474+-0.322;797 I 0.983* 10.316+-1.272;799 A 0.999** 10.474+-0.309;803 S 0.994** 10.425+-0.751;804 D 0.991…
11328	LOC_Os02g45480.1	M1a(neutral)	-1699.11	w0=0.00000,w1=1.00000,p0=0.74280,p1=0.25720	M2a(selection)	-1691.97	14.2806	0.000792503	0.00204445	w0=0.00000,w1=1.00000,p0=0.98460,p1=0.00000	1 M 0.958* 8.180+-2.505
11332	LOC_Os06g44270.1	M1a(neutral)	-1835.91	w0=0.00000,w1=1.00000,p0=0.75021,p1=0.24979	M2a(selection)	-1809.54	52.7445	3.52106e-12	2.15087e-11	w0=0.00000,w1=1.00000,p0=0.80326,p1=0.00000	1 M 0.995** 10.319+-0.753;3 T 0.986* 10.233+-1.165;6 T 0.979* 10.164+-1.409;8 D 0.960* 9.991+-1.873;10 H 0.990* 10.268+-1.019;17 K 0.996** 10.324+-0.722;22 F 0.959* 9.978+-1.903;23 V 0.977* 10.145+-1.469;25 G 0.995** 10.318+-0.755;26 H 0.991** 10.283+-0.947;27 R 0.992** 10.285+-0.937;29 L 0.976* 10.142+-1.477;31 G 0.983* 10.203+-1.277;32 S 0.994** 10.304+-0.835;34 I 0.967* 10.051+-1.729;39 V 0.96…
11350	LOC_Os04g28190.1	M1a(neutral)	-1701.21	w0=0.00000,w1=1.00000,p0=0.34539,p1=0.65461	M2a(selection)	-1687.82	26.7697	1.53828e-06	5.27071e-06	w0=1.00000,w1=1.00000,p0=0.78201,p1=0.20765	265 S 0.979* 8.461+-2.109;343 F 0.976* 8.452+-2.140
11361	LOC_Os06g43990.1	M1a(neutral)	-1464.41	w0=0.00000,w1=1.00000,p0=0.75072,p1=0.24928	M2a(selection)	-1457.13	14.572	0.000685058	0.00178684	w0=0.10775,w1=1.00000,p0=0.91340,p1=0.00000	23 L 0.981* 7.300+-2.064
11367	LOC_Os11g30370.1	M1a(neutral)	-1090.25	w0=0.00000,w1=1.00000,p0=0.80507,p1=0.19493	M2a(selection)	-1081.58	17.3437	0.000171343	0.000484102	w0=0.00000,w1=1.00000,p0=0.86504,p1=0.10566	7 S 0.999** 8.908+-1.613
11369	LOC_Os05g02180.1	M1a(neutral)	-613.239	w0=0.00000,w1=1.00000,p0=0.76088,p1=0.23912	M2a(selection)	-608.953	8.57054	0.0137699	0.0300862	w0=0.00000,w1=1.00000,p0=0.94859,p1=0.00800	49 Q 0.974* 7.640+-2.551
11371	LOC_Os07g37080.1	M1a(neutral)	-1048.94	w0=0.00000,w1=1.00000,p0=0.77243,p1=0.22757	M2a(selection)	-1034.14	29.5846	3.76527e-07	1.40647e-06	w0=0.00000,w1=1.00000,p0=0.95310,p1=0.00000	31 R 0.967* 9.379+-1.921;112 S 0.961* 9.329+-2.021;222 G 0.967* 9.381+-1.916;226 E 0.972* 9.421+-1.829;227 E 0.970* 9.407+-1.859;228 H 0.997** 9.635+-1.240
11377	LOC_Os03g45194.1	M1a(neutral)	-1864.14	w0=0.00000,w1=1.00000,p0=0.74449,p1=0.25551	M2a(selection)	-1854.47	19.3287	6.35066e-05	0.000186851	w0=0.09483,w1=1.00000,p0=0.98300,p1=0.00000
11386	LOC_Os06g04130.1	M1a(neutral)	-1817.61	w0=0.00000,w1=1.00000,p0=0.86723,p1=0.13277	M2a(selection)	-1808.06	19.0967	7.13202e-05	0.000208538	w0=0.08762,w1=1.00000,p0=0.98368,p1=0.00000	423 D 0.994** 8.923+-1.686;424 E 0.984* 8.850+-1.854;425 F 0.976* 8.790+-1.973
11387	LOC_Os06g48990.1	M1a(neutral)	-6305.8	w0=0.06243,w1=1.00000,p0=0.45769,p1=0.54231	M2a(selection)	-6289.83	31.9349	1.16258e-07	4.61238e-07	w0=0.22210,w1=1.00000,p0=0.59380,p1=0.28396	906 G 0.959* 9.041+-2.058;911 A 0.957* 9.018+-2.110
11391	LOC_Os12g44140.1	M1a(neutral)	-2580.28	w0=0.00000,w1=1.00000,p0=0.72547,p1=0.27453	M2a(selection)	-2575.57	9.40588	0.00906859	0.0203571	w0=0.27850,w1=1.00000,p0=0.99577,p1=0.00000
11392	LOC_Os04g45990.1	M1a(neutral)	-3393.64	w0=0.00000,w1=1.00000,p0=0.80931,p1=0.19069	M2a(selection)	-3250.12	287.028	4.70638e-63	1.26702e-60	w0=0.62275,w1=1.00000,p0=0.95409,p1=0.00000	1 C 0.999** 10.491+-0.246;3 V 1.000** 10.497+-0.066;4 S 1.000** 10.497+-0.060;5 E 1.000** 10.497+-0.093;6 F 1.000** 10.497+-0.089;7 Y 1.000** 10.496+-0.115;9 E 0.994** 10.437+-0.761;10 T 1.000** 10.497+-0.063;12 I 1.000** 10.496+-0.135;13 R 0.969* 10.177+-1.780;14 G 0.980* 10.306+-1.354;15 I 1.000** 10.497+-0.070;17 R 0.999** 10.486+-0.335;18 H 0.999** 10.491+-0.246;19 L 0.998** 10.481+-0.400;20 …
11393	LOC_Os01g66120.1	M1a(neutral)	-873.071	w0=0.00000,w1=1.00000,p0=0.88612,p1=0.11388	M2a(selection)	-865.217	15.7068	0.00038842	0.00104494	w0=0.00000,w1=1.00000,p0=0.00000,p1=0.93175	179 S 0.998** 10.073+-0.816;181 G 0.996** 10.055+-0.908;183 V 0.981* 9.912+-1.454;184 Q 0.999** 10.078+-0.787;186 K 0.986* 9.959+-1.303;188 M 0.978* 9.888+-1.524;189 V 0.987* 9.974+-1.249;190 G 0.980* 9.905+-1.473
11397	LOC_Os02g56910.1	M1a(neutral)	-2817.04	w0=0.00000,w1=1.00000,p0=0.83894,p1=0.16106	M2a(selection)	-2768.71	96.6522	1.02859e-21	1.64269e-20	w0=0.00000,w1=1.00000,p0=0.85043,p1=0.11434	1 M 0.999** 10.352+-0.453;4 R 0.975* 10.119+-1.531;5 R 0.986* 10.229+-1.160;10 A 0.971* 10.085+-1.624;12 A 1.000** 10.358+-0.389;13 V 0.971* 10.082+-1.634;14 A 0.999** 10.352+-0.454;15 V 0.967* 10.044+-1.732;18 V 0.999** 10.351+-0.460;23 V 0.968* 10.059+-1.693;24 G 0.983* 10.200+-1.268;26 V 0.969* 10.063+-1.683;548 D 0.952* 9.902+-2.055;549 K 0.974* 10.114+-1.545;551 M 1.000** 10.357+-0.401;553 T…
11413	LOC_Os09g28220.1	M1a(neutral)	-2095	w0=0.00000,w1=1.00000,p0=0.85176,p1=0.14824	M2a(selection)	-2054.9	80.2008	3.84248e-18	4.32308e-17	w0=0.11756,w1=1.00000,p0=0.97475,p1=0.00000	39 V 0.982* 10.122+-1.346;40 S 0.979* 10.094+-1.435;42 H 0.992** 10.219+-0.970;43 N 1.000** 10.294+-0.479;44 Q 0.996** 10.257+-0.753;45 S 1.000** 10.292+-0.494;46 C 1.000** 10.294+-0.480;47 W 0.970* 10.012+-1.669;177 S 0.995** 10.247+-0.815;268 S 0.973* 10.045+-1.581
11414	LOC_Os01g50330.1	M1a(neutral)	-1256.04	w0=0.00000,w1=1.00000,p0=0.89927,p1=0.10073	M2a(selection)	-1241.95	28.1819	7.59223e-07	2.71233e-06	w0=0.03000,w1=1.00000,p0=0.97052,p1=0.00000	181 A 0.960* 9.235+-2.052;182 D 0.986* 9.457+-1.549;184 T 0.985* 9.454+-1.559;187 P 0.987* 9.471+-1.514;188 Y 0.987* 9.470+-1.514
11428	LOC_Os09g37600.1	M1a(neutral)	-1220.83	w0=0.00000,w1=1.00000,p0=0.74825,p1=0.25175	M2a(selection)	-1205.49	30.6846	2.17229e-07	8.33743e-07	w0=0.00000,w1=1.00000,p0=0.88155,p1=0.00000	5 Q 0.996** 9.200+-1.372;11 V 0.981* 9.075+-1.695;233 A 0.983* 9.093+-1.653;234 M 0.956* 8.855+-2.118;236 P 0.995** 9.186+-1.414;240 Q 0.966* 8.949+-1.952;241 A 0.996** 9.200+-1.372
11429	LOC_Os01g46430.1	M1a(neutral)	-1735.52	w0=0.00000,w1=1.00000,p0=0.92151,p1=0.07849	M2a(selection)	-1718.24	34.5519	3.14153e-08	1.3379e-07	w0=0.00000,w1=1.00000,p0=0.94371,p1=0.03587	59 E 0.966* 9.468+-1.874;61 E 1.000** 9.761+-1.008;66 T 0.989* 9.663+-1.375;67 L 0.964* 9.445+-1.924
11431	LOC_Os01g68070.1	M1a(neutral)	-2042.41	w0=0.00000,w1=1.00000,p0=0.69727,p1=0.30273	M2a(selection)	-2020.06	44.6995	1.96619e-10	1.03383e-09	w0=0.13204,w1=1.00000,p0=0.90867,p1=0.00000	13 F 0.966* 9.471+-1.838;153 C 0.970* 9.501+-1.771;180 N 0.979* 9.589+-1.554;346 V 0.991** 9.696+-1.233;347 P 0.993** 9.716+-1.162;350 A 0.988* 9.664+-1.337;351 T 0.997** 9.751+-1.022;358 G 0.988* 9.667+-1.329;359 L 0.966* 9.462+-1.882;360 H 0.981* 9.608+-1.502;362 G 0.995** 9.729+-1.110;363 R 0.986* 9.649+-1.397;364 S 0.997** 9.746+-1.043;367 L 0.964* 9.450+-1.903;368 Q 0.972* 9.517+-1.755;369 Q…
11437	LOC_Os03g10750.1	M1a(neutral)	-3718.23	w0=0.00000,w1=1.00000,p0=0.72059,p1=0.27941	M2a(selection)	-3704.62	27.2269	1.22391e-06	4.23981e-06	w0=0.27518,w1=1.00000,p0=0.98473,p1=0.00000	15 D 0.955* 9.067+-2.152;16 E 0.991** 9.365+-1.496;18 V 0.954* 9.054+-2.173;21 G 0.978* 9.261+-1.762;23 G 0.973* 9.219+-1.857
11445	LOC_Os03g32050.1	M1a(neutral)	-1284.49	w0=0.00000,w1=1.00000,p0=0.63247,p1=0.36753	M2a(selection)	-1279.45	10.0723	0.0064988	0.0149445	w0=0.00000,w1=1.00000,p0=0.69980,p1=0.00000
11450	LOC_Os05g11850.1	M1a(neutral)	-3068.71	w0=0.00000,w1=1.00000,p0=0.85076,p1=0.14924	M2a(selection)	-3018.67	100.085	1.84827e-22	3.19547e-21	w0=0.05755,w1=1.00000,p0=0.96478,p1=0.00011	1 M 0.996** 10.329+-0.723;2 S 0.982* 10.197+-1.318;8 S 0.984* 10.217+-1.249;13 Y 0.977* 10.153+-1.464;15 M 0.996** 10.333+-0.697;17 D 0.976* 10.143+-1.492;18 V 0.992** 10.295+-0.918;20 G 0.998** 10.350+-0.572;21 S 0.998** 10.348+-0.590;24 Y 0.997** 10.338+-0.665;25 N 0.997** 10.337+-0.668;26 N 0.997** 10.337+-0.668;28 K 0.952* 9.900+-2.120;31 H 0.997** 10.341+-0.638;33 S 0.978* 10.165+-1.431;645 …
11452	LOC_Os01g05500.1	M1a(neutral)	-8098.61	w0=0.00000,w1=1.00000,p0=0.71818,p1=0.28182	M2a(selection)	-8083.54	30.1497	2.83849e-07	1.07954e-06	w0=0.00000,w1=1.00000,p0=0.74307,p1=0.24976	1 M 0.967* 9.374+-1.924;4 M 0.993** 9.595+-1.350;5 D 0.972* 9.422+-1.820;830 S 0.970* 9.406+-1.855;1882 R 0.994** 9.605+-1.321
11459	LOC_Os03g13520.1	M1a(neutral)	-1589.86	w0=0.00000,w1=1.00000,p0=0.84390,p1=0.15610	M2a(selection)	-1577.53	24.6679	4.39975e-06	1.44574e-05	w0=0.03352,w1=1.00000,p0=0.91202,p1=0.04398	180 S 0.993** 9.719+-1.230;181 K 0.983* 9.637+-1.489;182 Q 0.995** 9.740+-1.152;184 V 0.962* 9.449+-1.948;187 L 0.972* 9.534+-1.758;191 W 0.961* 9.439+-1.965;192 V 0.964* 9.464+-1.913
11469	LOC_Os04g39170.1	M1a(neutral)	-1267.29	w0=0.00000,w1=1.00000,p0=0.84784,p1=0.15216	M2a(selection)	-1193.1	148.381	6.01945e-33	2.73341e-31	w0=0.07914,w1=1.00000,p0=0.92921,p1=0.00000	212 A 1.000** 10.445+-0.261;213 L 0.990* 10.352+-0.976;214 S 1.000** 10.446+-0.244;215 M 0.980* 10.253+-1.362;216 N 1.000** 10.446+-0.258;217 Q 1.000** 10.446+-0.245;219 D 0.990* 10.350+-0.981;220 Y 0.990* 10.348+-0.994;221 A 0.981* 10.264+-1.327;223 L 1.000** 10.447+-0.239;224 E 1.000** 10.447+-0.233;225 G 1.000** 10.446+-0.254;226 I 0.968* 10.145+-1.683;227 Q 1.000** 10.447+-0.233;229 R 0.991**…
11472	LOC_Os12g40570.1	M1a(neutral)	-1378.11	w0=0.00000,w1=1.00000,p0=0.70827,p1=0.29173	M2a(selection)	-1368.25	19.7227	5.2151e-05	0.000154648	w0=0.18686,w1=1.00000,p0=0.94172,p1=0.00000	270 E 0.955* 9.210+-2.147;271 N 0.961* 9.270+-2.018;272 A 0.995** 9.565+-1.288;273 E 0.958* 9.245+-2.065;274 A 0.981* 9.448+-1.626;278 C 0.983* 9.464+-1.584;280 G 0.968* 9.333+-1.891;283 G 0.973* 9.374+-1.803
11473	LOC_Os07g41730.2	M1a(neutral)	-1203.47	w0=0.00000,w1=1.00000,p0=0.72203,p1=0.27797	M2a(selection)	-1179.75	47.4392	4.9969e-11	2.74939e-10	w0=0.00000,w1=1.00000,p0=0.92871,p1=0.00000	1 A 0.992** 10.059+-1.070;3 G 0.990** 10.044+-1.134;4 M 0.967* 9.828+-1.794;5 A 0.986* 10.007+-1.273;8 G 0.959* 9.756+-1.962;12 A 0.991** 10.053+-1.097;241 E 0.980* 9.952+-1.450;242 A 0.981* 9.963+-1.417;243 E 0.980* 9.947+-1.465;244 E 0.998** 10.113+-0.808
11476	LOC_Os07g44170.1	M1a(neutral)	-2302.92	w0=0.00000,w1=1.00000,p0=0.72741,p1=0.27259	M2a(selection)	-2269.78	66.289	4.03204e-15	3.28224e-14	w0=0.17519,w1=1.00000,p0=0.94465,p1=0.00000	1 L 0.976* 9.913+-1.582;459 P 0.991** 10.062+-1.067;460 G 0.988* 10.027+-1.205;461 G 0.961* 9.771+-1.933;463 D 0.998** 10.119+-0.789;465 L 0.973* 9.887+-1.645;466 S 0.986* 10.010+-1.266;467 S 0.999** 10.127+-0.740;468 L 0.988* 10.029+-1.199;471 A 0.990** 10.049+-1.120;475 G 0.992** 10.065+-1.056;476 H 0.997** 10.116+-0.804;477 P 0.987* 10.022+-1.222;478 Y 0.988* 10.027+-1.205;480 M 0.997** 10.117…
11479	LOC_Os01g67570.1	M1a(neutral)	-1222.08	w0=0.00000,w1=1.00000,p0=0.85444,p1=0.14556	M2a(selection)	-1201.55	41.0511	1.21863e-09	5.98049e-09	w0=0.00000,w1=1.00000,p0=0.94791,p1=0.00000	243 I 0.978* 9.758+-1.569;244 S 0.982* 9.789+-1.482;246 S 0.996** 9.916+-1.034;250 M 0.995** 9.906+-1.080;254 L 0.987* 9.836+-1.342;255 S 0.959* 9.582+-1.984
11486	LOC_Os02g47060.1	M1a(neutral)	-1906.97	w0=0.00000,w1=1.00000,p0=0.74707,p1=0.25293	M2a(selection)	-1851.18	111.578	5.90278e-25	1.26407e-23	w0=0.04903,w1=1.00000,p0=0.90348,p1=0.00000	355 V 0.990* 10.270+-1.027;358 K 0.999** 10.361+-0.445;359 E 0.991** 10.286+-0.953;361 A 0.997** 10.336+-0.663;366 T 0.964* 10.018+-1.856;367 S 0.999** 10.359+-0.467;370 E 0.981* 10.187+-1.350;373 A 0.984* 10.212+-1.276;374 A 0.989* 10.264+-1.055;375 A 0.995** 10.322+-0.752;377 S 0.996** 10.331+-0.699;378 A 0.992** 10.291+-0.927;379 T 0.999** 10.354+-0.521;380 A 0.997** 10.336+-0.659;381 A 0.997*…
11503	LOC_Os06g16280.1	M1a(neutral)	-1840.37	w0=0.00000,w1=1.00000,p0=0.63085,p1=0.36915	M2a(selection)	-1817.77	45.1936	1.53579e-10	8.16416e-10	w0=0.00000,w1=1.00000,p0=0.58549,p1=0.31971	47 T 0.969* 7.385+-1.954;48 K 0.994** 7.557+-1.684;53 K 0.999** 7.592+-1.623;54 E 0.999** 7.593+-1.621;55 I 0.992** 7.538+-1.715;58 G 1.000** 7.595+-1.618;61 Q 0.989* 7.516+-1.750;75 W 0.962* 7.324+-2.018
11504	LOC_Os04g36620.1	M1a(neutral)	-1512.94	w0=0.00000,w1=1.00000,p0=0.76775,p1=0.23225	M2a(selection)	-1483.38	59.1162	1.45571e-13	1.02361e-12	w0=0.06495,w1=1.00000,p0=0.91874,p1=0.01158	1 H 0.951* 9.686+-2.095;3 L 0.974* 9.904+-1.600;12 T 0.965* 9.821+-1.807;13 L 0.999** 10.136+-0.701;17 L 0.969* 9.853+-1.729;19 F 0.987* 10.020+-1.240;20 I 0.997** 10.116+-0.823;21 I 0.997** 10.115+-0.824;22 H 1.000** 10.143+-0.652;25 S 0.988* 10.031+-1.202;27 S 0.977* 9.928+-1.534;63 G 0.998** 10.121+-0.790
11510	LOC_Os08g06640.1	M1a(neutral)	-1533.65	w0=0.00000,w1=1.00000,p0=0.61523,p1=0.38477	M2a(selection)	-1523.57	20.1568	4.19775e-05	0.000125566	w0=0.10018,w1=1.00000,p0=0.77917,p1=0.00000	179 R 0.969* 9.665+-1.757;180 A 0.985* 9.811+-1.360;186 G 0.978* 9.747+-1.551;189 S 0.974* 9.706+-1.658;190 S 0.975* 9.720+-1.623;192 A 0.980* 9.764+-1.502;197 D 0.986* 9.820+-1.330;198 T 0.993** 9.876+-1.131;208 D 0.965* 9.624+-1.852;209 G 0.957* 9.554+-2.002;211 D 0.955* 9.539+-2.032;212 A 0.956* 9.547+-2.016;213 C 0.986* 9.817+-1.342;221 L 0.988* 9.834+-1.284;223 S 0.989* 9.843+-1.254;224 D 0.…
11514	LOC_Os12g06740.1	M1a(neutral)	-1798.47	w0=0.00000,w1=1.00000,p0=0.77687,p1=0.22313	M2a(selection)	-1759.95	77.0479	1.85891e-17	1.90387e-16	w0=0.52705,w1=1.00000,p0=0.97812,p1=0.00000	368 F 0.994** 10.110+-0.948;369 H 0.997** 10.141+-0.783;370 L 0.983* 10.008+-1.351;372 Y 0.976* 9.939+-1.561;373 V 0.974* 9.928+-1.589;374 E 1.000** 10.162+-0.646;375 S 0.998** 10.142+-0.775;376 S 1.000** 10.164+-0.636
11521	LOC_Os05g05840.1	M1a(neutral)	-2551.84	w0=0.00000,w1=1.00000,p0=0.74497,p1=0.25503	M2a(selection)	-2544.75	14.1635	0.000840315	0.0021604	w0=0.21680,w1=1.00000,p0=0.98575,p1=0.00000	551 L 0.952* 8.214+-2.415;552 R 0.988* 8.474+-1.948
11529	LOC_Os03g17220.1	M1a(neutral)	-625.191	w0=0.00000,w1=1.00000,p0=0.91843,p1=0.08157	M2a(selection)	-621.232	7.91916	0.0190711	0.0404952	w0=0.00000,w1=1.00000,p0=0.96257,p1=0.00000	25 A 0.974* 8.579+-2.158
11533	LOC_Os01g43070.1	M1a(neutral)	-1419.85	w0=0.00000,w1=1.00000,p0=0.64475,p1=0.35525	M2a(selection)	-1394.24	51.2309	7.50507e-12	4.46161e-11	w0=0.05201,w1=1.00000,p0=0.89176,p1=0.00000	1 R 0.987* 10.058+-1.244;235 E 0.966* 9.868+-1.804;236 S 0.982* 10.022+-1.358;237 M 0.964* 9.844+-1.865;238 G 0.994** 10.133+-0.916;239 P 0.987* 10.067+-1.201;246 A 0.986* 10.056+-1.242;247 S 0.985* 10.044+-1.288;253 P 0.989* 10.079+-1.152;254 T 0.996** 10.151+-0.820;255 E 0.985* 10.045+-1.278;256 N 0.959* 9.798+-1.971;260 P 0.986* 10.055+-1.246;261 Y 0.999** 10.174+-0.675;262 Q 0.983* 10.023+-1.…
11547	LOC_Os03g15800.1	M1a(neutral)	-2062.46	w0=0.00000,w1=1.00000,p0=0.71527,p1=0.28473	M2a(selection)	-2041.49	41.94	7.81352e-10	3.87999e-09	w0=0.18720,w1=1.00000,p0=0.95016,p1=0.00000	1 A 0.979* 9.669+-1.601;5 S 0.964* 9.539+-1.912;14 V 0.992** 9.788+-1.245;18 S 0.952* 9.428+-2.132;20 I 0.962* 9.521+-1.948;23 A 0.958* 9.484+-2.025;24 I 0.988* 9.752+-1.366;28 S 0.973* 9.618+-1.733;29 A 0.976* 9.646+-1.664;34 S 0.978* 9.666+-1.612
11549	LOC_Os04g56350.1	M1a(neutral)	-2143.52	w0=0.00000,w1=1.00000,p0=0.69606,p1=0.30394	M2a(selection)	-2123.78	39.466	2.69196e-09	1.26825e-08	w0=0.35599,w1=1.00000,p0=0.98221,p1=0.00000	1 A 1.000** 9.708+-1.092;9 S 0.968* 9.436+-1.884
11552	LOC_Os01g49230.1	M1a(neutral)	-1194.79	w0=0.00000,w1=1.00000,p0=0.73391,p1=0.26609	M2a(selection)	-1187.41	14.7636	0.000622471	0.00163719	w0=0.00000,w1=1.00000,p0=0.82691,p1=0.00000	136 T 0.965* 5.727+-1.938;217 N 0.959* 5.678+-1.952
11556	LOC_Os06g51230.1	M1a(neutral)	-3516.06	w0=0.00000,w1=1.00000,p0=0.70486,p1=0.29514	M2a(selection)	-3485.92	60.279	8.1393e-14	5.83213e-13	w0=0.24205,w1=1.00000,p0=0.94973,p1=0.00881	1 M 1.000** 9.922+-0.806;2 E 0.999** 9.916+-0.842;3 T 0.991** 9.840+-1.174;9 M 0.983* 9.774+-1.394;664 S 0.958* 9.546+-1.971;665 Y 0.992** 9.855+-1.115;667 S 0.971* 9.662+-1.707;677 D 0.987* 9.802+-1.303;679 S 0.976* 9.705+-1.596
11559	LOC_Os09g32750.1	M1a(neutral)	-1571.82	w0=0.00000,w1=1.00000,p0=0.55725,p1=0.44275	M2a(selection)	-1561.68	20.2878	3.93146e-05	0.000118163	w0=0.46935,w1=1.00000,p0=0.97645,p1=0.00000	352 H 0.975* 8.635+-2.144
11569	LOC_Os01g70020.1	M1a(neutral)	-1850.42	w0=0.00000,w1=1.00000,p0=0.84588,p1=0.15412	M2a(selection)	-1799.77	101.297	1.00821e-22	1.78401e-21	w0=0.23477,w1=1.00000,p0=0.96716,p1=0.00000	1 A 0.999** 10.343+-0.460;3 A 0.983* 10.185+-1.294;4 P 0.984* 10.202+-1.233;5 N 0.999** 10.335+-0.538;7 H 0.966* 10.023+-1.777;10 I 0.998** 10.330+-0.575;11 S 1.000** 10.348+-0.411;12 S 1.000** 10.346+-0.428;14 L 1.000** 10.346+-0.426;15 R 0.974* 10.097+-1.578;18 K 0.972* 10.083+-1.610
11570	LOC_Os03g02720.1	M1a(neutral)	-2007.45	w0=0.22686,w1=1.00000,p0=0.77409,p1=0.22591	M2a(selection)	-1992.61	29.6747	3.59936e-07	1.34717e-06	w0=0.09472,w1=1.00000,p0=0.96989,p1=0.00001	13 E 0.955* 8.895+-2.205;14 A 0.982* 9.119+-1.762;15 L 0.954* 8.889+-2.213;16 L 0.990* 9.180+-1.618;431 N 0.957* 8.911+-2.177
11572	LOC_Os06g38550.1	M1a(neutral)	-3213.49	w0=0.00000,w1=1.00000,p0=0.74876,p1=0.25124	M2a(selection)	-3152.75	121.497	4.1433e-27	1.08445e-25	w0=0.00000,w1=1.00000,p0=0.80225,p1=0.07132	1 A 0.967* 9.988+-1.733;3 A 0.991** 10.214+-0.993;4 F 0.977* 10.080+-1.480;5 V 0.997** 10.269+-0.686;12 A 0.996** 10.264+-0.718;15 D 0.964* 9.964+-1.791;16 T 0.997** 10.270+-0.682;19 A 0.972* 10.033+-1.616;21 P 0.995** 10.256+-0.768;23 A 0.995** 10.252+-0.794;26 R 0.994** 10.246+-0.831;27 Q 0.971* 10.026+-1.634;30 A 0.998** 10.279+-0.618;31 P 0.974* 10.058+-1.544;37 N 0.986* 10.169+-1.178;39 A 0.…
11573	LOC_Os06g08790.1	M1a(neutral)	-3836.64	w0=0.00000,w1=1.00000,p0=0.72867,p1=0.27133	M2a(selection)	-3772.56	128.164	1.47774e-28	4.60298e-27	w0=0.10569,w1=1.00000,p0=0.88233,p1=0.00000	1 K 0.951* 9.990+-2.157;2 S 0.999** 10.467+-0.389;3 G 0.962* 10.111+-1.879;5 R 0.999** 10.469+-0.360;7 S 0.968* 10.166+-1.741;8 P 0.990** 10.389+-0.940;10 K 0.973* 10.220+-1.562;12 A 0.990** 10.387+-0.949;13 A 0.994** 10.420+-0.772;14 A 0.992** 10.409+-0.837;15 P 0.994** 10.422+-0.755;16 A 0.998** 10.465+-0.405;17 V 0.998** 10.460+-0.466;18 A 0.995** 10.433+-0.688;19 Q 0.994** 10.423+-0.754;20 M …
11574	LOC_Os04g52400.1	M1a(neutral)	-1403.89	w0=0.00000,w1=1.00000,p0=0.69131,p1=0.30869	M2a(selection)	-1394.88	18.0162	0.000122411	0.00034952	w0=0.25502,w1=1.00000,p0=0.97736,p1=0.00000	299 L 0.967* 8.685+-2.186
11575	LOC_Os04g51310.1	M1a(neutral)	-1829.52	w0=0.00000,w1=1.00000,p0=0.78158,p1=0.21842	M2a(selection)	-1780.95	97.1427	8.04882e-22	1.30197e-20	w0=0.11704,w1=1.00000,p0=0.93301,p1=0.00000	1 M 1.000** 10.364+-0.381;4 K 0.999** 10.356+-0.473;8 F 0.997** 10.332+-0.668;13 I 0.995** 10.313+-0.788;14 P 0.995** 10.316+-0.770;15 V 0.992** 10.292+-0.907;16 A 0.998** 10.343+-0.589;18 L 0.979* 10.161+-1.442;350 L 0.980* 10.167+-1.421;352 G 0.998** 10.343+-0.587;353 N 0.998** 10.350+-0.528;354 L 0.993** 10.294+-0.897;356 Q 0.999** 10.354+-0.488;357 N 0.993** 10.297+-0.880;358 I 0.964* 10.019+…
11580	LOC_Os09g36450.1	M1a(neutral)	-1093.06	w0=0.00000,w1=1.00000,p0=0.90402,p1=0.09598	M2a(selection)	-1088.81	8.50244	0.0142468	0.0310204	w0=0.01610,w1=1.00000,p0=0.98838,p1=0.00000
11583	LOC_Os11g08210.1	M1a(neutral)	-759.528	w0=0.00000,w1=1.00000,p0=0.92913,p1=0.07087	M2a(selection)	-728.035	62.9847	2.10403e-14	1.57656e-13	w0=0.02350,w1=1.00000,p0=0.95104,p1=0.00000	156 D 0.982* 9.955+-1.393;157 S 0.999** 10.114+-0.711;159 L 0.957* 9.709+-2.059;160 F 0.996** 10.080+-0.899;161 E 0.985* 9.983+-1.301;162 L 1.000** 10.118+-0.684
11587	LOC_Os03g18710.1	M1a(neutral)	-5560.04	w0=0.00000,w1=1.00000,p0=0.48833,p1=0.51167	M2a(selection)	-5554.44	11.2106	0.00367825	0.00872455	w0=0.00000,w1=1.00000,p0=0.93500,p1=0.00031
11591	LOC_Os08g37810.1	M1a(neutral)	-548.939	w0=0.00000,w1=1.00000,p0=0.78874,p1=0.21126	M2a(selection)	-537.498	22.8812	1.07503e-05	3.39346e-05	w0=0.06756,w1=1.00000,p0=0.91554,p1=0.00000	64 M 0.992** 9.250+-1.550;67 S 0.987* 9.210+-1.648;69 Y 0.980* 9.154+-1.783
11592	LOC_Os10g37630.1	M1a(neutral)	-1565.23	w0=0.00000,w1=1.00000,p0=0.75420,p1=0.24580	M2a(selection)	-1556.64	17.1804	0.000185922	0.00052294	w0=0.18912,w1=1.00000,p0=0.98629,p1=0.00000
11597	LOC_Os06g40880.1	M1a(neutral)	-589.925	w0=0.00000,w1=1.00000,p0=0.65128,p1=0.34872	M2a(selection)	-585.677	8.49595	0.0142932	0.0311033	w0=0.00000,w1=1.00000,p0=0.69902,p1=0.11672	67 S 0.956* 6.796+-2.390;68 S 0.963* 6.853+-2.347
11602	LOC_Os03g58120.1	M1a(neutral)	-2801.5	w0=0.00000,w1=1.00000,p0=0.82558,p1=0.17442	M2a(selection)	-2763.26	76.4903	2.45668e-17	2.48904e-16	w0=0.33806,w1=1.00000,p0=0.98844,p1=0.00000	74 I 0.961* 9.710+-1.907;177 R 0.966* 9.758+-1.798;616 M 1.000** 10.062+-0.738;617 A 0.997** 10.041+-0.860;619 M 1.000** 10.061+-0.743;620 L 0.969* 9.784+-1.737
11618	LOC_Os03g51740.1	M1a(neutral)	-2342.38	w0=0.00000,w1=1.00000,p0=0.83094,p1=0.16906	M2a(selection)	-2320.05	44.666	1.99942e-10	1.04956e-09	w0=0.00000,w1=1.00000,p0=0.84304,p1=0.11830	256 R 0.962* 9.910+-1.859;258 Y 0.983* 10.106+-1.309;260 S 0.986* 10.140+-1.185;261 Q 0.994** 10.207+-0.889;262 S 0.994** 10.213+-0.861;263 W 0.990* 10.170+-1.066;264 N 0.980* 10.079+-1.399;268 L 0.964* 9.932+-1.808;438 S 0.991** 10.182+-1.011;462 W 0.956* 9.859+-1.961
11633	LOC_Os04g50208.1	M1a(neutral)	-1536.75	w0=0.00000,w1=1.00000,p0=0.73275,p1=0.26725	M2a(selection)	-1531.02	11.464	0.00324058	0.00775477	w0=0.00000,w1=1.00000,p0=0.93804,p1=0.00000	1 M 0.973* 7.893+-2.326
11634	LOC_Os12g41250.1	M1a(neutral)	-2807.18	w0=0.00000,w1=1.00000,p0=0.78742,p1=0.21258	M2a(selection)	-2791.38	31.6112	1.36685e-07	5.36631e-07	w0=0.07427,w1=1.00000,p0=0.97744,p1=0.00228	1 M 0.995** 9.571+-1.302;2 R 0.995** 9.578+-1.280;11 T 0.994** 9.566+-1.320
11644	LOC_Os04g34570.1	M1a(neutral)	-1427.55	w0=0.00000,w1=1.00000,p0=0.56524,p1=0.43476	M2a(selection)	-1402.86	49.3848	1.88896e-11	1.08035e-10	w0=0.00000,w1=1.00000,p0=0.54135,p1=0.19606	2 C 0.986* 9.724+-1.334;3 S 0.992** 9.781+-1.138;6 S 0.956* 9.453+-1.998;13 A 0.951* 9.407+-2.088;14 F 0.989* 9.752+-1.241;17 T 0.975* 9.625+-1.618;20 S 0.989* 9.757+-1.223;23 R 0.958* 9.478+-1.950;24 S 0.983* 9.702+-1.398;25 R 0.971* 9.591+-1.701;26 C 0.965* 9.540+-1.816;28 R 0.975* 9.632+-1.598;36 R 0.960* 9.493+-1.914;39 R 0.992** 9.779+-1.151;42 L 0.966* 9.544+-1.805;45 V 0.975* 9.631+-1.600;…
11647	LOC_Os01g11990.1	M1a(neutral)	-2527.05	w0=0.00000,w1=1.00000,p0=0.70793,p1=0.29207	M2a(selection)	-2502.92	48.2469	3.33669e-11	1.87982e-10	w0=0.00000,w1=1.00000,p0=0.69028,p1=0.23957	31 L 0.974* 8.030+-2.202;40 V 0.951* 7.839+-2.427;51 S 0.984* 8.110+-2.095;52 L 1.000** 8.222+-1.910;53 L 0.999** 8.216+-1.921;54 L 0.999** 8.217+-1.920;80 P 0.960* 7.921+-2.345;81 S 0.964* 7.951+-2.310
11650	LOC_Os03g03600.1	M1a(neutral)	-1481.79	w0=0.00000,w1=1.00000,p0=0.93934,p1=0.06066	M2a(selection)	-1467.6	28.3768	6.88728e-07	2.47221e-06	w0=0.02512,w1=1.00000,p0=0.98270,p1=0.00000	343 S 0.997** 9.633+-1.209;348 A 0.981* 9.496+-1.624;349 L 0.988* 9.552+-1.470;351 A 0.963* 9.344+-1.978
11653	LOC_Os12g06910.1	M1a(neutral)	-4500.17	w0=0.00000,w1=1.00000,p0=0.77146,p1=0.22854	M2a(selection)	-4457.68	84.9634	3.55167e-19	4.46208e-18	w0=0.07016,w1=1.00000,p0=0.95511,p1=0.00014	2 A 0.983* 10.177+-1.271;131 V 0.997** 10.303+-0.669;221 T 0.981* 10.153+-1.350;222 V 0.993** 10.267+-0.888;223 D 0.986* 10.198+-1.193;224 S 0.984* 10.182+-1.250;225 A 0.981* 10.154+-1.347;226 G 0.988* 10.223+-1.090;227 S 0.980* 10.145+-1.377;228 M 0.971* 10.058+-1.634;230 N 0.970* 10.051+-1.655;233 M 0.971* 10.058+-1.634;235 S 0.996** 10.292+-0.742;236 R 0.995** 10.285+-0.788;237 Q 0.996** 10.30…
11656	LOC_Os04g33360.1	M1a(neutral)	-1468.24	w0=0.00000,w1=1.00000,p0=0.84844,p1=0.15156	M2a(selection)	-1433.96	68.5593	1.29579e-15	1.09996e-14	w0=0.00000,w1=1.00000,p0=0.83086,p1=0.10095	1 Q 0.995** 10.251+-0.785;2 P 0.980* 10.105+-1.394;3 G 0.969* 10.004+-1.685;8 E 1.000** 10.289+-0.516;9 L 0.989* 10.187+-1.096;10 G 0.963* 9.944+-1.835;11 S 1.000** 10.290+-0.505;12 E 0.997** 10.268+-0.678;13 D 0.999** 10.289+-0.522;14 R 0.991** 10.214+-0.983;17 L 0.994** 10.241+-0.845;20 D 0.977* 10.084+-1.458;267 N 0.989* 10.194+-1.070;268 I 0.995** 10.246+-0.814;269 S 0.994** 10.234+-0.881
11662	LOC_Os03g11660.1	M1a(neutral)	-1925.4	w0=0.00000,w1=1.00000,p0=0.72700,p1=0.27300	M2a(selection)	-1874.15	102.506	5.51034e-23	9.93707e-22	w0=0.09385,w1=1.00000,p0=0.87300,p1=0.00000	5 K 0.999** 10.436+-0.424;6 L 0.980* 10.256+-1.373;8 W 0.993** 10.388+-0.798;10 G 0.997** 10.422+-0.561;14 R 0.984* 10.297+-1.225;15 S 0.997** 10.422+-0.557;16 S 0.997** 10.424+-0.539;18 S 0.995** 10.398+-0.735;19 S 0.990** 10.358+-0.957;23 T 0.993** 10.379+-0.846;24 R 0.975* 10.210+-1.528;27 G 0.990** 10.357+-0.963;28 L 0.992** 10.373+-0.877;29 V 0.994** 10.390+-0.781;30 E 0.987* 10.325+-1.104;3…
11666	LOC_Os05g07220.1	M1a(neutral)	-4599.06	w0=0.00000,w1=1.00000,p0=0.58623,p1=0.41377	M2a(selection)	-4592.23	13.6704	0.00107526	0.00273274	w0=0.00000,w1=1.00000,p0=0.87235,p1=0.00000
11667	LOC_Os05g34880.1	M1a(neutral)	-2645.9	w0=0.00000,w1=1.00000,p0=0.68831,p1=0.31169	M2a(selection)	-2631.19	29.4189	4.09033e-07	1.51737e-06	w0=0.35309,w1=1.00000,p0=0.99058,p1=0.00000	563 K 0.971* 9.022+-1.943;564 A 0.999** 9.245+-1.402;565 S 0.990* 9.170+-1.607
11669	LOC_Os03g10460.1	M1a(neutral)	-1512.09	w0=0.00000,w1=1.00000,p0=0.76305,p1=0.23695	M2a(selection)	-1503.71	16.7682	0.000228471	0.0006341	w0=0.16701,w1=1.00000,p0=0.98132,p1=0.00000	6 S 0.952* 8.509+-2.373;8 A 0.981* 8.728+-2.000
11670	LOC_Os07g30774.1	M1a(neutral)	-2161.49	w0=0.00000,w1=1.00000,p0=0.66709,p1=0.33291	M2a(selection)	-2137.91	47.1468	5.78358e-11	3.1455e-10	w0=0.07979,w1=1.00000,p0=0.79370,p1=0.00000	3 A 0.981* 9.388+-1.549;5 P 0.969* 9.285+-1.791;9 P 0.993** 9.495+-1.234;10 K 0.992** 9.490+-1.251;14 G 0.991** 9.476+-1.294;16 T 0.997** 9.527+-1.121;17 V 0.989* 9.457+-1.354;18 Q 0.995** 9.512+-1.174;19 E 0.996** 9.518+-1.155;20 A 0.976* 9.349+-1.642;21 H 0.986* 9.432+-1.427;26 G 0.990* 9.468+-1.323;29 E 0.972* 9.310+-1.736;33 R 0.990** 9.474+-1.304;38 P 0.964* 9.237+-1.908;40 F 0.993** 9.499+-…
11674	LOC_Os04g39090.1	M1a(neutral)	-1434.28	w0=0.00000,w1=1.00000,p0=0.75186,p1=0.24814	M2a(selection)	-1412.22	44.1226	2.62356e-10	1.35641e-09	w0=0.06662,w1=1.00000,p0=0.92982,p1=0.00000	200 G 0.986* 9.844+-1.349;274 V 0.978* 9.768+-1.573;275 P 0.988* 9.862+-1.288;279 R 0.964* 9.642+-1.895;280 K 0.996** 9.934+-1.013;285 A 0.979* 9.780+-1.540;286 P 0.995** 9.929+-1.036;291 R 0.956* 9.569+-2.052;292 R 0.997** 9.947+-0.952
11681	LOC_Os02g18810.1	M1a(neutral)	-4168.07	w0=0.00000,w1=1.00000,p0=0.71478,p1=0.28522	M2a(selection)	-4136.02	64.083	1.21492e-14	9.38327e-14	w0=0.00000,w1=1.00000,p0=0.80415,p1=0.15922	12 V 0.972* 9.858+-1.648;94 T 0.967* 9.813+-1.762;342 A 0.974* 9.878+-1.595;590 S 0.979* 9.922+-1.470;851 L 0.995** 10.066+-0.940;853 S 0.963* 9.776+-1.848;854 L 0.982* 9.949+-1.388;855 Y 0.975* 9.890+-1.563;856 Q 0.996** 10.080+-0.868;857 Q 0.997** 10.085+-0.837;862 Q 0.997** 10.090+-0.812;866 E 0.981* 9.940+-1.416;867 H 0.972* 9.861+-1.640;869 V 0.995** 10.069+-0.924;872 Y 0.979* 9.926+-1.459;8…
11683	LOC_Os02g01980.1	M1a(neutral)	-2176.63	w0=0.00000,w1=1.00000,p0=0.70938,p1=0.29062	M2a(selection)	-2145.71	61.8508	3.7091e-14	2.73573e-13	w0=0.03563,w1=1.00000,p0=0.92260,p1=0.00006	1 A 0.988* 10.069+-1.169;6 T 0.998** 10.164+-0.707;7 M 0.985* 10.039+-1.277;8 A 0.998** 10.164+-0.707;10 A 0.997** 10.152+-0.779;11 Q 0.998** 10.160+-0.732;12 L 0.990** 10.089+-1.089;79 P 0.975* 9.941+-1.601;80 P 0.991** 10.101+-1.037;81 R 0.989* 10.072+-1.167;83 E 0.997** 10.154+-0.767;84 P 0.982* 10.012+-1.389;85 A 0.998** 10.159+-0.739;89 P 0.998** 10.164+-0.705;90 Q 0.988* 10.065+-1.184;93 G …
11684	LOC_Os08g06510.1	M1a(neutral)	-2261.77	w0=0.00000,w1=1.00000,p0=0.62806,p1=0.37194	M2a(selection)	-2233.71	56.1186	6.51621e-13	4.3087e-12	w0=0.34214,w1=1.00000,p0=0.94298,p1=0.00000	70 A 0.996** 10.086+-0.882;71 A 0.989* 10.026+-1.153;72 A 0.984* 9.981+-1.316;74 Y 0.998** 10.108+-0.764;75 S 0.989* 10.019+-1.183;77 S 0.989* 10.021+-1.173;78 N 0.991** 10.040+-1.097;79 A 0.992** 10.055+-1.035;81 S 0.992** 10.050+-1.054;84 E 0.996** 10.088+-0.875;85 Q 0.964* 9.790+-1.868;86 V 0.990** 10.034+-1.120;92 A 0.991** 10.037+-1.108;94 W 0.994** 10.071+-0.961;136 G 0.991** 10.038+-1.104
11687	LOC_Os02g15930.1	M1a(neutral)	-2077.55	w0=0.00000,w1=1.00000,p0=0.55177,p1=0.44823	M2a(selection)	-2061.15	32.7993	7.5462e-08	3.06153e-07	w0=0.00000,w1=1.00000,p0=0.84617,p1=0.00000	43 T 0.972* 8.853+-1.860;49 G 0.968* 8.820+-1.924;70 D 0.970* 8.839+-1.886;82 A 0.969* 8.826+-1.911;157 N 0.977* 8.896+-1.770;174 E 0.963* 8.778+-2.001;180 E 0.967* 8.816+-1.931;415 H 0.981* 8.930+-1.697;416 R 0.976* 8.890+-1.791;417 P 0.981* 8.929+-1.699;418 T 0.979* 8.911+-1.739;422 T 0.980* 8.922+-1.714;424 K 0.979* 8.915+-1.731;425 V 0.986* 8.974+-1.595;426 H 0.983* 8.948+-1.655
11689	LOC_Os02g56540.1	M1a(neutral)	-3519.09	w0=0.00000,w1=1.00000,p0=0.88197,p1=0.11803	M2a(selection)	-3505.47	27.2459	1.21236e-06	4.20754e-06	w0=0.00000,w1=1.00000,p0=0.97389,p1=0.00000	459 A 0.995** 8.382+-1.726;550 S 0.965* 8.164+-2.132;629 N 0.999** 8.408+-1.668;646 I 0.957* 8.108+-2.216
11711	LOC_Os08g03490.1	M1a(neutral)	-1814.75	w0=0.00000,w1=1.00000,p0=0.62738,p1=0.37262	M2a(selection)	-1804.72	20.0422	4.44519e-05	0.000132547	w0=0.00201,w1=1.00000,p0=0.63850,p1=0.05923	59 P 0.965* 9.863+-1.794;62 R 0.979* 9.992+-1.449;64 F 0.968* 9.888+-1.734;68 F 0.989* 10.082+-1.140;71 M 0.956* 9.774+-1.999;72 M 0.959* 9.810+-1.918;75 R 0.965* 9.863+-1.797;90 A 0.959* 9.806+-1.929;92 G 0.974* 9.942+-1.595;94 R 0.975* 9.956+-1.564;101 Q 0.973* 9.935+-1.614;108 K 0.990** 10.098+-1.071;110 C 0.989* 10.088+-1.118;115 S 0.984* 10.044+-1.280;116 S 0.978* 9.981+-1.486;117 A 0.997** …
11726	LOC_Os07g45300.1	M1a(neutral)	-1603.01	w0=0.00000,w1=1.00000,p0=0.55806,p1=0.44194	M2a(selection)	-1587.39	31.2351	1.64964e-07	6.4164e-07	w0=0.07206,w1=1.00000,p0=0.87620,p1=0.00462	299 V 0.987* 9.614+-1.407;306 H 0.977* 9.527+-1.647;307 P 0.979* 9.539+-1.617;308 G 0.971* 9.468+-1.790;309 A 0.994** 9.673+-1.212;311 W 0.982* 9.572+-1.531;314 C 0.997** 9.698+-1.115;316 R 0.970* 9.463+-1.802;318 T 0.973* 9.488+-1.743
11729	LOC_Os01g57440.1	M1a(neutral)	-1419.48	w0=0.00000,w1=1.00000,p0=0.77326,p1=0.22674	M2a(selection)	-1403.11	32.7379	7.78149e-08	3.1536e-07	w0=0.00000,w1=1.00000,p0=0.90626,p1=0.00000	263 Q 0.994** 9.331+-1.396;264 D 0.985* 9.250+-1.609;265 R 0.972* 9.146+-1.851;267 W 0.955* 8.998+-2.131;269 P 0.972* 9.142+-1.862;271 H 0.993** 9.322+-1.422
11730	LOC_Os03g15950.1	M1a(neutral)	-1781.6	w0=0.00000,w1=1.00000,p0=0.65412,p1=0.34588	M2a(selection)	-1752.41	58.3954	2.08736e-13	1.44885e-12	w0=0.18529,w1=1.00000,p0=0.87701,p1=0.00002	1 G 0.995** 10.290+-0.791;6 A 0.986* 10.211+-1.167;7 A 0.991** 10.255+-0.976;9 R 0.998** 10.321+-0.586;12 R 0.998** 10.321+-0.586;14 L 0.997** 10.309+-0.672;15 S 0.997** 10.312+-0.650;16 H 0.990* 10.240+-1.044;18 G 0.987* 10.219+-1.133;28 V 0.991** 10.254+-0.984;30 Q 0.970* 10.054+-1.680;31 D 0.990** 10.248+-1.008;32 R 0.993** 10.275+-0.881;33 G 0.995** 10.288+-0.808;34 G 0.977* 10.124+-1.466;36 …
11731	LOC_Os03g15320.1	M1a(neutral)	-2149.19	w0=0.00000,w1=1.00000,p0=0.90564,p1=0.09436	M2a(selection)	-2141.11	16.1574	0.000310078	0.000846259	w0=0.03819,w1=1.00000,p0=0.98428,p1=0.00000	165 Q 0.995** 8.493+-2.015;166 R 0.987* 8.443+-2.109
11768	LOC_Os09g31270.1	M1a(neutral)	-1971.18	w0=0.00000,w1=1.00000,p0=0.78848,p1=0.21152	M2a(selection)	-1955.62	31.1047	1.76077e-07	6.82751e-07	w0=0.09688,w1=1.00000,p0=0.93129,p1=0.00000	7 S 0.950* 9.004+-2.170;13 P 0.991** 9.348+-1.409;14 G 0.998** 9.405+-1.229;16 Y 0.998** 9.402+-1.241;17 L 0.989* 9.326+-1.474;21 Y 0.971* 9.178+-1.823;37 G 0.973* 9.188+-1.801
11780	LOC_Os01g67920.1	M1a(neutral)	-2556.43	w0=0.00000,w1=1.00000,p0=0.84114,p1=0.15886	M2a(selection)	-2551.21	10.4552	0.00536631	0.0124542	w0=0.00000,w1=1.00000,p0=0.97970,p1=0.00000
11781	LOC_Os10g39790.2	M1a(neutral)	-1565.12	w0=0.00000,w1=1.00000,p0=0.85514,p1=0.14486	M2a(selection)	-1558.83	12.5679	0.00186598	0.00458767	w0=0.09423,w1=1.00000,p0=0.98830,p1=0.00005	1 S 0.988* 8.116+-2.129;5 L 0.953* 7.888+-2.473
11786	LOC_Os07g08180.1	M1a(neutral)	-2295.89	w0=0.00000,w1=1.00000,p0=0.68627,p1=0.31373	M2a(selection)	-2286.65	18.4896	9.66105e-05	0.000279237	w0=0.23008,w1=1.00000,p0=0.95909,p1=0.00000	452 V 0.973* 8.738+-2.004;463 S 0.986* 8.843+-1.801;467 W 0.967* 8.693+-2.091
11788	LOC_Os10g39930.1	M1a(neutral)	-1693.67	w0=0.00000,w1=1.00000,p0=0.81636,p1=0.18364	M2a(selection)	-1642.5	102.338	5.99155e-23	1.07534e-21	w0=0.03685,w1=1.00000,p0=0.95339,p1=0.00000	349 M 0.998** 10.250+-0.660;350 N 0.967* 9.954+-1.776;354 R 0.994** 10.210+-0.899;355 K 0.987* 10.146+-1.182;358 R 0.997** 10.244+-0.696;359 E 0.989* 10.169+-1.086;363 A 0.997** 10.243+-0.704;364 L 0.971* 9.996+-1.667;365 S 0.999** 10.255+-0.623;367 S 0.998** 10.248+-0.674;368 R 0.988* 10.155+-1.146
11791	LOC_Os10g05240.1	M1a(neutral)	-1450.64	w0=0.00000,w1=1.00000,p0=0.80167,p1=0.19833	M2a(selection)	-1435.7	29.8832	3.24292e-07	1.22593e-06	w0=0.09786,w1=1.00000,p0=0.91516,p1=0.00000	1 M 0.991** 9.447+-1.390;4 E 0.987* 9.418+-1.473;5 M 0.991** 9.447+-1.390;6 D 0.979* 9.344+-1.662;11 S 0.979* 9.343+-1.666;16 R 0.993** 9.471+-1.318;285 M 0.989* 9.432+-1.432;286 V 0.983* 9.383+-1.563;290 S 0.987* 9.415+-1.483;291 L 0.986* 9.401+-1.542;292 R 0.985* 9.398+-1.530
11805	LOC_Os11g05140.1	M1a(neutral)	-1737.96	w0=0.00000,w1=1.00000,p0=0.80389,p1=0.19611	M2a(selection)	-1711.52	52.891	3.27245e-12	2.00551e-11	w0=0.05354,w1=1.00000,p0=0.94156,p1=0.00000	338 V 0.988* 10.001+-1.198;339 Q 0.997** 10.085+-0.824;342 D 0.975* 9.875+-1.595;344 S 0.998** 10.094+-0.776;345 N 0.979* 9.917+-1.475;346 S 0.997** 10.085+-0.827;348 A 0.957* 9.708+-2.008;349 P 0.997** 10.077+-0.866;352 D 0.997** 10.080+-0.852;353 T 0.994** 10.050+-1.001;357 P 0.997** 10.077+-0.866
11808	LOC_Os01g72780.1	M1a(neutral)	-4989.02	w0=0.00000,w1=1.00000,p0=0.44049,p1=0.55951	M2a(selection)	-4983.13	11.7813	0.00276514	0.00667637	w0=0.62075,w1=1.00000,p0=0.99680,p1=0.00000
11812	LOC_Os04g54860.1	M1a(neutral)	-1755.16	w0=0.00000,w1=1.00000,p0=0.87441,p1=0.12559	M2a(selection)	-1747.7	14.9332	0.000571861	0.00150934	w0=0.00000,w1=1.00000,p0=0.94543,p1=0.02020	340 V 0.956* 8.509+-2.259;341 H 0.954* 8.492+-2.282;342 A 0.966* 8.589+-2.131
11816	LOC_Os01g51770.1	M1a(neutral)	-1443.37	w0=0.00000,w1=1.00000,p0=0.68443,p1=0.31557	M2a(selection)	-1430.15	26.4352	1.81829e-06	6.16844e-06	w0=0.00000,w1=1.00000,p0=0.92900,p1=0.00000	5 A 0.950* 8.829+-2.281;80 A 0.969* 8.989+-2.008;200 N 0.953* 8.849+-2.249;213 A 0.962* 8.932+-2.110;292 V 0.994** 9.190+-1.563
11838	LOC_Os05g50980.1	M1a(neutral)	-754.448	w0=0.00000,w1=1.00000,p0=0.73138,p1=0.26862	M2a(selection)	-748.582	11.7328	0.00283309	0.00683168	w0=0.00000,w1=1.00000,p0=0.96457,p1=0.00000
11854	LOC_Os07g45350.1	M1a(neutral)	-1505.97	w0=0.00000,w1=1.00000,p0=0.67845,p1=0.32155	M2a(selection)	-1459.93	92.0716	1.01601e-20	1.48424e-19	w0=0.00000,w1=1.00000,p0=0.82301,p1=0.00000	213 F 0.991** 10.348+-0.946;216 A 0.994** 10.383+-0.754;217 K 0.994** 10.379+-0.775;218 R 0.999** 10.426+-0.397;219 A 0.987* 10.307+-1.140;220 L 0.998** 10.416+-0.508;224 K 0.998** 10.415+-0.512;225 R 0.993** 10.366+-0.860;226 R 0.997** 10.404+-0.611;227 H 0.999** 10.425+-0.414;228 E 0.996** 10.395+-0.674;230 Q 0.996** 10.400+-0.636;232 R 0.993** 10.368+-0.843;234 H 0.990** 10.341+-0.980;236 A 0.…
11857	LOC_Os03g07450.1	M1a(neutral)	-1249.24	w0=0.00000,w1=1.00000,p0=0.82987,p1=0.17013	M2a(selection)	-1223.21	52.0615	4.95445e-12	2.98773e-11	w0=0.01596,w1=1.00000,p0=0.88839,p1=0.00000	213 A 0.976* 10.083+-1.516;214 A 0.994** 10.256+-0.850;216 E 0.965* 9.988+-1.770;217 L 0.971* 10.028+-1.688;219 N 0.997** 10.280+-0.708;221 N 0.999** 10.300+-0.561;222 K 0.987* 10.191+-1.148;225 E 0.986* 10.181+-1.189;226 A 0.981* 10.137+-1.344;227 S 0.995** 10.263+-0.813;235 I 0.997** 10.281+-0.701;236 A 0.992** 10.237+-0.948;237 R 0.993** 10.244+-0.913;238 H 0.992** 10.234+-0.971;240 H 0.996** …
11858	LOC_Os06g43220.1	M1a(neutral)	-1410.19	w0=0.00000,w1=1.00000,p0=0.83016,p1=0.16984	M2a(selection)	-1395.9	28.5836	6.21098e-07	2.24872e-06	w0=0.18551,w1=1.00000,p0=0.99029,p1=0.00000	1 M 0.999** 8.955+-1.650;2 C 0.990** 8.898+-1.790
11868	LOC_Os01g40580.1	M1a(neutral)	-1099.08	w0=0.00000,w1=1.00000,p0=0.95735,p1=0.04265	M2a(selection)	-1094.2	9.75539	0.00761455	0.01732	w0=0.00476,w1=1.00000,p0=0.97785,p1=0.00000	14 S 0.951* 8.612+-2.367
11875	LOC_Os07g39430.1	M1a(neutral)	-975.654	w0=0.00000,w1=1.00000,p0=0.73357,p1=0.26643	M2a(selection)	-953.98	43.3487	3.86327e-10	1.96235e-09	w0=0.31458,w1=1.00000,p0=0.94869,p1=0.00000	131 L 0.980* 9.734+-1.536;187 F 0.996** 9.872+-1.070;189 E 0.987* 9.799+-1.340;190 K 0.983* 9.763+-1.454;191 T 0.977* 9.703+-1.621;194 K 0.974* 9.679+-1.683;199 R 0.963* 9.577+-1.929;200 R 0.993** 9.849+-1.166
11884	LOC_Os01g71256.1	M1a(neutral)	-2919.48	w0=0.00000,w1=1.00000,p0=0.45682,p1=0.54318	M2a(selection)	-2915.35	8.25004	0.0161632	0.0348907	w0=0.62845,w1=1.00000,p0=0.99391,p1=0.00000
11886	LOC_Os01g53040.1	M1a(neutral)	-1018.55	w0=0.00000,w1=1.00000,p0=0.86588,p1=0.13412	M2a(selection)	-1013.38	10.3373	0.00569213	0.0131779	w0=0.07632,w1=1.00000,p0=0.97495,p1=0.00000	241 E 0.982* 7.953+-2.155;242 Q 0.986* 7.981+-2.109
11893	LOC_Os12g07790.1	M1a(neutral)	-1382.65	w0=0.00000,w1=1.00000,p0=0.68983,p1=0.31017	M2a(selection)	-1374.59	16.1318	0.000314067	0.000856526	w0=0.23393,w1=1.00000,p0=0.96841,p1=0.00000
11896	LOC_Os01g64540.1	M1a(neutral)	-2070.27	w0=0.00000,w1=1.00000,p0=0.84809,p1=0.15191	M2a(selection)	-2044.99	50.5686	1.04514e-11	6.14529e-11	w0=0.06634,w1=1.00000,p0=0.95194,p1=0.00000	434 D 0.953* 9.619+-2.055;436 Y 0.996** 10.012+-0.917;439 D 0.967* 9.751+-1.768;442 E 0.999** 10.038+-0.777;443 C 0.984* 9.900+-1.354;446 E 0.996** 10.014+-0.905;448 K 0.997** 10.017+-0.892;449 M 0.982* 9.881+-1.412;450 Q 0.987* 9.928+-1.258;451 R 0.984* 9.899+-1.358;452 Q 0.954* 9.629+-2.033
11928	LOC_Os02g55070.1	M1a(neutral)	-2142.47	w0=0.00000,w1=1.00000,p0=0.84216,p1=0.15784	M2a(selection)	-2110.17	64.5845	9.45476e-15	7.3626e-14	w0=0.15719,w1=1.00000,p0=0.96973,p1=0.00000	2 V 0.995** 10.144+-0.863;4 H 1.000** 10.184+-0.616;5 Q 0.985* 10.047+-1.275;6 Y 0.973* 9.933+-1.622;7 V 0.977* 9.975+-1.505;8 P 0.995** 10.144+-0.864;10 K 1.000** 10.181+-0.634;13 A 0.972* 9.928+-1.636;14 E 0.997** 10.155+-0.801
11931	LOC_Os04g52290.1	M1a(neutral)	-2828.04	w0=0.00000,w1=1.00000,p0=0.90702,p1=0.09298	M2a(selection)	-2814.1	27.8895	8.78749e-07	3.11571e-06	w0=0.00262,w1=1.00000,p0=0.96542,p1=0.00000	6 D 0.991** 8.831+-1.639;589 E 0.955* 8.555+-2.181;590 N 0.991** 8.834+-1.633;594 G 0.954* 8.545+-2.193;598 D 0.954* 8.544+-2.194;600 S 0.993** 8.851+-1.595
11933	LOC_Os09g38000.1	M1a(neutral)	-1633.83	w0=0.00000,w1=1.00000,p0=0.77981,p1=0.22019	M2a(selection)	-1624.13	19.4124	6.09033e-05	0.000179472	w0=0.01134,w1=1.00000,p0=0.89786,p1=0.00000	105 W 0.982* 8.277+-1.925;109 I 0.975* 8.229+-2.007;286 G 0.955* 8.084+-2.240;287 R 0.953* 8.072+-2.272;330 V 0.955* 8.081+-2.245
11940	LOC_Os03g19470.1	M1a(neutral)	-1151.42	w0=0.00000,w1=1.00000,p0=0.76471,p1=0.23529	M2a(selection)	-1131.56	39.7221	2.36841e-09	1.12851e-08	w0=0.01741,w1=1.00000,p0=0.89178,p1=0.00000	7 G 0.990* 9.984+-1.158;10 A 0.996** 10.036+-0.933;11 S 0.985* 9.941+-1.313;13 G 0.999** 10.068+-0.763;18 A 0.993** 10.018+-1.019;19 E 0.981* 9.902+-1.437;21 P 0.991** 9.996+-1.113;22 K 0.998** 10.061+-0.805;23 K 0.997** 10.049+-0.872;25 K 0.962* 9.723+-1.925;26 S 0.997** 10.047+-0.880;30 R 0.978* 9.869+-1.551
11944	LOC_Os06g43610.1	M1a(neutral)	-1542	w0=0.00000,w1=1.00000,p0=0.61991,p1=0.38009	M2a(selection)	-1533.05	17.9109	0.000129035	0.000367877	w0=0.00000,w1=1.00000,p0=0.50798,p1=0.47263	329 K 0.987* 8.825+-1.899
11949	LOC_Os08g07430.1	M1a(neutral)	-1161.34	w0=0.00000,w1=1.00000,p0=0.83662,p1=0.16338	M2a(selection)	-1152.24	18.1985	0.000111749	0.000320047	w0=0.04811,w1=1.00000,p0=0.97222,p1=0.00000	86 I 0.960* 8.782+-2.186;87 V 0.978* 8.927+-1.917;88 A 0.981* 8.948+-1.874
11951	LOC_Os11g45710.1	M1a(neutral)	-2324.48	w0=0.00000,w1=1.00000,p0=0.64097,p1=0.35903	M2a(selection)	-2306.5	35.9565	1.55649e-08	6.83731e-08	w0=0.39443,w1=1.00000,p0=0.96113,p1=0.00000	2 P 0.972* 9.377+-1.796;3 L 0.972* 9.376+-1.798;4 P 0.978* 9.430+-1.674;5 A 0.992** 9.548+-1.350;6 F 0.972* 9.372+-1.805;8 A 0.992** 9.548+-1.350;15 V 0.973* 9.384+-1.781;16 L 0.976* 9.406+-1.729;17 V 0.984* 9.483+-1.540;331 A 0.964* 9.303+-1.951;479 R 0.964* 9.305+-1.947
11965	LOC_Os01g01790.1	M1a(neutral)	-2305.35	w0=0.00000,w1=1.00000,p0=0.85125,p1=0.14875	M2a(selection)	-2297.6	15.4985	0.000431069	0.00115473	w0=0.13817,w1=1.00000,p0=0.99741,p1=0.00000	1 M 0.973* 6.878+-2.642
11981	LOC_Os03g14290.1	M1a(neutral)	-2486.57	w0=0.00000,w1=1.00000,p0=0.87244,p1=0.12756	M2a(selection)	-2480.24	12.6602	0.00178187	0.00439233	w0=0.00000,w1=1.00000,p0=0.99285,p1=0.00000
11984	LOC_Os02g36350.1	M1a(neutral)	-1889.8	w0=0.00000,w1=1.00000,p0=0.80660,p1=0.19340	M2a(selection)	-1881.92	15.7712	0.00037612	0.00101474	w0=0.04510,w1=1.00000,p0=0.89809,p1=0.00000	293 S 0.968* 6.073+-1.860;304 S 0.958* 6.022+-1.920;306 T 0.978* 6.132+-1.793
11986	LOC_Os07g36400.1	M1a(neutral)	-1479.78	w0=0.00000,w1=1.00000,p0=0.66987,p1=0.33013	M2a(selection)	-1440.12	79.3179	5.97503e-18	6.54648e-17	w0=0.08534,w1=1.00000,p0=0.81014,p1=0.00000	1 M 0.998** 10.384+-0.558;5 E 0.992** 10.331+-0.897;6 V 0.996** 10.364+-0.705;7 F 0.989* 10.301+-1.043;11 I 0.994** 10.353+-0.774;12 E 0.998** 10.392+-0.482;13 E 0.995** 10.357+-0.747;16 A 0.998** 10.392+-0.483;18 E 0.967* 10.088+-1.761;20 P 0.971* 10.127+-1.655;23 T 0.982* 10.231+-1.328;25 A 0.999** 10.394+-0.456;26 T 0.979* 10.199+-1.439;28 I 0.997** 10.375+-0.624;31 L 0.994** 10.348+-0.803;32 …
11994	LOC_Os01g08570.1	M1a(neutral)	-1559.81	w0=0.00000,w1=1.00000,p0=0.77933,p1=0.22067	M2a(selection)	-1515.26	89.095	4.50053e-20	6.32929e-19	w0=0.00000,w1=1.00000,p0=0.86873,p1=0.00000	175 H 0.991** 10.364+-0.932;178 D 0.999** 10.443+-0.358;179 S 0.999** 10.439+-0.401;180 E 0.999** 10.442+-0.360;184 N 0.999** 10.442+-0.366;186 C 0.990** 10.356+-0.972;187 L 0.994** 10.396+-0.754;188 G 0.999** 10.438+-0.409;189 K 0.999** 10.438+-0.418;193 G 0.997** 10.425+-0.541;194 A 0.992** 10.372+-0.894;195 D 0.988* 10.332+-1.081;196 M 0.988* 10.333+-1.077;197 Y 0.994** 10.394+-0.767;201 I 0.9…
12003	LOC_Os07g39840.1	M1a(neutral)	-1388.46	w0=0.00000,w1=1.00000,p0=0.72480,p1=0.27520	M2a(selection)	-1381.19	14.5552	0.000690835	0.00180066	w0=0.35911,w1=1.00000,p0=0.98957,p1=0.00000	309 N 0.961* 7.973+-2.567
12008	LOC_Os02g49630.1	M1a(neutral)	-1054.98	w0=0.01023,w1=1.00000,p0=0.83162,p1=0.16838	M2a(selection)	-1051.01	7.93799	0.0188924	0.0401837	w0=0.16730,w1=1.00000,p0=0.98588,p1=0.00000	257 R 0.970* 7.036+-2.610
12009	LOC_Os05g41370.1	M1a(neutral)	-3166.67	w0=0.00000,w1=1.00000,p0=0.67469,p1=0.32531	M2a(selection)	-3150.05	33.2411	6.05052e-08	2.49501e-07	w0=0.00000,w1=1.00000,p0=0.68864,p1=0.20618	1 M 0.997** 5.473+-1.473;27 T 0.997** 5.472+-1.475;28 A 0.988* 5.426+-1.524;52 G 0.958* 5.278+-1.674;72 P 0.986* 5.422+-1.534
12010	LOC_Os01g04800.1	M1a(neutral)	-868.469	w0=0.00000,w1=1.00000,p0=0.72563,p1=0.27437	M2a(selection)	-861.343	14.2522	0.00080383	0.00207225	w0=0.09072,w1=1.00000,p0=0.84826,p1=0.00000	1 N 0.963* 9.548+-1.905;6 P 0.981* 9.711+-1.505;10 A 0.996** 9.841+-1.063;11 E 0.996** 9.838+-1.079;12 K 0.968* 9.580+-1.854;19 A 0.993** 9.815+-1.168;22 S 0.964* 9.557+-1.890;23 D 0.974* 9.640+-1.695;25 A 0.980* 9.699+-1.537
12015	LOC_Os05g09050.1	M1a(neutral)	-1420.23	w0=0.00000,w1=1.00000,p0=0.87737,p1=0.12263	M2a(selection)	-1351.4	137.656	1.28327e-30	4.83664e-29	w0=0.00000,w1=1.00000,p0=0.81882,p1=0.11637	1 W 0.990** 10.371+-0.963;8 K 0.999** 10.454+-0.382;11 L 0.967* 10.144+-1.754;14 W 1.000** 10.465+-0.197;15 K 1.000** 10.466+-0.188;16 E 0.999** 10.459+-0.319;18 E 1.000** 10.466+-0.195;19 K 1.000** 10.465+-0.202;20 E 0.999** 10.458+-0.325;21 A 1.000** 10.466+-0.189;22 A 1.000** 10.465+-0.200;23 G 0.989* 10.360+-1.016;24 Q 0.999** 10.461+-0.285;26 F 1.000** 10.466+-0.187;27 E 0.999** 10.458+-0.32…
12017	LOC_Os03g21060.1	M1a(neutral)	-1735.93	w0=0.00000,w1=1.00000,p0=0.79906,p1=0.20094	M2a(selection)	-1716.08	39.7003	2.39437e-09	1.13944e-08	w0=0.10343,w1=1.00000,p0=0.92028,p1=0.00000	100 S 0.963* 9.555+-1.904;219 A 0.960* 9.529+-1.958;222 A 0.982* 9.727+-1.484;223 G 0.972* 9.633+-1.728;225 A 0.981* 9.722+-1.496;226 E 0.997** 9.861+-1.018;228 P 0.992** 9.821+-1.179;230 H 0.998** 9.867+-0.993;232 Q 0.990** 9.803+-1.245;303 S 0.994** 9.835+-1.125;305 C 0.998** 9.869+-0.987;306 F 0.967* 9.594+-1.818;310 D 0.972* 9.633+-1.727
12019	LOC_Os05g39950.1	M1a(neutral)	-2130.83	w0=0.00000,w1=1.00000,p0=0.70932,p1=0.29068	M2a(selection)	-2113.12	35.4189	2.03652e-08	8.85311e-08	w0=0.33229,w1=1.00000,p0=0.94896,p1=0.00000	1 G 0.992** 9.651+-1.286;4 F 0.978* 9.527+-1.641;5 S 0.985* 9.587+-1.482;10 E 0.974* 9.489+-1.733;11 Q 0.973* 9.486+-1.740;14 Q 0.995** 9.678+-1.192;16 N 0.965* 9.414+-1.899;17 L 0.970* 9.454+-1.813;25 R 0.974* 9.488+-1.734;26 Y 0.979* 9.538+-1.613;27 L 0.995** 9.682+-1.179
12027	LOC_Os03g51010.1	M1a(neutral)	-1562.82	w0=0.00000,w1=1.00000,p0=0.76932,p1=0.23068	M2a(selection)	-1525.17	75.2921	4.47228e-17	4.42415e-16	w0=0.14006,w1=1.00000,p0=0.94482,p1=0.00000	1 G 0.988* 10.139+-1.159;2 V 0.999** 10.244+-0.610;4 I 0.989* 10.156+-1.090;5 R 0.992** 10.184+-0.966;6 S 0.995** 10.204+-0.864;7 N 0.998** 10.240+-0.641;9 K 0.999** 10.242+-0.629;10 F 0.990** 10.163+-1.062;11 R 0.993** 10.186+-0.957;12 S 0.994** 10.203+-0.867;13 R 0.990* 10.161+-1.070;15 S 0.998** 10.238+-0.652;17 F 0.990** 10.162+-1.066;18 R 0.990* 10.158+-1.079
12030	LOC_Os06g04080.1	M1a(neutral)	-1746.42	w0=0.00000,w1=1.00000,p0=0.68676,p1=0.31324	M2a(selection)	-1740.64	11.5631	0.00308399	0.00739412	w0=0.00000,w1=1.00000,p0=0.80258,p1=0.00000
12045	LOC_Os09g38720.1	M1a(neutral)	-2553.48	w0=0.00000,w1=1.00000,p0=0.65599,p1=0.34401	M2a(selection)	-2522.92	61.1161	5.35546e-14	3.9042e-13	w0=0.17684,w1=1.00000,p0=0.80595,p1=0.09975	1 T 0.956* 9.677+-2.038;41 R 0.997** 10.068+-0.810;44 L 1.000** 10.089+-0.684;45 R 0.994** 10.039+-0.961;46 R 0.991** 10.012+-1.081;48 D 0.997** 10.068+-0.812;52 A 0.990* 9.999+-1.135;53 C 0.993** 10.028+-1.010;54 A 0.988* 9.986+-1.185;55 P 0.998** 10.078+-0.751;58 D 0.993** 10.028+-1.008;195 E 0.950* 9.627+-2.139;201 R 0.997** 10.067+-0.814;203 S 0.998** 10.071+-0.791;207 L 0.974* 9.851+-1.619;2…
12046	LOC_Os01g46470.1	M1a(neutral)	-2299.08	w0=0.00000,w1=1.00000,p0=0.68885,p1=0.31115	M2a(selection)	-2268.06	62.0289	3.39313e-14	2.50759e-13	w0=0.04485,w1=1.00000,p0=0.87117,p1=0.00000	164 I 0.977* 9.601+-1.592;168 I 0.997** 9.775+-0.999;170 L 0.987* 9.691+-1.315;171 V 0.962* 9.457+-1.947;174 D 0.963* 9.472+-1.884;175 S 0.994** 9.750+-1.103;177 I 0.983* 9.656+-1.423;178 P 0.977* 9.600+-1.581;182 L 0.994** 9.750+-1.107;188 F 0.981* 9.635+-1.485;190 I 0.998** 9.786+-0.950;191 S 0.987* 9.693+-1.309;192 W 0.980* 9.628+-1.506;193 R 0.997** 9.779+-0.985;196 S 0.988* 9.698+-1.292;198 …
12049	LOC_Os03g63250.1	M1a(neutral)	-3201.24	w0=0.00000,w1=1.00000,p0=0.74650,p1=0.25350	M2a(selection)	-3195.38	11.7216	0.00284894	0.0068655	w0=0.07929,w1=1.00000,p0=0.91696,p1=0.00000
12050	LOC_Os04g41340.1	M1a(neutral)	-1244.38	w0=0.00000,w1=1.00000,p0=0.91892,p1=0.08108	M2a(selection)	-1239.7	9.3683	0.00924057	0.0207184	w0=0.00000,w1=1.00000,p0=0.99191,p1=0.00000
12052	LOC_Os06g05300.1	M1a(neutral)	-2622.63	w0=0.00000,w1=1.00000,p0=0.62869,p1=0.37131	M2a(selection)	-2578.88	87.4948	1.00172e-19	1.3729e-18	w0=0.00000,w1=1.00000,p0=0.57505,p1=0.28024	55 F 0.969* 10.137+-1.657;56 Y 0.988* 10.318+-1.050;316 D 0.998** 10.405+-0.536;317 A 0.996** 10.391+-0.652;318 A 0.999** 10.423+-0.345;319 D 0.995** 10.385+-0.694;321 A 0.998** 10.409+-0.501;324 R 0.967* 10.119+-1.708;326 L 0.967* 10.113+-1.721;327 R 0.997** 10.399+-0.586;328 P 0.999** 10.421+-0.379;329 P 0.999** 10.419+-0.394;330 I 0.998** 10.405+-0.541;331 D 0.995** 10.384+-0.702;333 G 0.991**…
12055	LOC_Os04g37540.1	M1a(neutral)	-2894.68	w0=0.00000,w1=1.00000,p0=0.76276,p1=0.23724	M2a(selection)	-2871.03	47.3058	5.34171e-11	2.91781e-10	w0=0.14073,w1=1.00000,p0=0.96519,p1=0.00044	323 T 0.971* 9.707+-1.705;614 H 0.979* 9.777+-1.522;615 N 0.964* 9.643+-1.855;616 V 0.994** 9.913+-1.055;617 R 0.995** 9.926+-0.998;619 Q 0.996** 9.932+-0.971;620 Q 0.951* 9.521+-2.123;621 K 0.994** 9.917+-1.040;623 E 0.969* 9.688+-1.752;624 E 0.961* 9.611+-1.926;625 C 0.969* 9.684+-1.761;626 R 0.996** 9.932+-0.974
12057	LOC_Os07g39300.1	M1a(neutral)	-2967.57	w0=0.00000,w1=1.00000,p0=0.83096,p1=0.16904	M2a(selection)	-2936.91	61.3054	4.87182e-14	3.57235e-13	w0=0.06707,w1=1.00000,p0=0.97891,p1=0.00000	1 M 0.973* 9.919+-1.617;3 S 0.983* 10.009+-1.347;4 G 0.981* 9.988+-1.417;6 P 0.982* 10.004+-1.365;7 N 0.997** 10.141+-0.785;8 S 0.982* 9.996+-1.391;10 A 0.995** 10.121+-0.898;653 R 0.996** 10.124+-0.886;656 R 0.974* 9.927+-1.595;657 S 0.977* 9.957+-1.510
12066	LOC_Os02g06460.1	M1a(neutral)	-2316.92	w0=0.00000,w1=1.00000,p0=0.65600,p1=0.34400	M2a(selection)	-2299.55	34.7288	2.87565e-08	1.23303e-07	w0=0.00000,w1=1.00000,p0=0.89497,p1=0.00000	181 V 0.973* 9.202+-1.818;183 M 0.955* 9.040+-2.125;185 S 0.958* 9.068+-2.094;188 N 0.962* 9.103+-2.011;224 A 0.971* 9.186+-1.851;227 A 0.970* 9.179+-1.865;229 A 0.991** 9.365+-1.422;232 Q 0.995** 9.396+-1.329;233 Q 0.994** 9.390+-1.348;234 R 0.976* 9.235+-1.748;443 Y 0.973* 9.199+-1.824
12074	LOC_Os03g52010.1	M1a(neutral)	-2609.74	w0=0.00000,w1=1.00000,p0=0.76559,p1=0.23441	M2a(selection)	-2581.33	56.8121	4.60688e-13	3.10059e-12	w0=0.01308,w1=1.00000,p0=0.81018,p1=0.00000	3 N 0.994** 10.371+-0.773;4 S 0.982* 10.259+-1.283;6 K 0.988* 10.315+-1.061;7 K 0.993** 10.363+-0.826;8 K 0.993** 10.363+-0.823;12 L 0.968* 10.124+-1.692;14 F 0.974* 10.182+-1.531;15 G 0.967* 10.116+-1.714;17 E 0.982* 10.259+-1.281;18 A 0.968* 10.124+-1.691;29 N 0.990* 10.331+-0.989;31 T 0.997** 10.397+-0.595;33 T 0.978* 10.219+-1.418;34 A 0.966* 10.107+-1.735;35 V 0.999** 10.421+-0.367;46 V 0.97…
12080	LOC_Os04g31290.1	M1a(neutral)	-851.057	w0=0.00000,w1=1.00000,p0=0.81601,p1=0.18399	M2a(selection)	-833.292	35.5289	1.92748e-08	8.39846e-08	w0=0.00000,w1=1.00000,p0=0.89138,p1=0.00000	1 V 0.967* 9.607+-1.822;43 A 0.987* 9.787+-1.342;52 R 0.995** 9.866+-1.050;53 G 0.953* 9.481+-2.088;61 G 0.987* 9.787+-1.342;65 E 0.982* 9.744+-1.473;159 R 0.955* 9.506+-2.037;161 K 0.984* 9.766+-1.403;162 E 0.955* 9.497+-2.081;167 Q 0.990* 9.815+-1.252;168 P 0.993** 9.841+-1.149;169 T 0.983* 9.756+-1.438;171 Q 0.997** 9.884+-0.971;173 S 0.988* 9.802+-1.289
12081	LOC_Os01g67480.1	M1a(neutral)	-625.521	w0=0.00000,w1=1.00000,p0=0.80593,p1=0.19407	M2a(selection)	-614.767	21.5073	2.13674e-05	6.57955e-05	w0=0.09775,w1=1.00000,p0=0.92523,p1=0.00000	7 S 0.983* 9.683+-1.491;8 P 0.991** 9.751+-1.282;9 A 0.991** 9.754+-1.267;10 R 0.994** 9.781+-1.173;12 A 0.984* 9.685+-1.488;126 K 0.974* 9.602+-1.710
12109	LOC_Os03g04040.1	M1a(neutral)	-893.469	w0=0.00000,w1=1.00000,p0=0.82655,p1=0.17345	M2a(selection)	-886.321	14.2952	0.000786761	0.00203103	w0=0.12276,w1=1.00000,p0=0.97626,p1=0.00000	101 K 0.953* 8.695+-2.339;103 P 0.966* 8.795+-2.169;104 C 0.963* 8.770+-2.188
12111	LOC_Os01g62010.1	M1a(neutral)	-1570.53	w0=0.00000,w1=1.00000,p0=0.63088,p1=0.36912	M2a(selection)	-1535.53	70.01	6.27359e-16	5.52457e-15	w0=0.51544,w1=1.00000,p0=0.87923,p1=0.00000	1 M 0.987* 10.230+-1.153;2 A 0.998** 10.337+-0.577;3 M 0.989* 10.248+-1.081;252 L 0.992** 10.285+-0.907;254 E 0.990* 10.261+-1.025;256 A 0.997** 10.327+-0.654;257 S 0.996** 10.319+-0.710;258 G 0.998** 10.333+-0.607;259 R 0.980* 10.169+-1.382;260 D 0.965* 10.017+-1.818;265 L 0.990** 10.264+-1.007;266 Y 0.989* 10.252+-1.065;271 L 0.992** 10.276+-0.952;272 T 0.999** 10.343+-0.527;276 D 0.998** 10.34…
12112	LOC_Os01g55000.1	M1a(neutral)	-1606.38	w0=0.00000,w1=1.00000,p0=0.54352,p1=0.45648	M2a(selection)	-1600.96	10.8456	0.00441473	0.0103929	w0=0.00000,w1=1.00000,p0=0.55396,p1=0.16913	4 T 0.991** 7.866+-1.779;8 P 0.960* 7.646+-2.115;14 L 0.967* 7.699+-2.046;20 L 0.964* 7.674+-2.075;46 S 0.956* 7.614+-2.159;53 F 0.980* 7.792+-1.906;57 S 0.956* 7.614+-2.153;58 S 0.956* 7.606+-2.161;111 T 0.993** 7.881+-1.755;127 L 0.984* 7.817+-1.865;129 Q 0.976* 7.774+-1.950
12113	LOC_Os02g43620.1	M1a(neutral)	-2118.66	w0=0.00000,w1=1.00000,p0=0.65559,p1=0.34441	M2a(selection)	-2098.36	40.5968	1.52937e-09	7.44728e-09	w0=0.00000,w1=1.00000,p0=0.67744,p1=0.24448	1 A 0.995** 9.149+-1.373;2 T 0.977* 8.995+-1.751;3 E 0.998** 9.169+-1.318;4 K 0.980* 9.016+-1.706;52 E 0.992** 9.120+-1.453;58 L 0.976* 8.983+-1.777;72 G 0.991** 9.107+-1.486;410 N 0.993** 9.132+-1.422;411 R 0.970* 8.930+-1.881;413 N 0.986* 9.068+-1.586
[truncated: 786 more rows]

## Sheet: b
b. List of positively selected genes in the three AA-genome Oryza species based on branch-site model (SAT).
[truncated: 248 more rows]

## Sheet: c
c. List of positively selected genes in the three AA-genome Oryza species based on branch-site model (RUF).
[truncated: 417 more rows]

[truncated: 3 more sheets: d, e, f]
