# Supplementary material for: SMRT sequencing of the Oryza rufipogon genome reveals the genomic basis of rice adaptation
Source: Commun Biol. 2020 Apr 7;3:167. doi: 10.1038/s42003-020-0890-8 (PMC7138787; doi:10.1038/s42003-020-0890-8)
Supplement: Supplementary file 11 — Supplementary Data 10 [file 42003_2020_890_MOESM11_ESM.xlsx]

## Sheet: Supplementary Data 10
Supplementary Data 10. Functional enrichment analysis of the detected PSGs along O. rufipogon, O. sativa and O. nivara lineages.
Type		GO	term			Gene Number					P-values
						PSGs		All
(A) All non-redundant PSGs
MF	GO:0005102		receptor binding			3		3			0
BP	GO:0007610		behavior			1		1			0
BP	GO:0009835		ripening			1		1			0
BP	GO:0009908		flower development			65		92			0.001077
MF	GO:0003700		sequence-specific DNA binding transcription factor activity			214		346			0.007081
BP	GO:0040029		regulation of gene expression, epigenetic			10		12			0.009491
BP	GO:0009607		response to biotic stimulus			51		79			0.043621
BP	GO:0007275		multicellular organismal development			144		237			0.04818
(B) Clade of RUF&SAT PSGs
BP	GO:0007610		Behavior			1		1			0.000531
BP	GO:0040029		regulation of gene expression, epigenetic			6		12			0.001042
CC	GO:0005635		nuclear envelope			7		18			0.002369
BP	GO:0009607		response to biotic stimulus			23		79			0.002604
MF	GO:0019825		oxygen binding			5		12			0.002723
BP	GO:0006412		Translation			14		45			0.003023
BP	GO:0008219		cell death			8		23			0.004745
BP	GO:0009838		Abscission			3		7			0.008073
BP	GO:0030154		cell differentiation			19		68			0.008474
CC	GO:0005739		Mitochondrion			39		156			0.008827
MF	GO:0003824		catalytic activity			106		466			0.012499
BP	GO:0009908		flower development			23		92			0.01648
BP	GO:0000003		reproduction			38		166			0.018238
BP	GO:0009856		pollination			2		11			0.025138
BP	GO:0009991		response to extracellular stimulus			6		33			0.027415
BP	GO:0009791		post-embryonic development			35		179			0.039207
(C) RUF lineage
BP	GO:0007610		behavior			1		1			0
CC	GO:0005623		cell			36		219			0.001228
MF	GO:0019825		oxygen binding			4		12			0.004767
BP	GO:0009719		response to endogenous stimulus			23		149			0.015609
MF	GO:0008135		translation factor activity, nucleic acid binding			3		12			0.027713
MF	GO:0005102		receptor binding			1		3			0.029382
MF	GO:0003824		catalytic activity			59		466			0.030317
BP	GO:0006412		Translation			8		45			0.036003
MF	GO:0004872		receptor activity			2		8			0.040576
BP	GO:0030154		cell differentiation			11		68			0.04137
CC	GO:0005739		mitochondrion			22		156			0.044943
(D) SAT lineage
BP	GO:0000003		reproduction			17		166			0.013897
(E) NIV lineage
BP	GO:0007610		behavior			1		1			8.22e-07
BP	GO:0009835		ripening			1		1			7.09e-06
CC	GO:0009536		plastid			159		526			3.86e-05
CC	GO:0005576		extracellular region			15		36			0.000694
MF	GO:0005102		receptor binding			2		3			0.006703
MF	GO:0016740		transferase activity			84		269			0.007019
MF	GO:0004872		receptor activity			4		8			0.009942
BP	GO:0005975		carbohydrate metabolic process			46		141			0.024131
BP	GO:0009908		flower development			28		92			0.028079
BP	GO:0009991		response to extracellular stimulus			10		33			0.030031
BP	GO:0009856		pollination			3		11			0.041472
BP	GO:0000003		reproduction			39		166			0.04318
