# Supplementary material for: SMRT sequencing of the Oryza rufipogon genome reveals the genomic basis of rice adaptation
Source: Commun Biol. 2020 Apr 7;3:167. doi: 10.1038/s42003-020-0890-8 (PMC7138787; doi:10.1038/s42003-020-0890-8)
Supplement: Supplementary file 12 — Supplementary Data 11 [file 42003_2020_890_MOESM12_ESM.xlsx]

## Sheet: Supplementary Data 11
Supplementary Data 11. Summary of the detected PSGs orthologous to important functions in O. rufipogon, O. sativa and O. nivara.
Functional category	MSU gene model	Functional description	a Cloned orthologous genes
Flower development	LOC_Os01g45760.1	YUCCA-like gene	OsYUCCA1
GO:0009908	LOC_Os02g02820.1	tapetum degeneration retardation;	TDR
		basic helix-loop-helix protein
	LOC_Os02g02860.1	glutamyl-tRNA synthetase	OsGluRS;Cde1(t)
	LOC_Os02g54600.1	Mitogen activated protein Kinase Kinase 4;SMALL GRAIN 1	OsMKK4;SMG1
	LOC_Os03g05310.1	Lesion mimic;Leaf senescence.	OsPAO
	LOC_Os03g12660.1	Cytochrome P450 gene	OsDWARF4;CYP90B2
	LOC_Os03g46190.1	bQTL(Panicle length)
	LOC_Os03g57660.1	bQTL(Grain number)
	LOC_Os03g59330.1	bQTL(Grain number)
	LOC_Os03g60430.2	Oryza sativa INDETERMINATE SPIKELET 1	OsIDS1
	LOC_Os04g39470.1	transcription factor with an MYB domain	OsMYB80
	LOC_Os04g51000.1	rice LFY homolog; ABERRANT PANICLE ORGANIZATION 2	RFL;APO2
	LOC_Os04g55560.2	APETALA2 Transcription Factor	SHAT1
	LOC_Os04g56170.1	liguleless gene	OsLG1
	LOC_Os06g04090.1	NAC Transcription Factor	OsSWN1
	LOC_Os06g16370.1	Heading date 1	Hd1
	LOC_Os08g39390.1	QTL(Stigma exsertion/awn length)
	LOC_Os08g41940.1	grain weight;squamosa promoter binding protein-like 16	qGW8;OsSPL16
	LOC_Os09g34070.1	Spen-like protein	OsRRMh
	LOC_Os09g38790.1	bQTL (Grain number)
Ripening	LOC_Os08g43654.1	MATE efflux family protein, putative, expressed
GO:0009835
Reproduction	LOC_Os01g45760.1	YUCCA-like gene	OsYUCCA1
GO:0000003	LOC_Os01g59660.1	Gibberellin myb gene	OsGAmyb;MYBGA
	LOC_Os02g47970.1	defective kernel 1	OsDEK1
	LOC_Os03g05310.1	Lesion mimic;Leaf senescence.	OsPAO
	LOC_Os03g46190.1	bQTL (Panicle length)	LOC_Os03g46190
	LOC_Os03g49990.1	slender rice 1; GRAS-domain protein	SLR1;OsGAI;Slr1-d
	LOC_Os03g58120.1	bQTL (Grain number)
	LOC_Os03g58540.1	bQTL (Grain number)
	LOC_Os03g59330.1	bQTL (Grain number)
	LOC_Os03g60430.2	Oryza sativa INDETERMINATE SPIKELET 1	OsIDS1
	LOC_Os04g55560.2	APETALA2 Transcription Factor	SHAT1
	LOC_Os06g05090.1	Protein arginine methyltransferase	OsPRMT10
	LOC_Os06g41050.1	COM1/SAE2 homolog	OsCOM1
	LOC_Os06g45800.1	bQTL (Grain length/grain weight)
	LOC_Os09g26700.1	bQTL (Grain weight)
	LOC_Os09g34070.1	Spen-like protein	OsRRMh
	LOC_Os09g35970.1	bQTL (Grain number)
	LOC_Os09g36450.1	bQTL (Grain number)
	LOC_Os10g28330.1	early heading date 2;	Ehd2;RID1;OsId1;Ghd10
		Cys-2/His-2-type zinc finger transcription factor
Post-embryonic development	LOC_Os01g45760.1	YUCCA-like gene	OsYUCCA1
GO:0009791	LOC_Os02g47970.1	defective kernel 1	OsDEK1
	LOC_Os03g46190.1	bQTL (Panicle length)
	LOC_Os03g49990.1	slender rice 1; GRAS-domain protein	SLR1;OsGAI;Slr1-d
	LOC_Os03g54100.1	Two-Pore K+ Channel	OsTPKa
	LOC_Os03g57660.1	bQTL (Grain number)
	LOC_Os03g58120.1	bQTL (Grain number)
	LOC_Os03g58540.1	bQTL (Grain number)
	LOC_Os03g60430.2	Oryza sativa INDETERMINATE SPIKELET 1	OsIDS1
	LOC_Os03g63650.1	BREVIS RADIX-like homologous gene in rice	OsBRXL2
	LOC_Os04g55560.2	APETALA2 Transcription Factor	SHAT1
	LOC_Os06g05090.1	Protein arginine methyltransferase	OsPRMT10
	LOC_Os06g45800.1	bQTL (Grain length/grain weight)
	LOC_Os07g01810.1	two pore potassium channel	OsTPKb
	LOC_Os09g26700.1	bQTL (Grain weight)
	LOC_Os09g34070.1	Spen-like protein	OsRRMh
	LOC_Os09g35970.1	bQTL (Grain number)
	LOC_Os10g28330.1	early heading date 2;	Ehd2;RID1;OsId1;Ghd10
		Cys-2/His-2-type zinc finger transcription factor
Pollination	LOC_Os08g39390	bQTL (Stigma exsertion/awn length)
GO:0009856
	LOC_Os01g16810.1	R2R3-type MYB gene;Carbon Starved Anther	CSA
Multicellular organismal development	LOC_Os01g45760.1	YUCCA-like gene	OsYUCCA1
GO:0007275	LOC_Os01g59660.1	Gibberellin myb gene	OsGAmyb;MYBGA
	LOC_Os01g66120.1	NAC domain transcription factor	OsNAC6;SNAC2
	LOC_Os02g01440.1	nitric oxide association	OsNOA1
	LOC_Os02g02820.1	tapetum degeneration retardation; basic helix-loop-helix protein	TDR
	LOC_Os02g53690.1	Growth Regulating Factor	OsGRF1;rhd1
	LOC_Os02g54600.1	Mitogen activated protein Kinase Kinase 4;SMALL GRAIN 1	OsMKK4;SMG1
	LOC_Os03g07140.1	Fatty Acyl Carrier Protein Reductase; Defective Pollen Wall	DPW
	LOC_Os03g12660.1	Cytochrome P450 gene	OsDWARF4;CYP90B2
	LOC_Os03g21060.1	plant-specific NAC transcriptional activator	OsNAP;PS1
	LOC_Os03g49880.1	rice TEOSINTE BRANCHED 1; TCP family transcription factor	OsTB1;FC1
	LOC_Os03g51690.1	KNOX family class 1 homeobox gene of rice	OSH1;Oskn1
	LOC_Os03g53280.1	bQTL (Grain number)	LOC_Os03g53280
	LOC_Os03g57660.1	bQTL (Grain number)	LOC_Os03g57660
	LOC_Os03g58910.2	bQTL (Grain number)	LOC_Os03g58910
	LOC_Os03g60430.2	Oryza sativa INDETERMINATE SPIKELET 1	OsIDS1
	LOC_Os03g60650.1	bQTL (Grain number)	LOC_Os03g60650
	LOC_Os03g63650.1	BREVIS RADIX-like homologous gene in rice	OsBRXL2
	LOC_Os04g39470.1	transcription factor with an MYB domain	OsMYB80
	LOC_Os04g46470.1	carotenoid cleavage dioxygenase;high tillering dwarf 1;	OsCCD7;htd1;sd-t;dit1
		semidwarf-t;dwarf and increased tillering1
	LOC_Os04g51000.1	rice LFY homolog; ABERRANT PANICLE ORGANIZATION 2	RFL;APO2
	LOC_Os04g55560.2	APETALA2 Transcription Factor	SHAT1
	LOC_Os04g56170.1	liguleless gene	OsLG1
	LOC_Os05g03884.1	KNOX family class 1 homeobox gene of rice	OSH71;Oskn2
	LOC_Os06g04090.1	NAC Transcription Factor	OsSWN1
	LOC_Os06g06050.1	bungetsuwaito tillering dwarf; dwarf-3	D3;SOLS
	LOC_Os06g10990.1	Hybrid sterility	ORF3
	LOC_Os06g40550.1	ABC Transporter Protein; Post-meiotic Deficicent Anther1	OsABCG15;PDA1
	LOC_Os07g03770.1	ebisumochi dwarf; dwarf 6;	d6;OSH15;Oskn3
		KNOX family class 1 homeobox gene of rice
	LOC_Os08g29660.1	WRKY transcription factor	OsWRKY69
	LOC_Os08g39390.1	bQTL (Stigma exsertion/awn length)	LOC_Os08g39390
	LOC_Os08g39390.1	bQTL (Stigma exsertion/awn length)	LOC_Os08g39390
	LOC_Os09g34070.1	Spen-like protein	OsRRMh
	LOC_Os09g36450.1	bQTL (Grain number)	LOC_Os09g36450
	LOC_Os10g28330.1	early heading date 2;	Ehd2;RID1;OsId1;Ghd10
		Cys-2/His-2-type zinc finger transcription factor
	LOC_Os10g39800.1	bQTL (Grain width)	LOC_Os10g39800
	LOC_Os11g08210.1	NAC domain transcription factor	OsNAC5
Response to extracellular stimulus	LOC_Os02g52210.1	bQTL (Grain length)
GO:0009991	LOC_Os05g48390.1	ubiquitin-conjugating E2 enzyme; leaf tip necrosis1	LTN1;OsPHO2;OsUBC35
	LOC_Os07g48790.1	bQTL (Awn length/heading date)
	LOC_Os10g36924.1	boric acid channel; Dwarf and tiller-enhancing 1	OsNIP3;1;DTE1
	LOC_Os10g42960.1	high-affinity urea transporter	OsDUR3
Response to biotic stimulus	LOC_Os01g43550.1	WRKY transcription factor	OsWRKY12;OsWRKY03
GO:0009607	LOC_Os02g08440.1	WRKY transcription factor	OsWRKY71
	LOC_Os02g53180.1	aminocyclopropane-1-carboxylate oxidase gene	OsACO3
	LOC_Os02g54600.1	Mitogen activated protein Kinase Kinase 4;SMALL GRAIN 1	OsMKK4;SMG1
	LOC_Os03g05310.1	Lesion mimic;Leaf senescence.	OsPAO
	LOC_Os03g60960.1	bQTL (Grain number)	LOC_Os03g60960
	LOC_Os04g54474.1	bZIP transcription factor;	OsTGAP1;OsbZIP37
		Oryza sativa TGA factor for phytoalexin
	LOC_Os06g11010.1	wide compatibility gene;Hybrid sterility-5	S5
	LOC_Os08g04500.1	(E)-β-caryophyllene synthase（抗虫性）	OsTPS3
	LOC_Os08g29660.1	WRKY transcription factor	OsWRKY69
	LOC_Os08g37874.1	bQTL (Stigma exsertion/awn length)	LOC_Os08g37874
	LOC_Os09g35970.1	bQTL (Grain number)	LOC_Os09g35970
Photosynthesis	LOC_Os01g16040.1	3′-Phosphoadenosine 5′-Phosphosulfate Transporter1	PAPST1
GO:0015979	LOC_Os03g56869.1	bQTL (Grain number)	LOC_Os03g56869
	LOC_Os09g36450.1	bQTL (Grain number)	LOC_Os09g36450
Embryo development	LOC_Os01g45760.1	YUCCA-like gene	OsYUCCA1
GO:0009790	LOC_Os01g68370.1	B3 domain-containing protein	OSVP1;VP1
	LOC_Os02g47970.1	defective kernel 1	OsDEK1
	LOC_Os03g57660.1	bQTL (Grain number)
	LOC_Os03g58120.1	bQTL (Grain number)
	LOC_Os03g58540.1	bQTL (Grain number)
	LOC_Os03g58910.2	bQTL (Grain number)
	LOC_Os06g45800.1	bQTL (Grain length/grain weight)
	LOC_Os09g26700.1	bQTL (Grain weight)
	LOC_Os09g34070.1	Spen-like protein	OsRRMh
	LOC_Os09g35970.1	bQTL (Grain number)
Response to stress	LOC_Os01g39630.1	rice homolog of human RAD51C	RAD51C;OsRAD51C
GO:0006950	LOC_Os01g40670.1	telomere repeat-binding factor	OsTRBF1
	LOC_Os01g43550.1	WRKY transcription factor	OsWRKY12;OsWRKY03
	LOC_Os01g51154.1	telomere repeat-binding factor	OsTRBF3
	LOC_Os01g57210.1	katanin P80 ortholog;microtubule-severing enzyme	OsKTN80c
	LOC_Os01g66120.1	NAC domain transcription factor	OsNAC6;SNAC2
	LOC_Os02g01440.1	nitric oxide association	OsNOA1
	LOC_Os02g08440.1	WRKY transcription factor	OsWRKY71
	LOC_Os02g51670.1	bQTL (Grain length)
	LOC_Os02g52460.1	bQTL (Grain length)
	LOC_Os02g52780.1	bZIP transcription factor	OsbZIP23
	LOC_Os02g54600.1	Mitogen activated protein Kinase Kinase 4;	OsMKK4;SMG1
		SMALL GRAIN 1
	LOC_Os02g58590.1	N‐acetylglucosaminyltransferase I	GnT1
	LOC_Os03g05310.1	Lesion mimic;Leaf senescence.	OsPAO
	LOC_Os03g08460.1	EREBP transcription factor	OsEBP-89
	LOC_Os03g12414.1	cyclin; SOLO DANCERS	SDS;OsSDS
	LOC_Os03g45330.1	bQTL (Panicle length)
	LOC_Os03g49990.1	slender rice 1; GRAS-domain protein	SLR1;OsGAI;Slr1-d
	LOC_Os03g50210.1	bQTL (Grain number)
	LOC_Os03g51610.1	inositol 1,3,4-trisphosphate 5/6-kinase gene	OsITPK3
	LOC_Os03g51920.1	bQTL (Grain number)
	LOC_Os03g53720.1	bQTL (Grain number)
	LOC_Os03g58390.1	bQTL (Grain number)
	LOC_Os03g60960.1	bQTL (Grain number)
	LOC_Os04g54474.1	bZIP transcription factor;	OsTGAP1;OsbZIP37
		Oryza sativa TGA factor for phytoalexin
	LOC_Os05g09050.1	bQTL (Grain width)
	LOC_Os05g27930.1	AP2/EREBP transcription factor gene	OsDREB2B
	LOC_Os05g41880.1	MutS-homolog gene	OsMSH5
	LOC_Os05g48390.1	ubiquitin-conjugating E2 enzyme; leaf tip necrosis1	LTN1;OsPHO2;OsUBC35
	LOC_Os06g06050.1	bungetsuwaito tillering dwarf; dwarf-3	D3;SOLS
	LOC_Os06g10990.1	Hybrid sterility	ORF3
	LOC_Os06g11010.1	wide compatibility gene;Hybrid sterility-5	S5
	LOC_Os06g41050.1	COM1/SAE2 homolog	OsCOM1
	LOC_Os07g09060.1	Rice Aldehyde Dehydrogenase	OsALDH6B2
	LOC_Os07g34570.1	defense responsive gene 8; putative thiamine synthase	OsDR8;OsXNP
	LOC_Os07g39480.1	WRKY transcription factor 78	OsWRKY78
	LOC_Os07g46410.1	rice chloroplast NADPH thioredoxin reductase	NTRC
	LOC_Os07g48870.1	bQTL (Awn length/heading date)
	LOC_Os08g29660.1	WRKY transcription factor	OsWRKY69
	LOC_Os09g28310.1	bZIP transcription factor	OsbZIP72
	LOC_Os09g35970.1	bQTL (Grain number)
	LOC_Os10g41200.1	Rice MYB	MYBS3
	LOC_Os10g42960.1	high-affinity urea transporter	OsDUR3
	LOC_Os11g08210.1	NAC domain transcription factor	OsNAC5
a These orthologous cloned gene were retrieved from the database CHINA RICE DATA CENTER (http://www.ricedata.cn/);
b These genes were found in quantitative trait loci (QTLs) associated with domestication traits identified previously (Huang et al. 2012).
